# Supplementary material for: ERBB3 is a marker of a ganglioneuroblastoma/ganglioneuroma-like expression profile in neuroblastic tumours
Source: Mol Cancer. 2013 Jul 8;12:70. doi: 10.1186/1476-4598-12-70 (PMC3766266; doi:10.1186/1476-4598-12-70)
Supplement: Additional file 2 — SAM results. The table presents the 1000 most significant genes in each direction from the SAM analyses of four data sets: 1 (DePreter), 2 (McArdleWilzén), 3 (Wang) and 4 (Versteeg). In addition, the SAMintersect gene lists are also presented (named DePreterMcArdleWilzén). Comparisons are named ′12′, ′13′, ′14′, ′23′ etc. corresponding to r2 versus r1, r3 versus r1, r4 versus r1, r3 versus r2, respectively. Directions of differential expressions are referred to as “up” and “down”. [file 1476-4598-12-70-S2.xlsx]

## Sheet: DePreter_12_Up
Gene ID	Score(d)	Numerator(r)	Denominator(s+s0)	Fold Change	q-value(%)
KIF15	3.99637	2.6662	0.667155	6.34754	0
ZNF167	3.41397	1.97256	0.57779	3.92463	0
CDH4	2.89372	2.53587	0.876337	5.79928	0
BIRC5	2.87709	3.02173	1.05027	8.12142	0
PBK	2.8656	2.91663	1.01781	7.55083	0
ZNF573	2.76335	1.95699	0.708194	3.8825	10.0229
POLD1	2.74517	1.76984	0.64471	3.41016	10.0229
TBC1D16	2.69029	1.7587	0.653722	3.38394	10.0229
ZNF606	2.6167	1.49573	0.57161	2.82007	10.0229
WIPF2	2.61072	1.87451	0.718005	3.66678	10.0229
NUP155	2.57367	1.19592	0.464675	2.29091	10.0229
SMC4	2.56832	2.54662	0.99155	5.84265	10.0229
DLGAP5	2.50756	2.32591	0.927559	5.01381	10.0229
XYLT1	2.50061	1.88307	0.753046	3.6886	10.0229
ZNF764	2.47078	1.26665	0.512653	2.40603	10.0229
MCM3	2.46923	1.82959	0.740957	3.55437	10.0229
CDC25B	2.46819	1.86104	0.754007	3.63268	10.0229
C18orf8	2.44952	1.15043	0.469656	2.2198	10.0229
TOP2A	2.39037	3.10406	1.29857	8.59836	10.0229
ASPM	2.38458	3.22315	1.35166	9.33823	10.0229
IPO5	2.36503	1.26726	0.535833	2.40704	10.0229
TOPBP1	2.33758	1.66772	0.71344	3.17713	10.0229
GINS1	2.33113	1.51375	0.649364	2.85552	10.0229
TMEM194A	2.32125	2.41843	1.04186	5.34588	10.0229
CDC20	2.31491	3.06548	1.32423	8.37145	10.0229
MDC1	2.31399	1.64701	0.711763	3.13184	10.0229
KIF20A	2.30899	2.67494	1.15849	6.38614	10.0229
ZNF180	2.29305	1.31181	0.572083	2.48253	10.0229
ESPL1	2.28115	2.11299	0.926281	4.32586	10.0229
TACC3	2.26396	1.91128	0.844221	3.76143	10.0229
CKAP2	2.24994	1.2148	0.539925	2.32108	10.0229
VARS	2.24243	1.92976	0.860565	3.80991	10.0229
LRBA	2.22856	2.69926	1.21121	6.4947	10.0229
CENPF	2.20468	2.56754	1.16459	5.92798	10.0229
VRK1	2.18112	1.68394	0.772053	3.21304	10.0229
CCNB1	2.1706	2.68216	1.23568	6.41815	10.0229
EIF3A	2.15308	1.25824	0.584393	2.39204	10.0229
C19orf2	2.14887	1.31616	0.612489	2.49002	10.0229
LOC100132214 /// LOC100134722	2.14145	1.51747	0.708617	2.86288	10.0229
EFTUD1	2.13846	1.38473	0.647534	2.61123	10.0229
TPX2	2.13784	3.01932	1.41232	8.10784	10.0229
SKP2	2.13548	1.32239	0.619247	2.5008	10.0229
POLR3E	2.1276	1.78121	0.837193	3.43715	10.0229
KIAA1219	2.12624	2.40686	1.13198	5.3032	10.0229
PDS5B	2.12477	1.37896	0.64899	2.6008	10.0229
FANCG /// VCP	2.09947	1.40113	0.667375	2.64109	10.0229
HIC2	2.09678	1.50046	0.715602	2.82933	10.0229
NCOR1	2.0926	0.955266	0.456498	1.93894	10.0229
LONP1	2.08971	1.14786	0.549291	2.21585	10.0229
JMJD1A	2.08858	1.51948	0.727517	2.86687	10.0229
TRIB3	2.0874	1.67182	0.800912	3.18617	10.0229
FANCI	2.07476	1.88124	0.906727	3.68391	10.0229
MAD1L1	2.06973	1.0669	0.515475	2.09492	10.0229
TRIP13	2.05782	2.23834	1.08772	4.71853	10.0229
TYW1	2.05396	1.25708	0.612027	2.39011	10.0229
EFNA5	2.03873	1.42073	0.696867	2.6772	10.0229
CDKN3	2.02988	1.91604	0.943919	3.77386	10.0229
FAF1	2.02526	1.35562	0.669356	2.55907	10.0229
MRPS27	2.0214	1.13719	0.562577	2.19953	10.0229
TEX10	2.01331	1.1732	0.582721	2.25511	10.0229
ELMO2	2.01107	1.16053	0.57707	2.23539	10.0229
ATF7IP	2.01017	1.78206	0.886522	3.43917	10.0229
LIPT1	2.00348	1.65515	0.826136	3.14955	10.0229
CHD7	1.99608	2.02887	1.01643	4.08085	10.0229
TCF12	1.99453	1.14571	0.574428	2.21255	10.0229
ECT2	1.99025	1.9198	0.964602	3.78371	10.0229
SPATA5L1	1.9826	1.67407	0.844381	3.19114	10.0229
INSM1	1.97363	3.06668	1.55383	8.37845	10.0229
ABCE1	1.97312	1.23464	0.625732	2.35323	10.0229
ADD2	1.97035	1.17275	0.595197	2.25441	10.0229
USP13	1.96988	1.04369	0.529822	2.06149	10.0229
SEH1L	1.96761	0.89866	0.456727	1.86433	10.0229
CBR4	1.96744	1.36427	0.693423	2.57446	10.0229
MCCC1	1.96685	1.32487	0.6736	2.50511	10.0229
INTS12	1.965	1.19958	0.610475	2.29673	10.0229
BUB1B	1.96373	2.47207	1.25887	5.5484	10.0229
NEK2	1.95781	2.30048	1.17503	4.92623	10.0229
NAB1	1.95012	1.23314	0.632343	2.35079	10.0229
CSE1L	1.94519	0.937674	0.482047	1.91544	10.0229
CTNNAL1	1.94469	1.31552	0.676466	2.48891	10.0229
NEK3	1.94207	1.51194	0.778521	2.85193	10.0229
NCAPG2	1.93962	1.51696	0.782093	2.86188	10.0229
DLC1	1.939	1.40586	0.725042	2.64975	10.0229
FAM64A	1.93782	2.71543	1.40128	6.56789	10.0229
NOC3L	1.93546	1.78583	0.922687	3.44816	10.0229
ZNF318	1.93294	1.33222	0.689216	2.51789	10.0229
ZNF395	1.93216	1.22556	0.634293	2.33846	10.0229
RNASEH2A	1.93136	1.96968	1.01984	3.91681	10.0229
CDC42EP3	1.92434	1.60665	0.834911	3.04544	10.0229
DKFZP586I1420	1.91816	1.56875	0.817838	2.96647	10.0229
AQR	1.91058	1.19467	0.625295	2.28893	10.0229
KCNK3	1.90817	1.81096	0.949056	3.50875	10.0229
TAF4	1.90798	1.80057	0.943702	3.48357	10.0229
SNX1	1.90791	1.34903	0.707074	2.54741	10.0229
RPL28	1.90786	1.26808	0.664664	2.40841	10.0229
ADAT1	1.90264	1.47646	0.776004	2.78264	10.0229
NDC80	1.89219	2.15386	1.13829	4.45017	10.0229
AMT	1.89199	0.970911	0.51317	1.96008	10.0229
TUG1	1.89196	1.03684	0.548027	2.05173	10.0229
SENP6	1.89028	1.07585	0.569148	2.10797	10.0229
PLCB1	1.8817	1.40788	0.748195	2.65346	10.0229
TMEM189-UBE2V1 /// UBE2V1	1.87717	1.59226	0.848226	3.01522	10.0229
WAPAL	1.86873	1.42203	0.760958	2.67961	10.0229
PARP12	1.86737	1.48584	0.795689	2.80081	10.0229
ANP32A	1.85912	1.00163	0.538765	2.00226	10.0229
ANP32E	1.8525	1.43588	0.775106	2.70548	10.0229
C10orf2	1.8503	1.98438	1.07246	3.95693	10.0229
RRM2	1.84984	2.95172	1.59566	7.7367	10.0229
SAP30	1.84902	1.84594	0.998331	3.59486	10.0229
CRNKL1	1.84479	1.17601	0.637476	2.25951	10.0229
RNF219	1.84469	0.967988	0.524742	1.95611	10.0229
ANKRD12	1.84063	1.6487	0.895726	3.13551	10.0229
KPNA1	1.83881	0.944339	0.51356	1.92431	10.0229
CSNK2A2	1.83347	1.32497	0.722658	2.50528	11.1022
ANKHD1 /// ANKHD1-EIF4EBP3 /// EIF4EBP3	1.83002	1.47172	0.804209	2.77352	11.1022
TXNL4B	1.8263	0.935463	0.512216	1.9125	11.1022
RBM15B	1.82455	0.966539	0.52974	1.95415	11.1022
NPTX2	1.82187	1.65013	0.905737	3.13863	11.1022
NUP107	1.82026	1.58787	0.872333	3.00605	11.1022
JARID2	1.81926	1.4901	0.819069	2.80908	11.1022
GTF3C2	1.8192	1.1594	0.637313	2.23365	11.1022
RFC5	1.81789	1.49731	0.823655	2.82317	11.1022
TMEM45A	1.80901	0.883844	0.488579	1.84529	11.1022
IARS	1.80636	1.10369	0.611004	2.14904	11.1022
MLF1IP	1.80428	2.56059	1.41917	5.89948	11.1022
ABCC1	1.80083	1.37741	0.764878	2.59802	11.1022
HDAC4	1.79699	1.49428	0.831545	2.81723	11.1022
SPEN	1.79581	1.30086	0.724386	2.46376	11.1022
CREBBP	1.79004	1.33377	0.745103	2.5206	11.1022
ANKRD28	1.78697	1.44366	0.80788	2.72009	11.1022
ANP32B	1.77465	0.952191	0.536551	1.93481	11.1022
ZGPAT	1.77265	1.45584	0.821278	2.74316	11.1022
DCUN1D3 /// EXOD1	1.76833	1.47861	0.836164	2.78681	11.1022
MEIS2	1.76813	1.7317	0.979396	3.32118	11.1022
RBM42	1.76484	1.06602	0.604029	2.09364	11.1022
ZNF142	1.76202	1.15766	0.657007	2.23095	11.1022
SF3A1	1.75901	0.800671	0.455181	1.74191	11.1022
C2orf68	1.75003	0.85245	0.487105	1.80556	13.2716
PSME4	1.74943	1.17246	0.670195	2.25395	13.2716
TPRKB	1.74866	1.70092	0.9727	3.25109	13.2716
FBXO5	1.74843	0.949425	0.543016	1.9311	13.2716
PARP1	1.73753	0.946416	0.544689	1.92708	13.2716
PLTP	1.72507	0.867952	0.503141	1.82507	13.2716
ZFP106	1.71878	1.7913	1.04219	3.46126	13.2716
SYNCRIP	1.7184	0.877255	0.510506	1.83688	13.2716
SORBS1	1.71496	1.42513	0.831002	2.68539	13.2716
SMARCA5	1.71347	0.951975	0.555582	1.93452	13.2716
POLD2	1.71082	1.33607	0.780953	2.52463	13.2716
BRD7	1.70985	1.1767	0.68819	2.26059	13.2716
BACH2	1.70928	1.67861	0.982056	3.2012	13.2716
VEZF1	1.70253	0.898259	0.527602	1.86382	13.2716
FAM50B	1.7013	1.25908	0.740068	2.39342	13.2716
LSM2	1.70098	1.33877	0.787057	2.52935	13.2716
ENG	1.69558	1.08992	0.642804	2.12863	13.2716
POU2F1	1.69466	1.04424	0.616191	2.06227	13.2716
HMG2L1	1.69361	0.798195	0.471298	1.73892	13.2716
MRPS10	1.69259	0.858694	0.507325	1.8134	13.2716
RACGAP1	1.69243	1.87073	1.10535	3.65718	13.2716
DDX19A	1.68723	1.35727	0.804436	2.562	13.2716
DSE	1.68371	1.44826	0.860162	2.72879	13.2716
LOC81691	1.6822	1.17219	0.696822	2.25354	13.2716
DTL	1.67777	2.13597	1.2731	4.39532	13.2716
ANKRD49	1.67698	0.870988	0.519378	1.82891	13.2716
UBAP2	1.67505	1.1116	0.663619	2.16085	13.2716
FBL	1.67157	1.2413	0.742593	2.36411	13.2716
ZWILCH	1.66899	1.53162	0.917692	2.89111	13.2716
ZNF304	1.66872	1.24409	0.745535	2.3687	13.2716
CPNE1 /// RBM12	1.65935	1.03698	0.624933	2.05193	13.2716
FAM98A	1.65909	1.11316	0.670948	2.16319	13.2716
SMG7	1.65819	0.988427	0.596087	1.98402	13.2716
ZKSCAN1	1.65467	1.52824	0.923593	2.88434	13.2716
KIAA0406	1.6534	1.05966	0.640899	2.08444	13.2716
RAB7A	1.65144	1.51386	0.91669	2.85572	13.2716
BDH2	1.64777	1.37461	0.834224	2.59298	13.2716
FEN1	1.64674	1.39338	0.846145	2.62694	13.2716
PHIP	1.64267	1.14663	0.698031	2.21397	13.2716
HIST1H2BK	1.64234	2.11449	1.28749	4.33038	13.2716
ALMS1	1.63954	1.11208	0.678288	2.16157	13.2716
RPIA	1.63857	1.29562	0.790702	2.45482	13.2716
CENPA	1.63813	1.76904	1.07992	3.40828	13.2716
ZDHHC3	1.63718	1.25496	0.766538	2.38661	13.2716
SUCLA2	1.63707	1.2087	0.738335	2.3113	13.2716
ZNF544	1.6337	0.880335	0.53886	1.8408	13.2716
PLXNB2	1.63147	1.32116	0.809795	2.49867	13.2716
BFAR	1.63035	1.03062	0.632145	2.0429	13.2716
JAG1	1.62551	1.08532	0.667679	2.12185	13.2716
SMC6	1.62459	1.56959	0.966146	2.96821	13.2716
ABCA3	1.62247	1.03798	0.639752	2.05335	13.2716
N-PAC /// SEPT6	1.62234	1.18626	0.731202	2.27561	13.2716
EP300	1.61802	0.820699	0.507225	1.76626	16.2777
KIAA1609	1.61727	0.998426	0.617353	1.99782	16.2777
TUBGCP3	1.61695	1.08477	0.670874	2.12104	16.2777
DIS3	1.61584	1.19989	0.742578	2.29722	16.2777
ZWINT	1.61428	1.88007	1.16465	3.68094	16.2777
NASP	1.61333	0.856765	0.531052	1.81097	16.2777
G0S2	1.6133	1.49408	0.926099	2.81684	16.2777
LIG1	1.61313	1.29471	0.802607	2.45328	16.2777
DLK1	1.61208	4.45647	2.76443	21.9549	16.2777
WDR74	1.61155	0.981887	0.60928	1.97505	16.2777
MCM2	1.60829	1.49468	0.929361	2.81801	16.2777
EIF4ENIF1	1.60791	0.788826	0.490591	1.72767	16.2777
CEP63	1.60661	1.15517	0.719012	2.22711	16.2777
PRKD3	1.60407	1.23919	0.772531	2.36066	16.2777
PELI1	1.60382	0.888066	0.553718	1.85069	16.2777
TDRD12	1.60243	3.08656	1.92617	8.4947	16.2777
FLJ35348	1.6023	0.706	0.440618	1.63128	16.2777
HELZ	1.60193	1.61147	1.00596	3.05563	16.2777
REC8	1.59888	1.56051	0.976005	2.94958	16.2777
LOC400642	1.59834	1.23121	0.770305	2.34764	16.2777
HMGB2	1.59572	1.67375	1.0489	3.19042	16.2777
IPO9	1.59481	1.00529	0.630351	2.00735	16.2777
KIF11	1.59392	1.9365	1.21492	3.82775	16.2777
MAP3K7	1.59337	1.03005	0.646458	2.04209	16.2777
FOXM1	1.59304	2.30847	1.4491	4.95358	16.2777
MEPCE	1.59268	1.60409	1.00716	3.04003	16.2777
C7	1.59185	2.05563	1.29134	4.15725	16.2777
RHOBTB3	1.59114	1.66027	1.04345	3.16076	16.2777
MELK	1.58999	2.0106	1.26454	4.0295	16.2777
UPF2	1.58929	1.47117	0.925678	2.77246	16.2777
SCYE1	1.58705	0.853956	0.538078	1.80745	16.2777
GOLGB1	1.58235	0.98689	0.623686	1.98191	16.2777
SEC16A	1.57631	1.02936	0.653017	2.04111	16.2777
ASXL2	1.57157	1.448	0.921373	2.72829	16.2777
TG	1.5711	1.67056	1.06331	3.18339	16.2777
APTX	1.57019	1.30197	0.829178	2.46565	16.2777
NFIB	1.56988	1.36592	0.870081	2.5774	16.2777
OXSR1	1.56888	0.974038	0.62085	1.96433	16.2777
RNF111	1.56884	1.23768	0.788917	2.3582	16.2777
PRPF4	1.56728	1.19378	0.761687	2.28751	16.2777
RPA2	1.56632	1.33263	0.850804	2.51862	16.2777
PHF2	1.56129	0.812426	0.520355	1.75616	16.2777
USP1	1.56064	1.08166	0.693083	2.11646	16.2777
MAD2L1	1.56004	1.68531	1.0803	3.21609	16.2777
CTCF	1.55871	0.804306	0.516009	1.74631	16.2777
BCL11B	1.55679	1.35363	0.869501	2.55554	16.2777
TYMS	1.5566	2.12042	1.36221	4.3482	16.2777
HIST1H2AC	1.55324	2.17722	1.40172	4.5228	16.2777
TST	1.55136	1.34094	0.864365	2.53317	16.2777
SEC31A	1.54961	0.946952	0.611091	1.9278	16.2777
BLM	1.54931	1.81829	1.17362	3.52663	16.2777
LAS1L	1.54769	1.39289	0.899977	2.62604	16.2777
ZNF23	1.54741	1.3877	0.896788	2.61661	16.2777
GABPB1 /// RP11-68I18.1	1.54208	0.948757	0.615243	1.93021	16.2777
ODZ3	1.5398	1.67202	1.08587	3.1866	16.2777
UBR7	1.53759	1.12176	0.72956	2.17613	16.2777
DPP8	1.53758	1.12986	0.734829	2.18838	16.2777
DPY19L2P2	1.53625	1.58701	1.03304	3.00425	16.2777
HMGA1	1.53497	1.34292	0.874887	2.53665	16.2777
RGNEF	1.53401	1.79775	1.17193	3.47678	16.2777
D4S234E /// GPS2	1.53366	1.27737	0.832889	2.42396	16.2777
PPL	1.53222	2.38337	1.5555	5.21754	16.2777
SP3	1.53202	0.787203	0.513833	1.72573	16.2777
KIAA0101	1.53179	1.91612	1.2509	3.77406	16.2777
PRPF31	1.5307	0.593631	0.387817	1.50904	16.2777
LZTS1	1.53046	1.44965	0.947198	2.73142	16.2777
DNAJC9	1.53007	0.972919	0.635866	1.96281	16.2777
RANBP2	1.52825	0.886364	0.579987	1.84851	16.2777
BRD4	1.52582	1.18503	0.77665	2.27367	16.2777
SLTM	1.525	1.49891	0.982892	2.8263	16.2777
PAICS	1.52471	1.05052	0.688996	2.07128	16.2777
HARS2	1.52299	0.894046	0.587034	1.85838	16.2777
BARD1	1.52289	1.41972	0.932256	2.67533	16.2777
EIF2AK2	1.52281	1.57796	1.03621	2.98547	16.2777
SNTB2	1.52256	0.909722	0.597495	1.87868	16.2777
ODC1	1.52114	1.36286	0.895947	2.57195	16.2777
PEX6	1.52082	1.77335	1.16605	3.41847	16.2777
ZNF329	1.51246	1.64277	1.08615	3.12264	16.2777
ZMYND8	1.51149	1.11691	0.738945	2.16882	16.2777
STK17A	1.50814	1.34167	0.889624	2.53445	16.2777
UGP2	1.50774	1.02071	0.67698	2.02891	16.2777
ZNF266	1.50764	1.16352	0.771749	2.24003	16.2777
VPS54	1.50658	1.05537	0.700506	2.07825	16.2777
NUP50	1.50627	1.16608	0.774153	2.24402	16.2777
COQ9	1.50459	0.872161	0.579668	1.8304	16.2777
INTS1	1.50348	1.17083	0.778748	2.25142	16.2777
ST6GAL1	1.49946	1.08729	0.725118	2.12474	16.2777
C20orf4	1.4992	1.5089	1.00647	2.84592	16.2777
RAB22A	1.4982	1.21237	0.809218	2.31717	16.2777
PCM1	1.49683	0.946858	0.632574	1.92767	16.2777
GPR56	1.49469	2.38526	1.59582	5.22437	16.2777
NFATC2IP	1.49436	1.0714	0.716962	2.10147	16.2777
SRPK1	1.4941	0.726681	0.486365	1.65483	16.2777
QRSL1	1.49408	0.87032	0.582513	1.82807	16.2777
ZNF629	1.49297	0.965266	0.646541	1.95242	16.2777
CNOT4	1.49081	1.28722	0.863435	2.44057	16.2777
SEMA3E	1.48658	2.0783	1.39804	4.2231	16.2777
ZFHX3	1.4862	1.33319	0.897041	2.51958	16.2777
UBE3C	1.48381	1.30777	0.881358	2.47559	16.2777
MCM3AP	1.48381	1.49393	1.00683	2.81656	16.2777
IGF2	1.48369	3.22432	2.17317	9.34578	16.2777
NUP153	1.48344	1.23529	0.832717	2.35428	16.2777
DDX46	1.48291	0.967906	0.652707	1.956	16.2777
TTLL5	1.48283	0.96358	0.649823	1.95014	16.2777
PCNA	1.48265	1.32596	0.894321	2.507	16.2777
TM9SF3	1.48264	1.32669	0.894812	2.50826	16.2777
ARIH2	1.48193	1.15601	0.780074	2.22841	16.2777
SF3A3	1.48102	1.09518	0.739472	2.13639	16.2777
LBH	1.47955	1.20511	0.81451	2.30555	16.2777
CTR9	1.47756	1.50325	1.01739	2.83481	16.2777
C14orf139	1.476	1.18549	0.803181	2.27441	16.2777
MSH2	1.47526	1.46836	0.995324	2.76707	16.2777
PCDH17	1.47503	1.17644	0.797572	2.26019	16.2777
KIF2C	1.47375	2.08212	1.41281	4.2343	16.2777
FYN	1.46835	1.05651	0.719518	2.07989	16.2777
SMARCC1	1.46729	1.04336	0.711079	2.06102	16.2777
BCCIP	1.4669	1.22455	0.83479	2.33683	16.2777
ZCCHC6	1.46626	0.809871	0.552337	1.75305	16.2777
BRMS1	1.46561	0.894296	0.610187	1.8587	16.2777
NIPBL	1.46547	1.13102	0.771781	2.19014	16.2777
CHERP	1.46512	1.1334	0.773583	2.19374	16.2777
ATP10D	1.46486	1.34985	0.921491	2.54886	16.2777
ZFPM2	1.46378	1.24734	0.852137	2.37403	16.2777
SMARCA4	1.46373	1.22579	0.837447	2.33884	16.2777
DDX39	1.4632	0.845467	0.577822	1.79685	16.2777
MCM5	1.46279	1.44553	0.988202	2.72363	16.2777
ZC3H13	1.46186	1.2658	0.865886	2.40461	16.2777
PTCH1	1.45977	1.08566	0.743721	2.12235	16.2777
GRSF1	1.45846	0.842075	0.577374	1.79263	16.2777
IMPDH2	1.45688	0.985977	0.676775	1.98065	16.2777
EZR	1.45563	0.942427	0.647437	1.92176	16.2777
WDR67	1.45562	1.33577	0.917661	2.5241	16.2777
NUSAP1	1.45186	1.82567	1.25747	3.54471	16.2777
PABPC4	1.4509	1.00877	0.695275	2.0122	16.2777
ALK	1.45087	1.48363	1.02258	2.79652	16.2777
HN1L	1.44757	0.867261	0.599116	1.8242	16.2777
TOP2B	1.44693	0.911176	0.629731	1.88058	16.2777
SACS	1.44673	1.10749	0.765509	2.1547	16.2777
SAC3D1	1.44598	1.72177	1.19073	3.29842	16.2777
ADO	1.44424	1.01378	0.701948	2.01919	16.2777
ZNF277	1.44324	1.36321	0.944549	2.57257	16.2777
DBNDD2 /// SYS1-DBNDD2	1.44076	0.88515	0.614362	1.84696	17.8625
ZNF44	1.44071	1.0686	0.741715	2.09739	17.8625
MTIF2	1.44068	1.33212	0.924644	2.51772	17.8625
FBXL12	1.43857	1.05945	0.736456	2.08413	17.8625
E2F6	1.43745	0.971579	0.675903	1.96099	17.8625
SOS1	1.43719	1.17993	0.821003	2.26567	17.8625
PCYOX1L	1.43669	1.09846	0.764576	2.14125	17.8625
PRMT5	1.43374	0.70374	0.49084	1.62872	17.8625
CFH	1.43117	1.47679	1.03188	2.78328	17.8625
MDN1	1.42693	1.2197	0.854773	2.32899	17.8625
MRPL18	1.42608	0.707658	0.496226	1.63315	17.8625
ANGEL2	1.42526	1.31614	0.923437	2.48999	17.8625
PAK7	1.42481	1.34406	0.943323	2.53865	17.8625
HNRNPU	1.42364	0.67209	0.472092	1.59338	17.8625
UVRAG	1.42333	0.904146	0.635234	1.87144	17.8625
SPG11	1.42195	1.04838	0.737282	2.0682	17.8625
KHDRBS1	1.42186	0.808439	0.56858	1.75132	17.8625
C10orf26	1.42129	0.725139	0.510197	1.65306	17.8625
PFN1	1.42111	1.03492	0.728249	2.049	17.8625
KIAA0495	1.42083	0.933198	0.656797	1.9095	17.8625
KPNA6	1.41877	1.06886	0.75337	2.09778	17.8625
ADNP	1.41743	1.32924	0.937779	2.5127	17.8625
COBRA1	1.41732	0.62051	0.437804	1.53742	17.8625
ZNF24	1.41532	0.805143	0.568876	1.74732	17.8625
ISG20L2	1.41419	1.38144	0.976838	2.60527	17.8625
IKBKB	1.41195	1.22965	0.870887	2.34509	17.8625
DICER1	1.41004	0.752021	0.533335	1.68415	17.8625
GPATCH1	1.40926	0.917897	0.651333	1.88936	17.8625
SERPINA5	1.40786	1.41355	1.00404	2.66391	17.8625
SMC3	1.40733	0.844994	0.600423	1.79626	17.8625
RBM3	1.40627	0.980965	0.697565	1.97379	17.8625
TRIM28	1.40306	1.07304	0.764789	2.10386	17.8625
IQCG	1.40147	1.02988	0.73486	2.04186	17.8625
SRM	1.40136	1.02942	0.734591	2.04121	17.8625
MTF2	1.40069	0.989127	0.706172	1.98498	17.8625
APEH	1.39836	1.16436	0.832662	2.24134	17.8625
PMM2	1.39832	0.801579	0.573245	1.74301	17.8625
ARID1A	1.39825	0.988449	0.706919	1.98405	17.8625
C21orf45	1.39693	1.16911	0.836915	2.24873	17.8625
PIBF1	1.39523	1.11892	0.80196	2.17184	17.8625
CCNA2	1.39444	1.3648	0.978741	2.5754	17.8625
SPAG5	1.38912	1.5981	1.15045	3.02745	17.8625
ACTR1A	1.38778	0.757154	0.545586	1.69015	17.8625
MBD4	1.38646	0.818333	0.590234	1.76337	17.8625
SIRT7	1.38644	1.0221	0.737215	2.03088	17.8625
TPR	1.38625	0.75282	0.543061	1.68508	17.8625
RB1	1.38614	0.822346	0.593263	1.76828	17.8625
MAK16	1.38585	1.40909	1.01677	2.65569	17.8625
BRCA1	1.38428	1.24793	0.901495	2.375	17.8625
ZNF133	1.38284	1.0814	0.782011	2.11608	17.8625
YTHDF1	1.38247	0.701412	0.507361	1.6261	17.8625
CEP192	1.3808	1.07025	0.775092	2.09979	17.8625
POLRMT	1.38057	0.940138	0.680976	1.91871	17.8625
EIF3J	1.37989	0.793144	0.57479	1.73285	17.8625
SNW1	1.37934	1.02172	0.740734	2.03034	17.8625
DLGAP2	1.37922	0.928107	0.672921	1.90278	17.8625
HERC2	1.3785	1.05586	0.765945	2.07895	17.8625
FASTKD3	1.37752	1.17505	0.853018	2.25801	17.8625
FBXL7	1.37458	1.1122	0.809121	2.16175	17.8625
IGF2BP3	1.37299	0.942662	0.686574	1.92207	17.8625
DET1	1.37294	1.07916	0.786022	2.1128	17.8625
FLAD1	1.37158	0.704328	0.513516	1.62939	17.8625
FRZB	1.37129	1.46948	1.0716	2.76922	17.8625
RNASEH1	1.37031	1.01125	0.737973	2.01566	17.8625
UTP14C	1.369	0.931644	0.680528	1.90745	17.8625
GMPS	1.36833	0.848266	0.619929	1.80034	17.8625
RBBP8	1.36813	1.71473	1.25334	3.28236	17.8625
ATRN	1.36778	1.10663	0.809067	2.15342	17.8625
FAIM	1.36693	1.2782	0.935083	2.42536	17.8625
NPY2R	1.3669	1.71299	1.25319	3.27839	17.8625
CHMP2A	1.36432	0.7641	0.560058	1.69831	17.8625
EIF4H	1.3642	0.927085	0.679579	1.90143	17.8625
PRIM1	1.36295	1.0297	0.755492	2.0416	17.8625
PHKB	1.36215	0.980264	0.719647	1.97283	17.8625
SLC38A10	1.36088	1.0477	0.769874	2.06724	17.8625
EZH2	1.36033	1.34375	0.98781	2.5381	17.8625
RAB8A	1.35806	0.829024	0.610449	1.77648	17.8625
MYST4	1.35793	0.838796	0.617704	1.78856	17.8625
ARHGAP19	1.35693	0.67115	0.494608	1.59234	17.8625
PODXL	1.35652	1.15851	0.854029	2.23227	17.8625
C6orf134	1.35638	0.8286	0.610891	1.77596	17.8625
MKL2	1.3558	1.25298	0.924162	2.38333	17.8625
UBE3A	1.35492	0.63282	0.467055	1.55059	17.8625
TAF2	1.35448	1.33538	0.985897	2.52342	17.8625
PKNOX1	1.35301	0.892672	0.659768	1.85661	17.8625
POLR1D	1.35145	1.08235	0.800882	2.11749	17.8625
SLC25A13	1.34922	1.10783	0.821093	2.15522	17.8625
HSPA2	1.34754	1.92181	1.42616	3.78899	17.8625
HS2ST1	1.34724	0.868079	0.644341	1.82523	17.8625
HSD17B10	1.34686	0.742388	0.551198	1.67294	17.8625
CKS2	1.34669	1.7106	1.27023	3.27297	17.8625
BRAP	1.34645	0.991288	0.736226	1.98796	17.8625
PIK3R4	1.34612	1.54101	1.14478	2.90998	17.8625
ZCCHC14	1.34562	0.768199	0.57089	1.70314	17.8625
KIF3B	1.34446	1.16861	0.869204	2.24795	17.8625
JHDM1D	1.34439	1.03435	0.769378	2.04819	17.8625
AURKA	1.34238	1.40778	1.04872	2.65329	17.8625
ESF1	1.34152	1.02562	0.764522	2.03584	17.8625
C7orf26	1.34098	1.22306	0.912062	2.33441	17.8625
RRP1B	1.33724	1.10793	0.82852	2.15536	17.8625
CBFA2T2	1.3361	1.21537	0.90964	2.322	17.8625
PRKD2	1.3358	0.845959	0.633296	1.79746	17.8625
SLC2A1	1.33561	1.02117	0.764576	2.02957	17.8625
FOXN3	1.3353	0.774211	0.579804	1.71025	17.8625
ASCC2	1.33438	0.878317	0.658221	1.83823	17.8625
AKAP11	1.33334	1.183	0.887248	2.27049	17.8625
EIF5B	1.33314	0.857386	0.643134	1.81175	17.8625
GPSM2	1.33255	1.04189	0.781875	2.05892	17.8625
PCBP1	1.33183	0.704878	0.529255	1.63001	17.8625
DZIP3	1.33109	1.59774	1.20032	3.02668	17.8625
LAP3	1.32966	1.48686	1.11822	2.80278	17.8625
BBS9	1.32871	1.0371	0.780531	2.05209	17.8625
LSM5	1.32764	1.24314	0.936353	2.36714	17.8625
SPRED2	1.3275	0.907361	0.68351	1.87561	17.8625
EIF2C1	1.32713	0.781222	0.588655	1.71859	17.8625
CLUAP1	1.32465	1.09137	0.823896	2.13076	17.8625
SLC5A6	1.32405	1.3529	1.02179	2.55425	17.8625
GATAD1	1.32382	1.73716	1.31223	3.33378	17.8625
SETBP1	1.32358	1.29509	0.978475	2.45392	17.8625
GPSN2	1.32349	0.917746	0.693427	1.88916	17.8625
FZD5	1.32276	1.34317	1.01543	2.53709	17.8625
DSCC1	1.32266	1.51527	1.14563	2.85853	17.8625
MRPS2	1.3224	0.779132	0.589178	1.7161	17.8625
MKKS	1.32216	0.746102	0.564307	1.67726	17.8625
EWSR1	1.32153	0.623947	0.472141	1.54109	17.8625
NARG1L	1.32136	0.915481	0.692833	1.8862	17.8625
BZW2	1.31895	1.04509	0.79237	2.0635	17.8625
CRKL	1.31738	0.91442	0.694122	1.88481	17.8625
ZNF302	1.31635	0.922496	0.700799	1.89539	17.8625
R3HDM1	1.3157	0.991418	0.75353	1.98814	17.8625
IFT57	1.31512	0.818115	0.622084	1.7631	17.8625
PDSS2	1.31509	0.871659	0.662812	1.82977	17.8625
SLC43A3	1.31343	0.571682	0.43526	1.48626	17.8625
CBLB	1.3134	0.837044	0.637311	1.78639	17.8625
LBR	1.31303	0.98133	0.747379	1.97428	17.8625
GTF3C1	1.31262	1.28291	0.977366	2.43329	17.8625
BICD2	1.31145	0.78455	0.59823	1.72256	17.8625
ARIH1	1.30978	0.788449	0.601972	1.72722	17.8625
BTAF1	1.30922	0.987911	0.754579	1.98331	17.8625
NCOA1	1.30895	0.816595	0.623856	1.76124	17.8625
PDCD11	1.30868	0.688059	0.525764	1.61111	17.8625
STAU1	1.30755	0.687958	0.526144	1.611	17.8625
CD320	1.3072	1.12074	0.857362	2.17459	17.8625
AGTPBP1	1.30639	0.998853	0.76459	1.99841	17.8625
XCL1	1.30633	1.91826	1.46843	3.77966	17.8625
SHQ1	1.30506	1.0365	0.794213	2.05124	17.8625
SMC1A	1.3045	0.896879	0.687528	1.86203	17.8625
RNF40	1.30379	1.07443	0.824085	2.1059	17.8625
CRKRS	1.30354	1.95742	1.50162	3.88366	17.8625
PMS1	1.30169	0.814986	0.6261	1.75928	17.8625
TOP1	1.30061	0.755011	0.580504	1.68764	17.8625
SART1	1.30001	1.12982	0.869085	2.18831	17.8625
PPME1	1.29982	0.954187	0.734092	1.93749	17.8625
MGC3196	1.29974	1.04488	0.803913	2.06319	17.8625
SRRD	1.29962	1.07471	0.826941	2.1063	17.8625
CELSR3 /// SLC26A6	1.2993	1.0755	0.827749	2.10745	17.8625
CDC23	1.29926	0.822781	0.63327	1.76881	17.8625
RAD50	1.29886	0.981313	0.755518	1.97426	17.8625
UROS	1.29841	0.882297	0.679519	1.84331	17.8625
EXOSC10	1.29812	0.904749	0.696969	1.87222	17.8625
TFIP11	1.29741	0.763796	0.588706	1.69795	17.8625
TTF1	1.297	1.1507	0.8872	2.22021	17.8625
TFDP1	1.2963	0.735704	0.567542	1.66521	17.8625
CBX5	1.29497	0.968093	0.747577	1.95625	17.8625
CAD	1.2949	1.26028	0.973263	2.39543	17.8625
RUNX3	1.29411	1.64162	1.26853	3.12016	17.8625
ZMIZ1	1.29358	0.831725	0.642964	1.77981	17.8625
NUP43	1.29133	0.688307	0.533022	1.61139	17.8625
FRYL	1.29067	0.811229	0.628531	1.75471	17.8625
HLTF	1.29003	0.611881	0.474316	1.52825	17.8625
FAM175B	1.28999	0.894415	0.693352	1.85886	17.8625
39702	1.2884	1.05783	0.821037	2.08179	17.8625
ATP2C1	1.2869	0.715547	0.556025	1.64211	17.8625
PUM2	1.28668	0.784206	0.609479	1.72214	17.8625
ASCC3	1.28385	0.880789	0.686051	1.84138	17.8625
ID4	1.28315	0.742417	0.578589	1.67298	17.8625
SUV39H1	1.28291	1.34964	1.05201	2.54848	17.8625
ING1	1.2828	0.962896	0.75062	1.94922	17.8625
NID1	1.28279	0.984953	0.767821	1.97925	17.8625
TUBGCP2	1.28218	0.79416	0.619383	1.73407	17.8625
ARHGEF10	1.28096	0.669666	0.522785	1.5907	17.8625
SSRP1	1.28084	0.98586	0.769698	1.98049	17.8625
FLJ11506	1.27865	0.918677	0.718474	1.89038	17.8625
PUS7	1.2779	1.6574	1.29697	3.15448	17.8625
UBE4A	1.27784	0.986494	0.771999	1.98136	17.8625
COG2	1.27778	1.02502	0.802188	2.03499	17.8625
ZNF274	1.27772	1.03886	0.813055	2.0546	17.8625
CAND2	1.27732	0.824535	0.645521	1.77096	17.8625
CHKB /// CPT1B	1.27725	1.55932	1.22084	2.94715	17.8625
KIAA0515	1.27611	0.775042	0.607346	1.71124	17.8625
SLC39A14	1.27522	1.10003	0.862626	2.1436	17.8625
TRRAP	1.2741	1.34937	1.05908	2.54801	17.8625
SLC7A6	1.27399	1.11259	0.873312	2.16234	17.8625
CNPY3	1.27343	0.964246	0.757201	1.95104	17.8625
FLJ21767 /// LOC100132214 /// LOC100133005 /// LOC100134722 /// RASA4	1.27327	1.13396	0.890589	2.1946	17.8625
INTS9	1.27296	1.07352	0.843329	2.10457	17.8625
FAM35A	1.27059	0.832641	0.655318	1.78094	17.8625
FAM120A	1.2692	1.33009	1.04797	2.51418	17.8625
DNMT1	1.26647	1.02413	0.808646	2.03373	17.8625
PRDX3	1.26599	0.746227	0.589442	1.6774	17.8625
FAM117A	1.26546	1.84255	1.45603	3.58643	17.8625
AKAP1	1.26531	1.31721	1.04101	2.49183	17.8625
ATG3	1.26478	0.971588	0.768186	1.961	20.6284
CLIP2	1.26384	0.937407	0.741715	1.91508	20.6284
ARS2	1.26369	0.797948	0.631443	1.73863	20.6284
ICA1	1.26348	1.4376	1.13781	2.7087	20.6284
MAP3K5	1.2629	1.30421	1.0327	2.46948	20.6284
AFTPH	1.26264	0.734331	0.581586	1.66363	20.6284
NOL9	1.26251	0.941851	0.746017	1.92099	20.6284
ARFGAP3	1.26145	0.843124	0.668375	1.79393	20.6284
MAGEA10	1.26129	2.46266	1.9525	5.51232	20.6284
MYST3	1.26112	0.737764	0.585008	1.66759	20.6284
CANT1	1.26093	1.08727	0.862273	2.12471	20.6284
GEM	1.26044	1.02113	0.810137	2.02951	20.6284
PRC1	1.25973	1.53025	1.21475	2.88837	20.6284
NUP37	1.25949	1.16776	0.927169	2.24663	20.6284
G3BP1	1.25865	1.07011	0.850204	2.09959	20.6284
AFF1	1.25761	1.09934	0.874153	2.14257	20.6284
GATA6	1.25739	1.25182	0.995576	2.38142	20.6284
CCT6A	1.2571	0.893633	0.710868	1.85785	20.6284
SMCR7L	1.25627	0.99143	0.789187	1.98815	20.6284
METTL7A	1.25585	1.54809	1.2327	2.92429	20.6284
ZNF473	1.25535	1.56151	1.24388	2.95162	20.6284
CDC2L5	1.25509	0.867055	0.690831	1.82394	20.6284
PPP1R11	1.25426	1.163	0.927237	2.23922	20.6284
THSD1 /// THSD1P	1.25325	1.03354	0.824682	2.04704	20.6284
BAZ1B	1.2525	0.622934	0.497354	1.54	20.6284
AATF	1.2514	0.931379	0.744271	1.9071	20.6284
EIF4EBP2	1.25135	0.79041	0.631644	1.72957	20.6284
TNKS2	1.25127	0.771378	0.616474	1.7069	20.6284
C1orf21	1.25101	1.23381	0.986249	2.35187	20.6284
SRP72	1.24962	0.659847	0.528038	1.57992	20.6284
MTMR3	1.24938	0.80834	0.64699	1.7512	20.6284
TMEM222	1.24933	0.833121	0.666853	1.78154	20.6284
MGC3032	1.24921	0.799786	0.640233	1.74084	20.6284
NUP54	1.248	0.725673	0.58147	1.65367	20.6284
RBBP6	1.24701	0.822948	0.659937	1.76902	20.6284
RBM8A	1.24697	0.651393	0.522379	1.57068	20.6284
GON4L	1.24686	1.0145	0.81364	2.0202	20.6284
XPO1	1.24626	0.810463	0.650317	1.75377	20.6284
DCHS1	1.2454	1.0234	0.821744	2.0327	20.6284
HIST1H2BD	1.24479	1.32917	1.06779	2.51257	20.6284
MRPS30	1.24429	0.836582	0.672334	1.78581	20.6284
AGPAT1	1.24253	0.766188	0.616637	1.70077	20.6284
ZZEF1	1.24227	0.627968	0.505499	1.54539	20.6284
CDC25A	1.24222	1.34463	1.08244	2.53966	20.6284
LMAN2L	1.23983	0.81047	0.653696	1.75378	20.6284
FKBP1A	1.23912	1.60342	1.294	3.03862	20.6284
GAPVD1	1.23906	0.858574	0.692923	1.81324	20.6284
CLNS1A	1.2381	0.768318	0.620562	1.70328	20.6284
FTSJ3	1.23686	1.16131	0.938917	2.23661	20.6284
FAM168B	1.23602	0.738115	0.597172	1.668	20.6284
ZNF45	1.23556	1.00225	0.811168	2.00312	20.6284
ILF3	1.23495	0.690135	0.558837	1.61343	20.6284
SCO2	1.23465	0.984282	0.797213	1.97833	20.6284
DHFR	1.23463	1.0973	0.888768	2.13954	20.6284
ENDOG	1.23457	1.71542	1.38949	3.28393	20.6284
HDAC5	1.2334	0.908819	0.736843	1.87751	20.6284
SLC7A1	1.23276	0.71595	0.580771	1.64256	20.6284
MRPL9	1.23255	0.641091	0.520136	1.55951	20.6284
PIK3R3	1.23249	1.39735	1.13376	2.63418	20.6284
VPS16	1.23231	1.07154	0.869536	2.10167	20.6284
SEC61G	1.23223	0.980765	0.795926	1.97351	20.6284
NKIRAS2	1.23167	0.846042	0.686907	1.79756	20.6284
AP1G1	1.22794	1.02778	0.836993	2.03888	20.6284
TROVE2	1.22751	0.652365	0.531452	1.57174	20.6284
MORC2	1.22741	1.11664	0.909752	2.16842	20.6284
API5	1.22716	0.92181	0.751174	1.89449	20.6284
IQCE	1.22706	1.20597	0.982818	2.30693	20.6284
PARL	1.22654	0.899497	0.733364	1.86542	20.6284
COG5	1.22574	1.10747	0.903509	2.15467	20.6284
BUB3	1.22399	0.679475	0.555129	1.60156	20.6284
MRPS17	1.22365	1.30284	1.06471	2.46714	20.6284
NACAD	1.22297	1.08576	0.887801	2.12249	20.6284
TH1L	1.22274	1.10619	0.90468	2.15277	20.6284
LTBP3	1.22183	1.18081	0.96643	2.26704	20.6284
LUC7L2	1.22139	0.743511	0.608741	1.67425	20.6284
PSMF1	1.22071	0.880918	0.721647	1.84155	20.6284
SS18L1	1.22048	1.23537	1.0122	2.35441	20.6284
SVIL	1.22021	1.02476	0.839818	2.03462	20.6284
KIAA0922	1.21983	0.730286	0.598678	1.65897	20.6284
RPA3	1.2173	1.14263	0.938662	2.20784	20.6284
SF3B3	1.21651	0.930934	0.765247	1.90651	20.6284
SMARCC2	1.21637	0.68996	0.567231	1.61324	20.6284
TSC2	1.21603	1.44767	1.19049	2.72766	20.6284
NUP205	1.21546	0.760674	0.625832	1.69428	20.6284
RNMT	1.21358	1.03252	0.85081	2.0456	20.6284
TBC1D30	1.21316	1.13236	0.9334	2.19218	20.6284
TIMELESS	1.21157	1.08348	0.894275	2.11914	20.6284
KRCC1	1.21136	0.988554	0.816071	1.98419	20.6284
EYA4	1.2082	1.85255	1.53331	3.61139	20.6284
ZNF12	1.20799	1.15271	0.954242	2.22331	20.6284
LRDD	1.20457	1.58673	1.31726	3.00369	20.6284
ZNF294	1.20418	0.750793	0.623488	1.68272	20.6284
CSNK2A1	1.20378	0.63719	0.529325	1.5553	20.6284
HNRNPA3	1.20362	0.638074	0.53013	1.55625	20.6284
DDX56	1.20335	0.814615	0.676954	1.75883	20.6284
RNASEN	1.20301	1.23885	1.02979	2.3601	20.6284
NCBP2	1.20299	1.06177	0.882611	2.0875	20.6284
BRWD2	1.20031	1.35482	1.12872	2.55765	20.6284
TNPO1	1.20028	0.666733	0.55548	1.58747	20.6284
DHX29	1.19998	1.362	1.13502	2.57041	20.6284
AHCY	1.19926	1.01494	0.846302	2.02082	20.6284
SUPT6H	1.19883	0.948512	0.791196	1.92988	20.6284
USE1	1.19852	0.846583	0.706354	1.79824	20.6284
FLJ22222	1.19851	1.09674	0.915088	2.13871	20.6284
PDLIM5	1.19782	1.74836	1.45962	3.35977	20.6284
CIAPIN1	1.19766	0.750192	0.62638	1.68202	20.6284
MYT1	1.19661	0.989214	0.826678	1.9851	20.6284
TBC1D2B	1.19659	0.821059	0.686163	1.7667	20.6284
PLCB4	1.19641	0.932061	0.779045	1.908	20.6284
EP400	1.19608	0.790516	0.660921	1.72969	20.6284
NF2	1.19545	0.764401	0.639423	1.69866	20.6284
UBE4B	1.19385	0.674284	0.5648	1.5958	20.6284
JARID1B	1.19356	0.798994	0.66942	1.73989	20.6284
MRPL3	1.19354	0.918498	0.769561	1.89015	20.6284
HMG20B	1.19331	1.40003	1.17323	2.63908	20.6284
LOC284244	1.19305	0.807008	0.676423	1.74958	20.6284
SUPV3L1	1.1908	1.08114	0.907909	2.11571	20.6284
RBM26	1.19028	0.860111	0.722615	1.81518	20.6284
TNC	1.19004	1.25437	1.05405	2.38563	20.6284
SETD5	1.18984	0.820988	0.689998	1.76662	20.6284
TBP	1.18954	0.56737	0.476964	1.48182	20.6284
EXOSC2	1.18712	0.806363	0.679258	1.7488	20.6284
PRKRIR	1.18709	1.12694	0.94933	2.18396	20.6284
ZBTB1	1.18595	1.24912	1.05326	2.37696	20.6284
DDX21	1.18549	0.856789	0.722732	1.811	20.6284
HNRNPD	1.18546	0.540641	0.45606	1.45462	20.6284
PHB2	1.18543	0.671563	0.566516	1.5928	20.6284
ARHGAP17	1.18514	0.593329	0.500639	1.50872	20.6284
LHFP	1.18458	0.970435	0.819224	1.95943	20.6284
TBL1X	1.18314	0.963857	0.814659	1.95052	20.6284
TULP3	1.18256	0.74701	0.63169	1.67831	20.6284
PTBP1	1.18238	0.737682	0.623895	1.66749	20.6284
RHOBTB1	1.18134	0.709151	0.600292	1.63484	20.6284
ARHGEF18	1.18111	0.970901	0.822024	1.96006	20.6284
KIF18B	1.18101	1.36057	1.15204	2.56787	20.6284
SEC24B	1.18058	1.16148	0.983824	2.23687	20.6284
MRPL40	1.18003	0.653443	0.553753	1.57292	20.6284
PHF20	1.17984	0.981119	0.831569	1.974	20.6284
PANK2	1.17978	0.929959	0.788249	1.90522	20.6284
SEDLP /// TRAPPC2 /// ZNF547	1.17867	0.694597	0.589304	1.61843	20.6284
C7orf23	1.1783	1.43054	1.21407	2.69547	20.6284
HNRNPUL1	1.17783	0.818878	0.695246	1.76403	20.6284
ADNP2	1.17737	0.634661	0.539052	1.55257	20.6284
ABCF1	1.17637	0.738397	0.627692	1.66832	20.6284
NOLC1	1.17464	0.646697	0.550549	1.56558	20.6284
LUM	1.17454	1.29197	1.09998	2.44862	20.6284
G3BP2	1.17345	1.09497	0.933117	2.13608	20.6284
KCND2	1.17343	1.3488	1.14946	2.54701	20.6284
XCL1 /// XCL2	1.17307	1.55661	1.32696	2.94163	20.6284
HSPA14	1.17231	0.603585	0.514867	1.51949	20.6284
C14orf147	1.17086	0.956922	0.817281	1.94116	20.6284
UNC13B	1.16984	0.79701	0.681297	1.7375	20.6284
HIST1H2BG	1.16928	1.56838	1.34132	2.96571	20.6284
UBE2C	1.16851	1.48353	1.26959	2.79632	20.6284
UXT	1.16846	0.937299	0.802163	1.91494	20.6284
RAD51C	1.16831	1.10244	0.94362	2.14717	20.6284
RMND1	1.16653	0.916049	0.785274	1.88694	20.6284
NUP93	1.16596	1.08334	0.929143	2.11894	20.6284
OXA1L	1.16591	0.573081	0.491531	1.4877	20.6284
ZNF292	1.16485	0.691799	0.593894	1.6153	20.6284
SECISBP2	1.1643	0.988907	0.849356	1.98468	20.6284
MTA1	1.16363	1.21747	1.04627	2.32539	20.6284
EYA1	1.1623	1.95221	1.67961	3.86968	20.6284
BOLA2 /// LOC440354 /// LOC595101	1.15978	0.997865	0.860395	1.99704	20.6284
PEX7	1.15879	0.866042	0.747367	1.82266	20.6284
C7orf44	1.15812	1.20409	1.03969	2.30392	20.6284
ENOX1	1.15735	1.03937	0.898062	2.05533	20.6284
PPRC1	1.15678	0.677751	0.585894	1.59964	20.6284
POGK	1.15626	0.771722	0.667432	1.70731	20.6284
TOX	1.15488	1.06688	0.923799	2.09489	20.6284
ATIC	1.15477	0.702025	0.607935	1.62679	20.6284
MLXIP	1.15413	1.01523	0.879646	2.02122	20.6284
MAGEA9 /// MAGEA9B	1.15236	2.55036	2.21316	5.85779	20.6284
CHD9	1.15153	0.818715	0.710981	1.76383	20.6284
ZNF324	1.15142	0.927368	0.805411	1.9018	20.6284
EIF3M	1.15095	0.995211	0.86469	1.99337	20.6284
HERC1	1.15059	1.06901	0.9291	2.09799	20.6284
GGCT	1.15019	0.967326	0.841017	1.95521	20.6284
TFB2M	1.14985	0.85291	0.74176	1.80614	20.6284
LSM1	1.14964	0.941534	0.818981	1.92057	20.6284
CERK	1.14939	0.91506	0.796129	1.88565	20.6284
CDKN1A	1.14876	0.781611	0.680397	1.71905	20.6284
KIAA0892	1.14861	0.660039	0.57464	1.58012	20.6284
UBXN1	1.14745	0.862028	0.751257	1.81759	20.6284
HAND1	1.14696	0.923871	0.805495	1.8972	20.6284
RPS6KA2	1.14605	0.965647	0.842589	1.95294	20.6284
GOLPH3L	1.14602	0.629788	0.549545	1.54734	20.6284
PDHA1	1.14531	0.662355	0.57832	1.58266	20.6284
CNOT1	1.14455	0.645572	0.564043	1.56436	20.6284
ZNF281	1.14394	1.05497	0.922224	2.07767	20.6284
TIAM1	1.14232	0.955351	0.836329	1.93905	20.6284
TPD52	1.14155	1.50974	1.32254	2.84759	20.6284
BPTF	1.14151	1.00756	0.882652	2.01051	20.6284
JARID1A	1.14039	0.84499	0.740967	1.79625	20.6284
RP4-691N24.1	1.14009	0.711207	0.623814	1.63717	20.6284
NOSIP	1.13963	0.779629	0.684109	1.71669	20.6284
HNRNPA3 /// HNRNPA3P1	1.13837	0.525997	0.462061	1.43993	20.6284
EBAG9	1.13817	0.896637	0.787787	1.86172	20.6284
CBARA1	1.13762	1.02505	0.901051	2.03503	20.6284
ZFHX4	1.13724	1.51357	1.33091	2.85515	20.6284
ZNF271	1.13697	1.18418	1.04152	2.27234	20.6284
UBAC1	1.13639	0.827098	0.727828	1.77411	20.6284
DPM1	1.13564	0.841117	0.740658	1.79144	20.6284
KRIT1	1.1336	1.18037	1.04126	2.26635	20.6284
MPHOSPH9	1.13313	0.831848	0.734114	1.77996	20.6284
NCAPD3	1.13313	0.612872	0.540868	1.5293	20.6284
PTTG1	1.13291	1.64152	1.44895	3.11995	20.6284
AEBP1	1.13041	1.01102	0.894376	2.01533	20.6284
BTN3A2 /// BTN3A3	1.13024	1.31241	1.16118	2.48357	20.6284
EXDL2	1.12994	0.514046	0.45493	1.42805	20.6284
GTF3C3	1.12987	1.14757	1.01567	2.21541	20.6284
ORC5L	1.12964	1.18833	1.05195	2.27888	20.6284
TAF5	1.1295	0.964382	0.853812	1.95123	20.6284
SEC24C	1.12917	0.59374	0.52582	1.50915	20.6284
GALNT6	1.12873	1.37185	1.2154	2.58803	20.6284
DCI	1.12777	0.712219	0.63153	1.63832	20.6284
TCTN3	1.12737	0.651139	0.577574	1.57041	20.6284
EEF1A2	1.12725	1.0317	0.91524	2.04443	20.6284
PHF17	1.12703	0.684812	0.607623	1.60749	20.6284
TBX2	1.12471	0.887269	0.788885	1.84967	20.6284
SENP5	1.12464	0.918315	0.816539	1.88991	20.6284
DLEU2 /// DLEU2L	1.12391	1.25158	1.1136	2.38103	20.6284
NAGPA	1.12335	0.952033	0.847496	1.9346	20.6284
MAB21L2	1.12293	2.06207	1.83632	4.17584	20.6284
AKAP8	1.12237	0.496308	0.442197	1.4106	20.6284
VEGFB	1.12157	1.13925	1.01577	2.20267	20.6284
39699	1.11973	1.06031	0.94693	2.08538	20.6284
IRF7	1.11917	0.810633	0.724317	1.75398	20.6284
TMEM186	1.11914	0.708739	0.633288	1.63437	20.6284
CFDP1	1.11912	0.833596	0.744867	1.78212	20.6284
KCNB1	1.11886	0.936792	0.837274	1.91427	20.6284
ZC3H4	1.11884	0.758253	0.677712	1.69144	20.6284
ACACB	1.11844	1.0057	0.899198	2.00792	20.6284
GSPT1	1.11817	0.708244	0.633397	1.63381	20.6284
ZNF239	1.11771	1.07121	0.958401	2.1012	20.6284
RPP14	1.11694	0.656581	0.587837	1.57634	20.6284
STYXL1	1.11661	0.807055	0.72277	1.74964	20.6284
HIRA	1.11591	0.687874	0.616422	1.61091	20.6284
COPB2	1.11516	0.672355	0.602924	1.59367	20.6284
YEATS2	1.11512	0.73651	0.660478	1.66614	20.6284
UBR2	1.11498	0.78896	0.707602	1.72783	20.6284
SEC23B	1.11467	0.673218	0.603961	1.59463	20.6284
ZC3HAV1	1.11424	1.53335	1.37614	2.89456	20.6284
LOC729355 /// TP53TG3	1.11407	1.47766	1.32636	2.78496	20.6284
MEF2C	1.11398	0.890131	0.799055	1.85334	20.6284
LSM14A	1.11325	0.632424	0.568086	1.55017	20.6284
ZNF91	1.11321	1.75664	1.578	3.37911	20.6284
IGH@ /// IGHA1 /// IGHA2 /// IGHV3OR16-13 /// LOC100126583	1.11312	1.95333	1.75483	3.87267	20.6284
ATP13A3	1.11286	0.969086	0.870808	1.9576	20.6284
C9orf82	1.11248	1.01112	0.908886	2.01548	20.6284
MARK3	1.11109	0.920882	0.828811	1.89327	20.6284
SLC4A1AP	1.11069	0.839272	0.755633	1.78915	20.6284
GRK5	1.1105	1.19671	1.07763	2.29216	20.6284
TMPO	1.1102	0.98177	0.884315	1.97489	20.6284
ZNF532	1.11003	0.865539	0.779746	1.82202	20.6284
FUSIP1 /// LOC642558	1.10921	0.855985	0.771709	1.80999	20.6284
PDIA6	1.10839	0.794656	0.716948	1.73466	20.6284
NAP1L1	1.10702	0.812181	0.733663	1.75586	20.6284
CNOT8	1.10605	0.605134	0.547114	1.52112	20.6284
BAP1	1.10525	0.722613	0.6538	1.65017	20.6284
RBCK1	1.10458	0.639982	0.579392	1.55831	20.6284
MARCH8	1.10393	0.959234	0.868924	1.94428	20.6284
TRIM27	1.10366	0.577546	0.5233	1.49231	20.6284
RUVBL1	1.10355	0.791671	0.717388	1.73108	20.6284
STOML2	1.10328	1.10425	1.00088	2.14988	20.6284
WBSCR22	1.10276	0.961571	0.871969	1.94743	20.6284
UCHL3	1.10265	0.83148	0.754075	1.77951	20.6284
GLTSCR2	1.1025	0.578745	0.52494	1.49355	20.6284
UFSP2	1.10196	0.834463	0.757255	1.78319	20.6284
CTDSPL	1.10079	0.592504	0.538255	1.50786	20.6284
LARP7	1.10066	0.741156	0.673373	1.67151	20.6284
JMJD1B	1.10035	0.795179	0.722663	1.73529	20.6284
USP16	1.1	0.697966	0.634515	1.62222	20.6284
SGPL1	1.0999	1.11845	1.01687	2.17114	20.6284
TUFM	1.09983	0.611282	0.555795	1.52762	20.6284
KIF14	1.09948	0.880213	0.800571	1.84065	20.6284
GSN	1.09946	0.914017	0.831332	1.88429	20.6284
SET	1.09926	0.556064	0.505855	1.47025	20.6284
ATG5	1.0992	0.672956	0.612224	1.59434	20.6284
PAK2	1.09864	1.03584	0.942834	2.0503	20.6284
FAM21A /// FAM21B	1.0983	0.748694	0.681687	1.68027	20.6284
POLR3B	1.09778	1.15557	1.05265	2.22773	20.6284
CLP1	1.09755	0.855784	0.779725	1.80974	20.6284
BCL7B	1.09616	1.06004	0.967048	2.085	20.6284
LAMB2	1.09613	0.640636	0.584452	1.55902	20.6284
DDX50	1.09493	0.729625	0.66637	1.65821	20.6284
KEAP1	1.09486	0.732455	0.668994	1.66146	20.6284
QRICH1	1.09478	0.684234	0.624996	1.60685	21.8235
ETHE1	1.09476	1.02691	0.938025	2.03766	21.8235
MAML1	1.0944	1.12885	1.03147	2.18684	21.8235
FMR1	1.09424	0.876971	0.801444	1.83652	21.8235
DSTN	1.09414	0.526621	0.481312	1.44055	21.8235
RBM10	1.0941	0.853121	0.779746	1.8064	21.8235
POLR2C	1.09403	0.482119	0.440684	1.39679	21.8235
RNF24	1.09386	0.69745	0.637603	1.62164	21.8235
TOR1AIP1	1.09275	1.32864	1.21587	2.51167	21.8235
YPEL1	1.09255	0.844656	0.773108	1.79584	21.8235
SR140	1.09241	1.0125	0.926849	2.0174	21.8235
USP3	1.09204	0.741051	0.678596	1.67139	21.8235
RAD23B	1.09173	0.733934	0.672267	1.66317	21.8235
PPP2R3C	1.09156	1.06936	0.979662	2.0985	21.8235
EIF3B	1.09122	0.588566	0.539367	1.50375	21.8235
DUSP11	1.091	1.16962	1.07206	2.24952	21.8235
ADCYAP1	1.09058	1.12514	1.03168	2.18122	21.8235
RFC4	1.08989	1.04269	0.956694	2.06006	21.8235
NUPL2	1.08983	0.976849	0.896332	1.96816	21.8235
PHKG2	1.08975	0.781927	0.717529	1.71943	21.8235
DCK	1.08931	0.622334	0.571312	1.53936	21.8235
MYD88	1.08883	0.806804	0.740984	1.74933	21.8235
NUP85	1.08872	0.700818	0.64371	1.62543	21.8235
TNIP1	1.08752	0.956385	0.879414	1.94044	21.8235
PTGIS	1.08743	1.34966	1.24115	2.54852	21.8235
UBP1	1.08622	1.01149	0.931198	2.01599	21.8235
LONP2	1.08613	0.996484	0.917467	1.99513	21.8235
SLC18A2	1.0861	1.1167	1.02817	2.1685	21.8235
AGBL5	1.08546	0.907898	0.836416	1.87631	21.8235
SPECC1L	1.08505	0.755184	0.695993	1.68785	21.8235
CRK	1.08395	0.99833	0.921008	1.99769	21.8235
DNTTIP2	1.08362	0.798583	0.73696	1.73939	21.8235
C1R	1.08337	1.18536	1.09414	2.27421	21.8235
MEGF9	1.08284	0.967165	0.893176	1.95499	21.8235
VPS13B	1.08281	0.788746	0.728424	1.72757	21.8235
C6orf130	1.08199	0.844125	0.780157	1.79518	21.8235
CDC40	1.0814	0.544887	0.503873	1.45891	21.8235
KIF4A	1.0814	1.56208	1.44451	2.9528	21.8235
MFAP1	1.08126	0.862718	0.797885	1.81846	21.8235
SPATA2	1.0812	1.32848	1.22872	2.51138	21.8235
CHCHD3	1.08098	0.879964	0.814045	1.84033	21.8235
SUPT16H	1.08088	0.727753	0.673295	1.65606	21.8235
POLR3C	1.08066	1.03579	0.958479	2.05023	21.8235
FKBP11	1.08041	0.96221	0.890597	1.94829	21.8235
MCM7	1.08021	0.961656	0.890245	1.94754	21.8235
THOC7	1.07945	0.665462	0.616481	1.58608	21.8235
SLC25A46	1.07931	1.04597	0.969105	2.06475	21.8235
AP3S2	1.07826	0.91038	0.844303	1.87954	21.8235
XAGE1A /// XAGE1B /// XAGE1C /// XAGE1D /// XAGE1E	1.07727	1.90739	1.77057	3.7513	21.8235
PKM2	1.07623	1.30442	1.21203	2.46984	21.8235
YKT6	1.07568	0.95426	0.887124	1.93759	21.8235
GNPAT	1.07534	0.625058	0.581268	1.54227	21.8235
PPP2R5E	1.07512	0.816042	0.759021	1.76057	21.8235
MPHOSPH10	1.07507	0.9053	0.842088	1.87293	21.8235
GBE1	1.07501	0.763462	0.710191	1.69756	21.8235
MRPS15	1.07496	1.03311	0.961062	2.04643	21.8235
STK39	1.07495	0.802157	0.746231	1.74371	21.8235
ISYNA1	1.07387	0.797822	0.742944	1.73847	21.8235
COIL	1.07348	0.675325	0.6291	1.59696	21.8235
NPC1	1.07327	0.766808	0.714459	1.7015	21.8235
GMNN	1.0724	0.969744	0.904276	1.95849	21.8235
FAM152A	1.07212	0.667999	0.623062	1.58887	21.8235
RNF7	1.07191	0.673093	0.627938	1.59449	21.8235
RAB11FIP2	1.07157	0.779351	0.727301	1.71636	21.8235
TXNDC1	1.07146	1.07946	1.00746	2.11324	21.8235
ZMYM2	1.0705	0.894814	0.835881	1.85937	21.8235
FAM62A	1.07016	0.648828	0.60629	1.56789	21.8235
PFAS	1.07003	0.859061	0.802835	1.81386	21.8235
RNF138	1.06976	1.11401	1.04137	2.16446	21.8235
AKAP9	1.0685	0.661149	0.618764	1.58134	21.8235
TMEM204	1.06655	0.914815	0.85773	1.88533	21.8235
RRN3	1.06652	0.806517	0.756217	1.74898	21.8235
PET112L	1.06651	0.755039	0.707956	1.68768	21.8235
LOC100132134 /// LOC100134401 /// LOC653188	1.06593	1.46892	1.37806	2.76815	21.8235
NR1D2	1.06556	1.21177	1.13721	2.31621	21.8235
C14orf109	1.06482	1.00868	0.947279	2.01208	21.8235
CLPX	1.0646	0.800446	0.751874	1.74164	21.8235
FGF9	1.06366	1.11744	1.05056	2.16962	21.8235
ZBTB11	1.0625	0.942424	0.886985	1.92175	21.8235
EFNB2	1.0621	1.10828	1.04348	2.15588	21.8235
MKNK2	1.06189	0.755635	0.711592	1.68837	21.8235
KIAA0240	1.0613	0.970455	0.914406	1.95946	21.8235
MICALL1	1.06041	0.756047	0.712978	1.68886	21.8235
STAMBP	1.06033	0.829237	0.782056	1.77675	21.8235
SLC30A5	1.0601	1.03639	0.977631	2.05109	21.8235
YTHDF2	1.05999	0.682678	0.644042	1.60512	21.8235
UBA1	1.05737	0.810774	0.766783	1.75415	21.8235
WDR26	1.05717	0.851736	0.805678	1.80467	21.8235
GCC2	1.05696	1.08052	1.02229	2.1148	21.8235
MED13	1.05676	0.760515	0.719668	1.69409	21.8235
PRAME	1.05652	2.41968	2.29023	5.35053	21.8235
YRDC	1.05615	1.16045	1.09876	2.23528	21.8235
CHD4	1.05465	0.881204	0.835541	1.84191	21.8235
RPL4	1.05459	0.613828	0.582052	1.53031	21.8235
H2AFV	1.05332	0.664013	0.630398	1.58448	21.8235
CHN2	1.05302	1.31768	1.25133	2.49265	21.8235
SMS	1.05199	0.824754	0.783997	1.77123	21.8235
SNRPB2	1.05135	0.675076	0.642106	1.59668	21.8235
CCND1	1.05008	0.58221	0.554445	1.49714	21.8235
ARHGEF7	1.0496	0.75276	0.717188	1.68501	21.8235
PIN4	1.0491	0.64177	0.611735	1.56024	21.8235
NME7	1.04891	1.11633	1.06427	2.16795	21.8235
KLF10	1.0489	0.973041	0.927676	1.96297	21.8235
TRIP4	1.04868	0.600064	0.572206	1.51578	21.8235
C8orf41	1.04735	0.816889	0.77996	1.7616	21.8235
LCMT2	1.04694	1.00512	0.960056	2.00711	21.8235
EXOC1	1.0468	0.698905	0.667661	1.62327	21.8235
ANKRD17	1.04666	0.832393	0.795283	1.78064	21.8235
CRH	1.04612	1.8569	1.77504	3.62228	21.8235
CKB	1.04447	0.934143	0.894371	1.91075	21.8235
N4BP2L2	1.04395	0.928651	0.889555	1.9035	21.8235
LRPPRC	1.04388	0.707748	0.677996	1.63325	21.8235
KIAA0182	1.04372	0.958667	0.91851	1.94351	21.8235
HDDC2	1.04176	0.726597	0.697468	1.65473	21.8235
GCN1L1	1.0417	0.737334	0.707816	1.66709	21.8235
UBR4	1.04121	1.07651	1.03391	2.10893	21.8235
SYNE2	1.04031	0.758392	0.729003	1.6916	21.8235
KIAA0907	1.0402	0.968709	0.93127	1.95709	21.8235
XKR8	1.03816	1.08831	1.0483	2.12625	21.8235
CDT1	1.03769	0.72074	0.694562	1.64803	21.8235
DCP1A	1.03761	0.658654	0.634783	1.57861	21.8235
ADSL	1.0376	0.728584	0.702184	1.65701	21.8235
GUSB	1.03757	0.69881	0.673504	1.62317	21.8235
IRF3	1.03667	0.642753	0.620018	1.56131	21.8235
VKORC1	1.03593	0.539741	0.521021	1.45371	21.8235
MEN1	1.03585	1.0526	1.01618	2.07427	21.8235
NUDT21	1.03568	0.795292	0.767894	1.73543	21.8235
ALG8	1.03528	0.775721	0.749284	1.71204	21.8235
SOCS5	1.03518	0.947194	0.915006	1.92812	21.8235
DCX	1.03507	0.698935	0.67525	1.62331	21.8235
PPP1R12A	1.03347	0.713481	0.690377	1.63976	21.8235
BCLAF1	1.03318	0.644644	0.623942	1.56335	21.8235
LZTFL1	1.03252	0.6183	0.598828	1.53506	21.8235
ST13	1.03231	0.805387	0.780181	1.74761	21.8235
TREX2 /// UCHL5IP	1.03195	0.61367	0.594668	1.53015	21.8235
QARS	1.03181	0.816577	0.791404	1.76122	21.8235
SETX	1.0311	0.943344	0.914886	1.92298	21.8235
MED1	1.03062	0.875034	0.849033	1.83405	21.8235
HEATR2	1.03057	1.06901	1.0373	2.098	21.8235
PACS2	1.03008	0.592754	0.575446	1.50812	21.8235
SAE1	1.03001	0.567695	0.551153	1.48215	21.8235
MIS12	1.02986	0.800136	0.776935	1.74127	21.8235
DDEF2	1.02964	0.60761	0.590119	1.52373	21.8235
RPS21	1.02815	0.914347	0.88931	1.88472	21.8235
C16orf53	1.02777	0.932311	0.907118	1.90833	21.8235
SOCS2	1.02739	0.546817	0.53224	1.46086	21.8235
DARS	1.02729	0.621253	0.604747	1.53821	21.8235
CENTG2	1.02718	0.592449	0.576774	1.5078	21.8235
KIAA0859	1.02708	0.757334	0.737365	1.69036	21.8235
TBPL1	1.02701	0.795817	0.774888	1.73606	21.8235
TTC15	1.02693	0.689359	0.671284	1.61257	21.8235
CARS2	1.02677	0.704244	0.685882	1.62929	21.8235
ZNF131	1.02602	0.750856	0.731815	1.68279	21.8235
UGCGL2	1.02531	0.790042	0.77054	1.72912	21.8235
PIK3CD	1.02384	0.989766	0.966718	1.98586	21.8235
DPEP3	1.02372	2.38589	2.33061	5.22666	21.8235
BRD3	1.02231	0.72022	0.704502	1.64743	21.8235
ARFIP1	1.02208	0.73329	0.717449	1.66243	21.8235
PURA	1.02198	0.854326	0.835953	1.80791	21.8235
MFAP3	1.02175	0.597629	0.584909	1.51323	21.8235
NELL1	1.02165	1.88305	1.84315	3.68854	21.8235
PI4K2A	1.02128	0.711632	0.696801	1.63766	21.8235
CASP8AP2	1.0188	0.913755	0.896892	1.88394	21.8235
ALAS1	1.01861	0.887221	0.871012	1.84961	21.8235
CEBPZ	1.01854	0.904654	0.888189	1.8721	21.8235
SLC35D1	1.01778	0.75199	0.738852	1.68411	21.8235
POLR1E	1.01744	0.591388	0.581252	1.5067	21.8235
TK1	1.01725	1.03654	1.01897	2.0513	21.8235
GREB1	1.01708	0.589145	0.57925	1.50436	21.8235
KCNQ2	1.01704	0.892429	0.877477	1.8563	21.8235
UCRC	1.01622	0.627433	0.617419	1.54481	21.8235
CDH11	1.01429	1.2404	1.22293	2.36265	21.8235
PPP6C	1.01423	0.6772	0.667699	1.59903	21.8235
ZNF432	1.01412	0.761695	0.751088	1.69548	21.8235
YLPM1	1.01398	0.707347	0.697594	1.6328	21.8235
PDE9A	1.01385	0.786435	0.775692	1.72481	21.8235
TMEM43	1.01258	1.09248	1.0789	2.1324	21.8235
RAF1	1.01232	0.797484	0.787779	1.73807	21.8235
HDLBP	1.0121	0.45327	0.447852	1.36914	21.8235
GPR116	1.01202	0.916854	0.905964	1.88799	21.8235
SMAP1	1.01167	0.871828	0.861774	1.82998	21.8235

## Sheet: DePreter_13_Up
Gene ID	Score(d)	Numerator(r)	Denominator(s+s0)	Fold Change	q-value(%)
WHSC1	19.2814	1.15627	0.0599681	2.22881	0
ZMAT4	12.4053	4.89045	0.394223	29.6601	0
KIF15	12.2674	3.86829	0.315331	14.604	0
ANKHD1 /// EIF4EBP3	11.8213	2.44616	0.206928	5.44964	0
SKP2	9.03634	2.14986	0.237913	4.43785	0
GMPS	8.95881	2.55317	0.28499	5.86924	0
PHGDH	8.92739	3.89741	0.436568	14.9017	0
MYCN	8.70523	3.33833	0.383486	10.1143	0
HK2	8.54428	2.84407	0.332862	7.18043	0
DSCC1	8.36075	2.77438	0.331833	6.8418	0
LRP3	8.30568	1.71504	0.20649	3.28307	0
LMO3	8.17916	3.8217	0.467249	14.1399	0
LAS1L	7.85301	2.83292	0.360743	7.12514	0
POLD1	7.79436	3.3498	0.429772	10.195	0
TRIM28	7.62017	1.65257	0.216868	3.14394	0
FZD2	7.53614	3.96854	0.526601	15.6549	0
CAMKV	7.51388	1.98069	0.263604	3.94682	0
DUSP4	7.07316	3.16934	0.448081	8.99637	1.18858
MTCH2	6.90086	1.44977	0.210086	2.73165	1.18858
TTLL12	6.8887	1.78081	0.258512	3.43619	1.18858
SCAP	6.7552	1.35344	0.200355	2.5552	1.18858
VSIG4	6.5655	2.12733	0.324017	4.36908	1.18858
NOL1	6.42896	1.81116	0.28172	3.50925	1.22692
CCDC101	6.41296	1.56861	0.2446	2.96619	1.22692
ARHGEF10	6.39431	1.5999	0.250207	3.03122	1.22692
DDX39	6.38862	2.04419	0.319974	4.12443	1.22692
SYNCRIP	6.30664	1.48274	0.235107	2.79478	1.22692
USP7	6.30243	0.696655	0.110537	1.62074	1.22692
CCNB1	6.18261	4.48952	0.726153	22.4637	1.22692
PKMYT1	6.12938	1.96819	0.321107	3.91276	1.22692
SLC7A1	6.10868	1.27379	0.208522	2.41797	1.22692
ESPL1	6.0988	2.67461	0.438546	6.38466	1.22692
SLC6A8	6.0802	1.39604	0.229604	2.63178	1.22692
TWIST1	6.04417	3.80008	0.628718	13.9296	1.22692
HSPA4	6.02672	1.55324	0.257726	2.93476	1.22692
THG1L	6.00885	2.16954	0.361057	4.4988	1.22692
CDKN3	5.98841	3.04928	0.509196	8.27796	1.22692
RNASEH1	5.95821	1.1844	0.198785	2.27269	1.22692
MCM3	5.88639	2.24065	0.380649	4.7261	1.22692
TRIP13	5.88593	3.23056	0.548861	9.38631	1.22692
CENPA	5.88046	2.88083	0.489899	7.36574	1.22692
TIMELESS	5.86652	1.76559	0.300961	3.40014	1.22692
HN1L	5.86448	0.92946	0.15849	1.90456	1.22692
TFDP2	5.79379	1.8125	0.312835	3.51251	1.22692
ABCB6	5.78438	1.58359	0.27377	2.99715	1.22692
TST	5.77475	2.66462	0.461426	6.34061	1.22692
MCM5	5.74537	2.79998	0.487346	6.96433	1.22692
TK1	5.72975	2.99656	0.522983	7.98095	1.22692
TACC3	5.67166	2.97651	0.524803	7.87077	1.22692
TRAP1	5.63575	1.75356	0.31115	3.37191	1.22692
PFAS	5.57821	2.16879	0.388796	4.49646	1.22692
FKBP11	5.57164	1.8215	0.326924	3.53449	1.22692
C21orf45	5.49715	2.16624	0.394066	4.48852	1.81116
C19orf53	5.47928	0.630075	0.114992	1.54765	1.81116
E2F3	5.41686	1.90117	0.350972	3.73516	1.81116
CHEK1	5.41393	2.47146	0.456501	5.54606	1.81116
VARS	5.36114	2.97513	0.554943	7.86326	1.81116
TUFM	5.34898	1.00377	0.187657	2.00524	1.81116
NTHL1	5.31784	1.40734	0.264645	2.65247	1.81116
TBL3	5.27547	2.39236	0.453489	5.25017	1.81116
GINS1	5.20826	2.15937	0.414605	4.4672	1.81116
TIMM10	5.20417	0.89413	0.17181	1.85849	1.81116
UCKL1	5.19135	1.71878	0.331085	3.29158	1.81116
BIRC5	5.13659	3.81302	0.742324	14.055	2.51171
LDHB	5.10746	0.775287	0.151795	1.71153	2.51171
LOC644617	5.10201	0.719671	0.141056	1.64681	2.51171
HNRNPU	5.06455	1.04886	0.207098	2.06889	2.51171
NOL14	5.05393	1.39056	0.275145	2.62181	2.51171
ANP32A	5.05001	1.25189	0.247898	2.38152	2.51171
CENPF	5.03408	3.58159	0.711468	11.972	2.51171
EXOSC5	5.00988	2.19922	0.438976	4.59231	2.51171
PABPC1	5.00859	1.32401	0.264348	2.50361	2.51171
ANAPC1	4.99572	0.991792	0.198528	1.98865	2.51171
IMPDH2	4.99279	1.69655	0.3398	3.24125	2.51171
COX15	4.98995	0.676951	0.135663	1.59876	2.51171
MCM2	4.96591	2.57352	0.518238	5.95262	2.51171
CENPM	4.95382	2.58651	0.522125	6.00645	2.51171
HDGF	4.94342	1.61743	0.327188	3.06828	2.51171
AHCY	4.94267	2.54805	0.51552	5.84842	2.51171
TCF3	4.937	0.881093	0.178467	1.84177	2.51171
C2CD2	4.92425	2.64746	0.537636	6.26562	2.51171
HNRNPH3	4.91524	0.914525	0.186059	1.88495	2.51171
UBN1	4.86399	0.682506	0.140318	1.60492	2.51171
GLTSCR2	4.81946	0.825507	0.171286	1.77216	2.51171
LIMCH1	4.81794	1.97511	0.409949	3.93158	2.51171
MYBL2	4.8173	3.31369	0.687872	9.94304	2.51171
FBL	4.80471	2.20255	0.458415	4.60293	2.51171
C19orf2	4.7921	1.66299	0.347028	3.16673	2.51171
TMEM194A	4.78306	2.64971	0.553978	6.27541	2.51171
ZNF395	4.75795	1.62318	0.34115	3.08053	2.6051
RPL36A	4.74375	1.48096	0.312193	2.79135	2.6051
BZW2	4.73766	1.51743	0.320291	2.86281	2.6051
AURKB	4.73202	2.26776	0.479237	4.81575	2.6051
PBK	4.73141	3.42614	0.724127	10.7491	2.6051
CSE1L	4.73102	1.15811	0.244791	2.23165	2.6051
SHQ1	4.72829	1.03617	0.219143	2.05078	2.6051
ODC1	4.71788	3.09497	0.656008	8.54434	2.6051
PCOLCE	4.71274	2.62971	0.558001	6.18903	2.6051
WDR74	4.70103	1.8942	0.402934	3.71716	2.6051
BARD1	4.69988	2.35197	0.500431	5.10521	2.6051
AURKA	4.69893	2.50461	0.533017	5.67496	2.6051
NOC3L	4.69111	1.71566	0.365726	3.28447	2.6051
DLGAP5	4.6729	3.15121	0.674359	8.884	2.6051
MRPL18	4.67097	1.29693	0.277657	2.45705	2.6051
HMGA1	4.60733	2.14204	0.46492	4.41386	2.6051
ODZ4	4.60353	3.931	0.85391	15.2528	2.6051
ALK	4.60192	2.59261	0.563374	6.03187	2.6051
PUS7	4.58603	2.69486	0.587624	6.47491	2.6051
PRAME	4.57047	4.49821	0.984192	22.5994	2.6051
KIAA0391 /// PSMA6	4.5549	0.91125	0.200059	1.88067	2.6051
CDC42EP3	4.5523	2.77302	0.609146	6.83537	2.6051
P2RX5	4.54861	4.12116	0.906026	17.4017	2.6051
CLNS1A	4.53799	2.22277	0.489814	4.66789	2.6051
NCAPG	4.50398	2.01016	0.446306	4.02826	2.6051
GDAP1L1	4.49599	1.37054	0.304835	2.58567	2.6051
DDX27	4.49491	1.19986	0.266939	2.29718	2.6051
EIF3H	4.46998	1.191	0.266445	2.28312	2.6051
ZNF536	4.46717	2.906	0.650524	7.49539	2.6051
APRT	4.46592	2.12091	0.47491	4.34968	2.6051
PAICS	4.45627	2.2498	0.504862	4.75619	2.6051
DDX54	4.41816	0.86201	0.195106	1.81757	2.6051
TMEM97	4.41074	2.37471	0.538392	5.18631	2.6051
CCT5	4.36523	1.02884	0.23569	2.04039	2.95823
HSPA14	4.36433	1.04131	0.238595	2.05809	2.95823
SIX3	4.36381	3.79836	0.870422	13.913	2.95823
ANP32B	4.33811	0.982346	0.226445	1.97568	2.95823
HSPD1	4.3264	1.57431	0.363885	2.97793	2.95823
FOXM1	4.32481	3.90683	0.903355	14.9994	2.95823
SLC7A5	4.30668	1.74942	0.406212	3.36224	2.95823
PDHA1	4.29784	1.30312	0.303205	2.46763	2.95823
NMU	4.29637	3.53967	0.823874	11.6291	2.95823
DKC1	4.28581	1.3056	0.304633	2.47187	2.95823
ST6GAL1	4.27746	2.29365	0.536218	4.90296	2.95823
RRM1	4.24788	1.30577	0.307393	2.47216	2.95823
FANCG /// VCP	4.2473	1.64959	0.388385	3.13744	2.95823
C10orf2	4.23971	2.64429	0.623696	6.25189	2.95823
CCNB1IP1	4.23642	2.3146	0.546356	4.97465	2.95823
HMBS	4.2236	1.67797	0.397284	3.19977	2.95823
PABPC3	4.22121	1.1307	0.267862	2.18965	2.95823
PCCB	4.20948	1.77922	0.42267	3.4324	2.95823
POLS	4.19113	0.966551	0.230618	1.95416	2.95823
XTP3TPA	4.17571	1.79916	0.430863	3.48018	2.95823
IDH2	4.17403	1.91722	0.459321	3.77694	2.95823
HTF9C	4.17343	0.791791	0.189722	1.73122	2.95823
RNF24	4.16985	1.12757	0.27041	2.1849	2.95823
TRIAP1	4.15989	1.41694	0.340619	2.67018	2.95823
PRIM1	4.14829	2.0142	0.485549	4.03956	2.95823
CKAP2	4.1081	1.51892	0.369737	2.86576	2.95823
MTHFD1	4.10521	1.82542	0.444659	3.5441	2.95823
MRPS30	4.09984	1.98266	0.483595	3.95222	2.95823
ACP1	4.07799	0.991571	0.243152	1.98835	2.95823
FAM64A	4.07522	3.9022	0.957543	14.9513	2.95823
NUP107	4.06526	1.63855	0.40306	3.11352	4.15502
CDC20	4.06398	3.66288	0.901306	12.666	4.15502
PNKP	4.04965	2.50911	0.619587	5.6927	4.15502
TOP1	4.04592	0.588088	0.145353	1.50325	4.15502
POLR2H	4.02831	1.25505	0.311558	2.38676	4.15502
RNF113A	4.0281	1.03219	0.256247	2.04512	4.15502
YARS2	4.01895	0.745625	0.185527	1.6767	4.15502
NUP93	4.01824	3.08465	0.767663	8.48347	4.15502
PWP2	4.01355	1.5504	0.386291	2.92898	4.15502
PYCR1	3.99011	0.871158	0.218329	1.82913	4.15502
RPS2	3.98607	0.523059	0.131222	1.437	4.15502
TNFRSF10B	3.98511	3.02919	0.760128	8.16352	4.15502
TREX2 /// UCHL5IP	3.97628	1.74353	0.438484	3.34854	4.15502
GEMIN4	3.95641	1.61303	0.407701	3.05895	4.15502
EIF2S2	3.956	0.882953	0.223193	1.84415	4.15502
RECQL4	3.92114	1.73156	0.441597	3.32088	4.15502
JOSD3	3.92044	1.56614	0.399481	2.96111	4.15502
CCDC22	3.91543	0.975374	0.24911	1.96615	4.15502
AGBL5	3.86595	1.35678	0.350956	2.56112	4.15502
YTHDF1	3.86248	0.658499	0.170486	1.57844	4.15502
DHFR	3.85873	1.69069	0.438146	3.2281	4.15502
NARG1	3.84311	1.28683	0.334841	2.43991	4.15502
SNTB2	3.84052	0.822766	0.214233	1.76879	4.15502
EIF3B	3.83329	0.99573	0.259759	1.99409	4.15502
NUP62	3.82359	1.53182	0.400622	2.89149	4.15502
CDC45L	3.82172	2.28486	0.597863	4.87318	4.15502
PDGFRA	3.81586	3.68887	0.966719	12.8961	4.15502
MTHFD2	3.81335	1.63227	0.42804	3.09999	4.15502
EBP	3.80634	1.23053	0.323286	2.34654	4.15502
BID	3.80535	1.77026	0.465202	3.41115	4.15502
PPP1R14B	3.80291	2.1193	0.557284	4.34484	4.15502
ZWILCH	3.80229	1.66907	0.438966	3.1801	4.15502
PPRC1	3.7946	1.3115	0.345623	2.482	4.15502
CDV3	3.76713	0.733099	0.194604	1.66221	4.15502
MCM4	3.7665	1.6234	0.431009	3.08099	4.15502
SMAD3	3.76485	2.19147	0.582086	4.5677	4.15502
SHFM1	3.75696	0.605672	0.161214	1.52169	4.83381
RRP1B	3.75369	1.56015	0.415631	2.94885	4.83381
ZBED5	3.72724	0.832008	0.223224	1.78016	4.83381
PPA1	3.72684	0.893691	0.239799	1.85792	4.83381
MKI67	3.72647	1.3674	0.366942	2.58004	4.83381
FANCI	3.70967	1.94116	0.52327	3.84013	4.83381
MRP63	3.70794	0.711723	0.191946	1.63776	4.83381
F12	3.70666	2.71231	0.73174	6.55371	4.83381
LOC731049 /// UBE2S	3.70586	2.39787	0.647048	5.27025	4.83381
SC65	3.70275	1.1142	0.300911	2.16475	4.83381
LTBP3	3.70161	2.07522	0.560627	4.2141	4.83381
RPP40	3.6944	2.38038	0.64432	5.20673	4.83381
GSTO1	3.68938	1.59331	0.431864	3.01741	4.83381
PRPF3	3.68741	1.49528	0.405509	2.81919	4.83381
RCN1	3.66999	1.94917	0.531111	3.86153	4.83381
ALG9	3.66729	1.85747	0.506497	3.62372	4.83381
BSG	3.66458	1.48064	0.40404	2.79072	4.83381
TBL1X	3.65352	2.12565	0.581809	4.36401	4.83381
JTV1	3.65031	1.06942	0.292968	2.09859	4.83381
NOLA2	3.64361	0.949564	0.260611	1.93129	4.83381
CCNF	3.6434	1.22081	0.335074	2.33077	4.83381
TNIP1	3.63557	1.49584	0.411447	2.82029	4.83381
PHB2	3.62963	1.00466	0.276793	2.00647	4.83381
CAD	3.62866	2.38722	0.657878	5.23147	4.83381
BLM	3.61346	2.68534	0.74315	6.43233	4.83381
SET	3.61256	0.744842	0.206181	1.67579	4.83381
FEZ1	3.61132	2.08383	0.577027	4.23931	4.83381
MTA1	3.60944	1.27012	0.351888	2.41181	4.83381
FAM46A	3.60572	1.63261	0.452783	3.10073	4.83381
PPAN	3.60406	0.924974	0.256648	1.89865	4.83381
VDAC2	3.60134	0.589154	0.163593	1.50436	4.83381
DDX23	3.58475	1.16561	0.325159	2.24328	4.83381
WDR12	3.5637	1.73158	0.485893	3.32091	4.83381
FBLN1 /// LOC100133843	3.54825	2.16579	0.610382	4.48712	4.83381
NCBP2	3.54586	1.08777	0.306773	2.12546	4.83381
CSNK2A1	3.53705	1.26384	0.357314	2.40133	4.83381
EHMT2	3.52983	2.15027	0.609171	4.43911	4.83381
SAC3D1	3.52256	2.08148	0.590901	4.23242	4.83381
SLC37A4	3.51889	1.29956	0.369308	2.46153	4.83381
LARS2	3.5144	0.851742	0.242358	1.80468	4.83381
FARP1	3.51417	1.12032	0.318801	2.17395	4.83381
KIF14	3.51218	2.13693	0.608435	4.39826	4.83381
HDLBP	3.51025	1.03754	0.295575	2.05273	4.83381
GCHFR	3.50898	2.21351	0.630815	4.63803	4.83381
U2AF1	3.50803	1.73394	0.494277	3.32635	4.83381
RGS12	3.49555	1.34763	0.385528	2.54494	4.83381
NME4	3.47628	1.60974	0.463065	3.05198	4.83381
NFIB	3.47446	2.16079	0.621908	4.47161	4.83381
SHMT2	3.47242	2.04406	0.588658	4.12406	4.83381
EXO1	3.46984	1.96109	0.565181	3.89355	4.83381
ABCE1	3.46902	1.47359	0.424785	2.77712	4.83381
HNRNPA1 /// HNRPA1L-2 /// LOC100128836 /// LOC120364 /// LOC391670 /// LOC402112 /// LOC440125 /// LOC642817 /// LOC643033 /// LOC644037 /// LOC645001 /// LOC728170 /// LOC728643 /// LOC728732 /// LOC729102 /// LOC729366 /// LOC730246 /// RP11-78J21.1	3.46698	0.840193	0.242342	1.79029	4.83381
BOP1	3.46398	1.11041	0.320558	2.15906	4.83381
H2AFY2	3.46238	0.733137	0.211744	1.66225	4.83381
RPL14	3.46047	0.757423	0.218879	1.69047	4.83381
NXT1	3.45737	1.15058	0.332791	2.22003	4.83381
CTDSPL	3.45683	0.868499	0.251241	1.82576	4.83381
TBX2	3.45415	1.82286	0.52773	3.53782	4.83381
DCXR	3.44357	1.75792	0.510493	3.3821	6.66371
PTEN	3.44267	1.17923	0.342532	2.26455	6.66371
YEATS2	3.4409	0.442478	0.128593	1.35894	6.66371
POLD2	3.4392	1.43331	0.416757	2.70066	6.66371
BAMBI	3.4387	3.06603	0.891624	8.37466	6.66371
DHCR7	3.42734	1.16867	0.340986	2.24805	6.66371
AMH	3.42422	1.75128	0.511437	3.36656	6.66371
KATNB1	3.42315	1.51241	0.441819	2.85287	6.66371
RFC4	3.39854	1.77987	0.523715	3.43394	6.66371
GAPDH	3.3817	0.697247	0.206182	1.62141	6.66371
TKT	3.37588	2.06215	0.610849	4.17609	6.66371
REXO2	3.37089	1.23509	0.3664	2.35397	6.66371
POLR3D	3.36774	1.62794	0.483392	3.09071	6.66371
APEX1	3.35416	1.23279	0.36754	2.3502	6.66371
NUP37	3.34571	2.1507	0.642821	4.44042	6.66371
MCTS1	3.34174	1.09902	0.328876	2.14208	6.66371
DDX10	3.34018	1.98635	0.594684	3.96234	6.66371
CHKB /// CPT1B	3.33519	2.27108	0.680946	4.82685	6.66371
CAMKK2	3.33297	1.12622	0.337902	2.18286	6.66371
ERLIN1	3.33021	0.589719	0.177082	1.50495	6.66371
GSPT1	3.32299	1.44387	0.434509	2.7205	6.66371
QPRT	3.31337	1.54218	0.465442	2.91235	6.66371
HIRIP3	3.30258	1.17926	0.357073	2.26461	6.66371
TOMM40	3.2915	1.09134	0.331564	2.13072	6.66371
SAP30	3.2833	1.9026	0.579478	3.73886	6.66371
TEX10	3.28309	1.51166	0.460438	2.85138	6.66371
SLC19A1	3.27251	1.60802	0.491373	3.04834	6.66371
LOC390612	3.27031	0.589344	0.18021	1.50456	6.66371
CDT1	3.26615	3.08473	0.944453	8.48389	6.66371
C10orf18	3.26382	0.702502	0.215239	1.62732	6.66371
NME1-NME2 /// NME2	3.2617	1.30791	0.400991	2.47583	6.66371
COG8 /// PDF	3.25785	1.02745	0.315376	2.03842	6.66371
EIF3E	3.25459	0.899177	0.27628	1.865	6.66371
FOXC1	3.24786	3.07064	0.945434	8.40143	6.66371
UNG	3.24612	1.31105	0.403881	2.48122	6.66371
SCYE1	3.24545	1.11811	0.344516	2.17063	6.66371
TPI1	3.24444	0.620089	0.191124	1.53697	6.66371
MRPS18A	3.24276	0.732602	0.225919	1.66163	6.66371
CNPY3	3.23519	1.12628	0.348135	2.18296	6.66371
CHAF1A	3.2286	1.30487	0.40416	2.47062	6.66371
FAM60A	3.22534	1.42906	0.443072	2.69271	6.66371
RBMX	3.2242	1.11117	0.344635	2.16021	6.66371
NDC80	3.21672	2.38221	0.740573	5.21335	6.66371
FEN1	3.21286	1.95378	0.608112	3.87388	6.66371
RPS3	3.21068	0.920879	0.286817	1.89327	6.66371
IMPA2	3.20931	1.58348	0.493403	2.99692	6.66371
UBAP2L	3.19926	0.580237	0.181366	1.4951	6.66371
C19orf29	3.19735	0.766141	0.239618	1.70071	6.66371
ING2	3.19549	0.565076	0.176836	1.47947	6.66371
MRPL4	3.19398	1.41835	0.444069	2.67279	6.66371
RPS21	3.18963	1.48684	0.466148	2.80275	6.66371
BCKDK	3.18269	1.32064	0.414944	2.49776	6.66371
MRPL16	3.18218	0.997171	0.313361	1.99608	6.66371
RANBP1	3.17995	0.766036	0.240895	1.70059	6.66371
PWP1	3.17779	0.701518	0.220757	1.62621	6.66371
JAM3 /// LOC100133502	3.17607	1.03642	0.326321	2.05113	6.66371
MLF1IP	3.17436	3.27392	1.03137	9.67271	6.66371
YY1AP1	3.17234	0.749898	0.236386	1.68167	6.66371
IPO5	3.16985	1.32494	0.41798	2.50522	6.66371
MELK	3.16811	2.42242	0.764625	5.3607	6.66371
ATP10D	3.16739	2.08522	0.65834	4.24339	6.66371
GMEB2	3.16635	0.772756	0.244052	1.70853	6.66371
HNRNPA3 /// HNRNPA3P1	3.16283	0.889027	0.281086	1.85193	6.66371
BUB1B	3.15539	2.8679	0.908889	7.30001	6.66371
NRIP1	3.15323	1.56876	0.49751	2.96651	6.66371
CLK2	3.15201	0.767734	0.243569	1.70259	6.66371
IPO4	3.14401	1.97701	0.628818	3.93676	6.66371
NPTX2	3.14324	2.28888	0.728192	4.88677	6.66371
EIF4G1	3.14069	0.968538	0.308383	1.95686	6.66371
GEMIN6	3.13844	1.26226	0.402195	2.39872	6.66371
MCCC1	3.11804	1.51059	0.484467	2.84926	7.84367
GTPBP1	3.11014	0.703322	0.226139	1.62825	7.84367
CDCA4	3.10905	1.49866	0.482033	2.82581	7.84367
INTS12	3.10311	1.135	0.36576	2.19618	7.84367
ATXN3	3.09485	0.376486	0.121649	1.29818	7.84367
DAG1	3.09321	0.917342	0.296566	1.88863	7.84367
TOP2A	3.09178	2.99582	0.968965	7.97686	7.84367
CBS	3.09141	2.62226	0.84824	6.15715	7.84367
PITPNC1	3.08361	1.33516	0.432987	2.52304	7.84367
ADK	3.08333	0.76166	0.247025	1.69544	7.84367
MED12	3.08294	1.42647	0.462698	2.68788	7.84367
CHD4	3.07688	1.01545	0.330026	2.02154	7.84367
SPAG5	3.07616	2.1242	0.690537	4.35961	7.84367
CENTD2	3.07088	1.15873	0.377329	2.23261	7.84367
ENY2	3.06985	0.96408	0.314048	1.95082	7.84367
GRPEL1	3.06954	1.53305	0.499441	2.89398	7.84367
H2AFX	3.06945	1.77267	0.577522	3.41686	7.84367
CDK5RAP1	3.06672	0.819555	0.267241	1.76486	7.84367
BCCIP	3.0655	0.819491	0.267327	1.76478	7.84367
C8orf55	3.06416	0.927683	0.302753	1.90222	7.84367
MPST	3.06335	2.15939	0.704913	4.46727	7.84367
UBAP2	3.06335	0.822548	0.268513	1.76853	7.84367
POLR3E	3.05411	1.98973	0.651493	3.97163	7.84367
BRD3	3.05335	1.03417	0.3387	2.04794	7.84367
NBL1	3.04918	1.06844	0.350404	2.09717	7.84367
MRPS16	3.04329	1.50629	0.494956	2.84079	7.84367
EIF3C /// EIF3CL	3.04059	0.939592	0.309016	1.91799	7.84367
BEGAIN	3.02827	1.73803	0.573937	3.3358	7.84367
GCN1L1	3.02584	0.684633	0.226262	1.60729	7.84367
MLL	3.02483	0.700902	0.231716	1.62552	7.84367
MRPL11	3.02317	1.67089	0.552694	3.1841	7.84367
RHOBTB3	3.02311	1.73361	0.573455	3.3256	7.84367
PCM1	3.02142	0.844036	0.279351	1.79506	7.84367
MRPS2	3.01906	1.83113	0.606523	3.55815	7.84367
DTL	3.01848	2.5726	0.852285	5.94883	7.84367
KIAA0664	3.0176	0.976846	0.323717	1.96816	7.84367
KLHDC4	3.01714	0.880508	0.291835	1.84102	7.84367
PA2G4	3.01568	1.25037	0.414621	2.37902	7.84367
RPL12	3.0069	0.459297	0.152747	1.37487	7.84367
SLIT3	2.99947	1.78872	0.596345	3.45508	7.84367
DCI	2.99882	0.981342	0.327243	1.9743	7.84367
TMEM161A	2.99482	0.90448	0.302015	1.87187	7.84367
PTRH2	2.99003	1.21703	0.407029	2.32467	7.84367
RBM10	2.98896	1.10154	0.368537	2.14584	7.84367
CKB	2.98854	1.96132	0.656281	3.89419	7.84367
HSPC111	2.98624	1.48114	0.495989	2.79169	7.84367
SLC39A4	2.98423	1.40063	0.469343	2.64017	7.84367
FJX1	2.97896	1.25609	0.421654	2.38847	7.84367
SMC4	2.97837	2.12661	0.714019	4.36692	7.84367
MTX1	2.97329	1.41927	0.477341	2.67451	7.84367
VPS37B	2.96813	1.33797	0.450779	2.52795	7.84367
PES1	2.96809	1.53882	0.518456	2.90557	7.84367
MDK	2.96659	1.62735	0.54856	3.08946	7.84367
SART1	2.96555	1.37084	0.462254	2.58621	7.84367
JARID1A	2.96425	1.02556	0.345975	2.03575	7.84367
LIPT1	2.95511	1.34186	0.454081	2.53478	7.84367
EML3	2.95332	0.561453	0.190109	1.47575	7.84367
TBC1D16	2.95323	1.76243	0.596779	3.39268	7.84367
TULP3	2.95029	1.27068	0.430697	2.41275	7.84367
39700	2.94637	0.471699	0.160095	1.38674	7.84367
TYMS	2.94313	2.6066	0.885657	6.09069	7.84367
SIVA1	2.93927	1.49218	0.507671	2.81314	7.84367
RPL14 /// RPL14L	2.92712	1.0916	0.372927	2.13111	7.84367
GNG4	2.92711	1.68998	0.577355	3.22653	7.84367
FBXO17	2.92693	2.53123	0.864808	5.78064	7.84367
PPA2	2.92622	0.94517	0.323	1.92542	7.84367
ARHGAP19	2.91128	1.20975	0.415538	2.31297	7.84367
RUVBL2	2.90809	1.41928	0.488044	2.67451	7.84367
DDX11	2.90562	1.2453	0.428584	2.37069	7.84367
LOC341315 /// LOC652607 /// PABPC1 /// PABPC3	2.90447	1.14203	0.393197	2.20691	7.84367
BCKDHA	2.89922	0.747121	0.257698	1.67844	7.84367
ASS1	2.89851	2.61314	0.901548	6.11836	7.84367
NUDT1	2.89838	1.48713	0.513089	2.8033	7.84367
CCDC85B	2.89401	1.14063	0.394133	2.20477	7.84367
MRPL9	2.8912	1.19813	0.414406	2.29442	7.84367
UTP14A	2.89058	1.03182	0.356958	2.0446	7.84367
MFAP2	2.88917	1.62372	0.562003	3.08169	7.84367
FDX1	2.88837	0.560806	0.19416	1.47509	7.84367
SLC10A3	2.88175	0.706814	0.245272	1.6322	7.84367
LOC653562 /// SLC6A10P /// SLC6A8	2.88159	0.705222	0.244733	1.6304	7.84367
CDC25B	2.88008	1.74168	0.604734	3.34425	7.84367
ATP13A1	2.87901	1.32333	0.459647	2.50243	7.84367
DALRD3 /// LOC100133719	2.87748	1.46646	0.509634	2.76343	7.84367
RAI14	2.8766	2.17711	0.756833	4.52246	7.84367
KIF18B	2.87634	2.08585	0.725175	4.24524	7.84367
GLA	2.87258	1.09791	0.382202	2.14044	7.84367
KIAA0406	2.87222	0.771262	0.268525	1.70676	7.84367
ASPM	2.86945	3.00933	1.04875	8.05193	7.84367
GMDS	2.86942	1.43893	0.50147	2.71119	7.84367
EIF4EBP1	2.86669	1.49381	0.521094	2.81632	7.84367
PTPN2	2.86659	0.936497	0.326694	1.91388	7.84367
FIP1L1	2.86591	0.772252	0.269461	1.70793	7.84367
MRPL12	2.86507	0.933163	0.325704	1.90946	7.84367
NOLC1	2.86356	0.837528	0.292478	1.78699	7.84367
NUSAP1	2.86256	2.2878	0.799217	4.88312	7.84367
DUT	2.85789	0.626793	0.21932	1.54413	7.84367
RPS7	2.85105	0.654478	0.229557	1.57405	7.84367
MAPK12	2.85062	1.48633	0.521407	2.80176	7.84367
FAM162A	2.85053	1.42288	0.499164	2.68121	7.84367
RRP9	2.84248	0.857124	0.301541	1.81142	7.84367
SLIT1	2.83773	1.82369	0.642657	3.53984	7.84367
PMM2	2.8342	1.20355	0.424652	2.30306	7.84367
BYSL	2.83135	1.05875	0.37394	2.08313	7.84367
MRPL42	2.82947	0.727194	0.257007	1.65542	7.84367
DDX1	2.82734	2.95713	1.04591	7.76577	7.84367
COX8A	2.82072	0.440547	0.156183	1.35712	7.84367
CDC25A	2.81811	2.17293	0.771062	4.50939	7.84367
PRPF19	2.81739	0.81423	0.289002	1.75836	7.84367
EIF2S1	2.81723	0.793447	0.281641	1.73321	7.84367
KIAA0020	2.81286	1.45735	0.518102	2.74603	7.84367
CDC2	2.80893	2.19838	0.782637	4.58963	10.331
ARHGEF7	2.80485	0.876307	0.312426	1.83567	10.331
FAM158A	2.80248	0.720932	0.257248	1.64825	10.331
RFNG	2.80101	0.9265	0.330773	1.90066	10.331
H1F0	2.79851	0.915917	0.327288	1.88677	10.331
HMGN1	2.79518	0.64461	0.230615	1.56332	10.331
IFRD2	2.79399	0.974487	0.34878	1.96494	10.331
BRPF1	2.79353	0.800982	0.286727	1.74229	10.331
MMP2	2.7876	1.45521	0.522029	2.74197	10.331
POLR2C	2.78735	0.578317	0.207479	1.49311	10.331
LYRM4	2.78703	0.946071	0.339454	1.92662	10.331
UBE2K	2.78252	0.771378	0.277223	1.7069	10.331
THUMPD1	2.78034	1.01145	0.363788	2.01594	10.331
CKS2	2.77154	2.45979	0.887518	5.50137	10.331
KIAA0586	2.77106	0.669032	0.241436	1.59001	10.331
SNRPE	2.76745	1.18607	0.428579	2.27532	10.331
RPS15A	2.7671	0.917329	0.331513	1.88862	10.331
MRPL23	2.76291	1.36661	0.494628	2.57864	10.331
LRDD	2.75949	2.58402	0.936413	5.99609	10.331
BRCA1	2.75615	1.73375	0.629049	3.32592	10.331
UVRAG	2.75527	1.03171	0.37445	2.04445	10.331
POLA2	2.75365	1.35262	0.491211	2.55376	10.331
MFSD10	2.75324	1.07505	0.390467	2.10679	10.331
HMMR	2.75212	1.50439	0.546632	2.83706	10.331
PRMT1	2.74439	1.64224	0.598401	3.12151	10.331
UXT	2.74262	1.35133	0.492715	2.55147	10.331
HEATR2	2.74023	1.66328	0.606987	3.16736	10.331
FKBP4	2.73765	0.801963	0.292939	1.74347	10.331
MRPS31	2.73509	0.640292	0.234103	1.55864	10.331
RUVBL1	2.73189	1.5166	0.555148	2.86117	10.331
SCO2	2.72365	1.36644	0.501695	2.57834	10.331
LOXL1	2.72277	0.968019	0.355527	1.95615	10.331
TROAP	2.72254	1.41554	0.519933	2.6676	10.331
LOC100131861 /// SAMM50	2.72236	1.14813	0.42174	2.21626	10.331
TXN2	2.71725	0.50238	0.184885	1.41655	10.331
39699	2.71211	1.28763	0.474771	2.44127	10.331
GDF1 /// LASS1	2.70817	1.32262	0.488382	2.50121	10.331
ACY1	2.70662	0.734085	0.271218	1.66334	10.331
CCNB2	2.70333	2.60299	0.962882	6.07543	10.331
RPS17	2.70152	0.56155	0.207864	1.47585	10.331
ENG	2.70029	1.24237	0.460086	2.36586	10.331
NUP155	2.69556	1.45177	0.538579	2.73544	10.331
LMNB2	2.69476	1.23391	0.45789	2.35203	10.331
LOC81691	2.68907	0.723003	0.268868	1.65061	10.331
PC	2.68358	0.957076	0.356642	1.94137	10.331
DDX21	2.68196	1.02509	0.382217	2.03508	10.331
MCM6	2.68056	1.85219	0.690971	3.61048	10.331
SNRPF	2.6794	1.26138	0.47077	2.39725	10.331
CS	2.67864	0.974567	0.363829	1.96505	10.331
HRSP12	2.67673	0.987183	0.368802	1.98231	10.331
ESF1	2.67307	1.08628	0.40638	2.12326	10.331
PRKX /// PRKY	2.67118	1.72374	0.64531	3.30291	10.331
HMGB3	2.6696	0.984753	0.368876	1.97897	10.331
SCD	2.66599	1.39805	0.524402	2.63545	10.331
ASCL1	2.66558	3.89343	1.46063	14.8607	10.331
NCAPD3	2.66551	1.81097	0.67941	3.50878	10.331
UBE2G2	2.66482	1.43452	0.538316	2.70291	10.331
HSP90B1	2.66244	0.81966	0.307861	1.76499	10.331
CSTF1	2.6607	0.809819	0.304363	1.75299	10.331
FDXR	2.65591	0.590175	0.222212	1.50543	10.331
LSM2	2.65422	1.20242	0.453022	2.30125	10.331
PRMT5	2.64578	1.70649	0.644986	3.26366	10.331
TDP1	2.64134	1.37293	0.519785	2.58996	10.331
UBE3B	2.64095	0.713444	0.270147	1.63971	10.331
TTC27	2.64054	1.44192	0.54607	2.71682	10.331
NUP205	2.62833	0.464287	0.176647	1.37964	10.331
ABCB7	2.62442	0.769237	0.293107	1.70437	10.331
GTF2E2	2.61701	1.02931	0.393313	2.04104	10.331
ACTR5	2.61459	0.768199	0.293813	1.70314	10.331
FBXO5	2.61427	1.51439	0.579279	2.85678	10.331
ZNF544	2.61343	0.566159	0.216634	1.48058	10.331
PLCG1	2.61047	0.531828	0.203728	1.44576	10.331
RHOT2	2.61022	0.459222	0.175932	1.3748	10.331
SIRT7	2.60292	0.40833	0.156874	1.32715	10.331
NUDT21	2.60109	2.11602	0.813512	4.33497	10.331
UFSP2	2.601	1.32222	0.50835	2.5005	10.331
RBM4	2.59934	0.753401	0.289843	1.68576	10.331
GGCT	2.5926	0.895142	0.345268	1.85979	10.331
RPP30	2.59115	0.902441	0.348278	1.86923	10.331
ECD	2.59071	0.706174	0.272579	1.63147	10.331
LRRC59	2.58942	1.0819	0.417814	2.11682	10.331
PRDX6	2.58722	0.984181	0.380401	1.97819	10.331
MZF1	2.58633	0.906002	0.350304	1.87385	10.331
HSPBP1	2.58547	1.14913	0.444456	2.2178	10.331
PPIL2	2.58192	0.537431	0.208152	1.45139	10.331
IGF2	2.57706	2.48793	0.965415	5.60974	10.331
GCAT	2.57118	1.55706	0.605584	2.94254	10.331
RSL1D1	2.56821	1.22823	0.478245	2.3428	10.331
PUS1	2.56699	1.88943	0.736049	3.70488	10.331
UBE2I	2.56684	0.587671	0.228947	1.50282	10.331
G0S2	2.56674	2.06804	0.805704	4.19316	10.331
ABCC4	2.5605	1.72334	0.673046	3.30199	10.331
ASPH	2.55911	0.802736	0.313677	1.74441	10.331
RBCK1	2.55361	0.539468	0.211257	1.45344	10.331
OGDHL	2.55139	2.58855	1.01456	6.01492	10.331
GBL	2.54998	1.64294	0.644294	3.12301	10.331
DPAGT1	2.54186	0.902861	0.355197	1.86977	10.331
FTSJ1	2.53368	0.702637	0.277318	1.62748	10.331
C20orf27	2.53187	0.852936	0.336879	1.80617	10.331
FARS2	2.52945	1.02457	0.405054	2.03435	10.331
GINS2	2.52802	2.14187	0.847251	4.41334	10.331
HNRNPUL1	2.52797	1.00576	0.397854	2.008	10.331
PAPOLA	2.52774	1.196	0.473149	2.29103	10.331
PFKL	2.52289	0.829004	0.328593	1.77646	13.7719
PFKP	2.51991	1.31883	0.523365	2.49465	13.7719
SERPING1	2.51865	1.62934	0.646911	3.09371	13.7719
EIF2B2	2.51797	0.77024	0.305897	1.70555	13.7719
ATP5G1	2.51706	0.831455	0.330328	1.77948	13.7719
PPP2R5E	2.51644	0.904141	0.359294	1.87143	13.7719
PTTG1	2.51607	2.39306	0.951111	5.25271	13.7719
NAP1L1	2.51582	1.14946	0.456893	2.21831	13.7719
SSRP1	2.51435	1.4435	0.574102	2.71979	13.7719
TMEM132A	2.51269	1.50923	0.600643	2.84658	13.7719
TXNDC4	2.51197	0.88571	0.352595	1.84767	13.7719
WDR3	2.50972	0.882565	0.351659	1.84365	13.7719
PDPK1	2.50944	0.45122	0.179809	1.3672	13.7719
PKM2	2.50909	2.0382	0.812327	4.10733	13.7719
LOC728944 /// THAP4	2.50545	0.895286	0.357336	1.85998	13.7719
XPC	2.50385	0.817428	0.326469	1.76226	13.7719
SLC25A10	2.50311	0.873967	0.349153	1.83269	13.7719
MED1	2.50016	0.77079	0.308297	1.7062	13.7719
DNAJC9	2.4951	1.06396	0.42642	2.09066	13.7719
CDK10	2.48761	0.834872	0.335613	1.7837	13.7719
APEH	2.48668	1.40368	0.564479	2.64575	13.7719
PRDX4	2.48443	1.79782	0.723634	3.47694	13.7719
RPL29 /// RPL29P4	2.48085	0.97431	0.392732	1.9647	13.7719
METTL1	2.4803	1.68557	0.679583	3.21668	13.7719
TFB2M	2.47919	1.42212	0.573622	2.67979	13.7719
ISG15	2.47864	0.969731	0.391235	1.95848	13.7719
KDELC1	2.47746	1.48623	0.599901	2.80156	13.7719
HMGB2	2.47433	1.55885	0.630011	2.9462	13.7719
C1orf156	2.47313	1.54709	0.625561	2.92227	13.7719
USP13	2.47237	0.761272	0.307912	1.69498	13.7719
RAB40B	2.472	0.550072	0.222522	1.46416	13.7719
SLC1A5	2.46963	1.0535	0.426584	2.07556	13.7719
MRPL46	2.4666	1.07704	0.436652	2.10971	13.7719
LBR	2.46625	0.907108	0.367808	1.87528	13.7719
CCDC94	2.46497	0.497018	0.201632	1.41129	13.7719
SLC5A6	2.46097	1.86607	0.758266	3.64538	13.7719
MRPL3	2.45985	1.22346	0.497371	2.33506	13.7719
HCCS	2.45787	0.917019	0.373095	1.88821	13.7719
UCK2	2.45578	1.36509	0.555868	2.57592	13.7719
MAK16	2.44709	1.37956	0.563758	2.6019	13.7719
CD248	2.44526	0.981605	0.401432	1.97466	13.7719
EPRS	2.43815	0.705994	0.289561	1.63127	13.7719
MRPS35	2.43762	0.813423	0.333696	1.75738	13.7719
RRM2	2.43699	2.87028	1.1778	7.31209	13.7719
CKAP4	2.43639	0.763086	0.313203	1.69712	13.7719
HIST1H1D	2.43633	1.93307	0.793435	3.81867	13.7719
MAOB	2.4357	2.72529	1.1189	6.61295	13.7719
CABC1	2.43545	1.11283	0.45693	2.1627	13.7719
GAS6 /// LOC100133684	2.43131	0.668087	0.274785	1.58896	13.7719
NPM1	2.42916	1.1974	0.492927	2.29326	13.7719
SF3B3	2.42738	0.885814	0.364926	1.84781	13.7719
PARL	2.42661	0.894225	0.368507	1.85861	13.7719
TTF1	2.42084	0.842243	0.347913	1.79283	13.7719
DCHS1	2.41602	1.11856	0.462978	2.17131	13.7719
ZNF133	2.41401	1.09229	0.452478	2.13212	13.7719
GAL	2.41256	3.35028	1.38868	10.1984	13.7719
PHB	2.41189	0.705866	0.292661	1.63112	13.7719
GUSB	2.40761	0.665188	0.276286	1.58577	13.7719
DDX49	2.40754	0.460774	0.191388	1.37628	13.7719
GTF3C2	2.40294	1.00335	0.417549	2.00465	13.7719
TPM4	2.40196	1.02997	0.428805	2.04198	13.7719
TNFRSF1A	2.40073	0.536028	0.223277	1.44998	13.7719
TUSC4	2.40057	1.13476	0.472704	2.19582	13.7719
RNASEH2A	2.39899	2.38384	0.993687	5.21925	13.7719
COPB2	2.39814	0.712298	0.297021	1.63841	13.7719
CXXC1	2.39643	0.443861	0.185217	1.36024	13.7719
CEP192	2.39592	0.768686	0.320831	1.70372	13.7719
MRPS34	2.39588	1.12436	0.469291	2.18006	13.7719
PTBP1	2.39416	1.16482	0.486527	2.24206	13.7719
RPL13	2.39332	0.785443	0.328182	1.72362	13.7719
ZNF500	2.3933	0.468366	0.195699	1.38354	13.7719
CSRP2	2.39321	1.33999	0.559914	2.5315	13.7719
PSRC1	2.39136	1.83133	0.765812	3.55865	13.7719
ETV1	2.38886	2.37605	0.994639	5.19113	13.7719
NUDT15	2.38221	1.40505	0.58981	2.64827	13.7719
UTP14A /// UTP14C	2.381	1.01544	0.426478	2.02152	13.7719
FOXK2	2.37947	1.02585	0.431125	2.03616	13.7719
C16orf5	2.37821	0.709039	0.298139	1.63471	13.7719
HGS	2.37717	0.918055	0.386197	1.88957	13.7719
C14orf166	2.37678	0.786749	0.331015	1.72518	13.7719
TSPAN8	2.37439	1.21056	0.509839	2.31427	13.7719
EIF3F	2.3743	0.876214	0.369042	1.83555	13.7719
ZNF692	2.37297	1.50096	0.632524	2.83031	13.7719
CYP2E1	2.37141	0.863412	0.364093	1.81934	13.7719
ZNF259	2.37009	1.24187	0.523976	2.36505	13.7719
ASB6	2.36706	0.976359	0.412478	1.96749	13.7719
FUS	2.36659	0.58254	0.246151	1.49748	13.7719
C1orf2	2.36468	0.65864	0.278533	1.57859	13.7719
HMG20B	2.36376	1.47958	0.625943	2.78867	13.7719
BACE2	2.36367	1.80452	0.763442	3.49314	13.7719
ATIC	2.36363	1.4535	0.614942	2.73871	13.7719
GTSE1	2.35992	1.1439	0.48472	2.20977	13.7719
EFS	2.35954	1.71854	0.728334	3.29103	13.7719
GPSN2	2.35782	0.902413	0.382732	1.86919	13.7719
ZNF764	2.35265	1.35557	0.576187	2.55898	13.7719
KIF20A	2.34984	2.46691	1.04982	5.52857	13.7719
VIP	2.34864	1.89235	0.805725	3.7124	13.7719
HCFC1	2.34582	0.623737	0.265892	1.54086	13.7719
USP16	2.34511	0.620951	0.264785	1.53789	13.7719
ENO3	2.34468	1.93753	0.826355	3.83051	13.7719
SMARCD1	2.34046	0.339031	0.144856	1.26491	13.7719
C2orf68	2.33978	0.720307	0.307852	1.64753	13.7719
UBE2D3	2.33962	0.868623	0.371266	1.82592	13.7719
PPIF	2.33848	0.701989	0.30019	1.62675	13.7719
SNRPD2	2.33689	1.12443	0.481168	2.18016	13.7719
DCTD	2.33638	1.06294	0.45495	2.08918	13.7719
ALDH18A1	2.33526	1.17378	0.502634	2.25602	13.7719
TBRG4	2.32896	0.906509	0.389233	1.8745	13.7719
WARS2	2.32292	0.494154	0.21273	1.40849	13.7719
LAPTM4B	2.32211	1.21145	0.5217	2.3157	13.7719
DIMT1L	2.3196	0.854034	0.368181	1.80755	13.7719
TBCE	2.3173	0.990407	0.427397	1.98675	13.7719
KIAA0101	2.31597	2.19528	0.947888	4.5798	13.7719
GCSH /// LOC730107	2.31537	1.24706	0.538602	2.37358	13.7719
KIAA0922	2.31424	1.00517	0.43434	2.00717	13.7719
GTF3C3	2.31341	1.63915	0.708544	3.11483	13.7719
RACGAP1	2.31281	1.66875	0.721526	3.17939	13.7719
EMILIN1	2.30838	1.16366	0.504103	2.24025	13.7719
TROVE2	2.30777	0.498304	0.215925	1.41255	13.7719
LOC100132430	2.30328	0.810337	0.351818	1.75362	13.7719
AHSA1	2.30259	0.98492	0.427744	1.9792	13.7719
WHSC2	2.30258	0.63466	0.275629	1.55257	13.7719
PSMA7	2.30202	0.879654	0.382122	1.83993	13.7719
PFDN4	2.30086	0.277305	0.120523	1.21193	13.7719
ETHE1	2.29786	1.24686	0.54262	2.37325	13.7719
PACS2	2.29636	0.812422	0.353787	1.75616	13.7719
AP2S1	2.29603	0.269655	0.117444	1.20552	13.7719
ZNF263	2.29543	0.776759	0.338394	1.71328	13.7719
PPME1	2.29494	0.791179	0.344749	1.73049	13.7719
HNRNPD	2.29322	0.592967	0.258574	1.50835	13.7719
NHLH2	2.29245	2.70411	1.17958	6.51658	13.7719
DDX46	2.2918	1.04362	0.455372	2.0614	13.7719
STAU2	2.28737	1.11905	0.489231	2.17204	13.7719
CCNA2	2.28488	1.62179	0.709793	3.07756	13.7719
SGSM3	2.28405	0.39041	0.170929	1.31077	13.7719
HOXD9	2.28293	0.900582	0.394485	1.86682	13.7719
TSTA3	2.28051	0.861351	0.377701	1.81674	13.7719
C8orf41	2.27521	0.944845	0.415279	1.92498	13.7719
MRPL39	2.27345	1.41715	0.623347	2.67057	13.7719
NDUFA9	2.27323	0.610782	0.268684	1.52709	13.7719
ZNF671	2.27251	1.56427	0.688346	2.95728	13.7719
HOXD3	2.27235	1.7594	0.774263	3.38557	13.7719
SORD	2.26915	1.10606	0.487434	2.15257	13.7719
RBBP7	2.26857	0.583305	0.257125	1.49828	13.7719
ASCC3L1	2.26411	0.805372	0.355712	1.7476	13.7719
RPL7A	2.2636	0.455562	0.201255	1.37132	13.7719
SNRPD3	2.26323	0.808351	0.357167	1.75121	13.7719
SMARCB1	2.26297	1.28736	0.56888	2.44081	13.7719
E2F1	2.26121	1.16939	0.517151	2.24916	13.7719
AKAP8	2.2599	0.289605	0.128149	1.22231	13.7719
EMP3	2.25987	0.798698	0.353426	1.73953	13.7719
ZNF239	2.25637	2.20161	0.975733	4.59993	13.7719
KIF2C	2.25355	2.27143	1.00793	4.828	13.7719
CD320	2.25255	1.92036	0.852527	3.78518	13.7719
DHRS4 /// DHRS4L2	2.25204	0.730633	0.324432	1.65937	13.7719
EIF4A1	2.25179	1.03483	0.459559	2.04888	13.7719
CTNNAL1	2.25139	0.997166	0.442912	1.99608	13.7719
HEMK1	2.25108	0.665358	0.295573	1.58596	13.7719
NEK2	2.25031	1.78337	0.7925	3.4423	13.7719
TPX2	2.2501	3.06278	1.36117	8.35581	13.7719
NFRKB	2.24879	0.851158	0.378496	1.80395	13.7719
SMARCC1	2.24845	1.16765	0.519311	2.24645	13.7719
USP32	2.24605	0.708023	0.315231	1.63356	13.7719
NSDHL	2.2446	0.872205	0.38858	1.83046	13.7719
CCT3	2.24426	0.709705	0.316232	1.63547	13.7719
LOC100131713 /// RPL29 /// RPL29P4	2.24412	1.18838	0.529552	2.27897	13.7719
AMIGO3 /// GMPPB	2.24292	1.0316	0.459934	2.04428	13.7719
C1orf107	2.2428	1.13216	0.504798	2.19187	13.7719
BRD9	2.24136	0.661951	0.295334	1.58222	13.7719
GATAD2A	2.23983	0.42088	0.187907	1.33874	13.7719
SETD5	2.23923	0.946202	0.422556	1.92679	13.7719
GNB2L1	2.23796	0.684143	0.3057	1.60675	13.7719
KIF22	2.23456	1.60521	0.718357	3.0424	13.7719
PRC1	2.23441	1.91944	0.859039	3.78277	13.7719
RFC3	2.22669	1.13057	0.507735	2.18945	17.5745
DCPS	2.22593	0.914893	0.411016	1.88543	17.5745
POPDC3	2.22578	1.70827	0.767492	3.26769	17.5745
CNOT1	2.2247	0.441122	0.198284	1.35766	17.5745
SMC3	2.22421	0.71118	0.319744	1.63714	17.5745
VGLL4	2.22212	0.911912	0.41038	1.88154	17.5745
ECT2	2.22085	1.96294	0.883869	3.89855	17.5745
USP10	2.22032	0.516706	0.232717	1.43068	17.5745
HNRNPF	2.21468	0.89877	0.405825	1.86448	17.5745
SEC14L1	2.21095	0.472512	0.213714	1.38752	17.5745
C14orf156	2.20575	1.10248	0.499822	2.14724	17.5745
ING1	2.20401	0.965234	0.437944	1.95238	17.5745
RPL28	2.20103	0.80441	0.36547	1.74643	17.5745
OPRS1	2.20004	1.03058	0.468435	2.04284	17.5745
TIMM17B	2.19986	0.865652	0.393503	1.82216	17.5745
FERMT2	2.19841	0.857077	0.389861	1.81136	17.5745
SQLE	2.1967	1.07133	0.487699	2.10137	17.5745
C8orf32	2.19332	1.42015	0.647486	2.67613	17.5745
SNRPB	2.19146	1.18536	0.540901	2.27421	17.5745
PRRC1	2.19098	1.29602	0.591528	2.45551	17.5745
DOCK5 /// PPP2R2A	2.1863	0.908716	0.415642	1.87737	17.5745
BCLAF1	2.18625	0.771649	0.352955	1.70722	17.5745
HSPE1	2.18111	1.17318	0.537884	2.25509	17.5745
MCM7	2.18098	1.13573	0.520745	2.1973	17.5745
INTS1	2.17844	1.30886	0.600822	2.47745	17.5745
ABLIM1	2.17616	1.15079	0.528817	2.22036	17.5745
OGFOD2	2.17602	0.4994	0.229502	1.41363	17.5745
ZNF84	2.17261	1.09306	0.503109	2.13326	17.5745
CBR1	2.17146	0.423645	0.195096	1.34131	17.5745
ORC6L	2.1713	1.29486	0.596353	2.45354	17.5745
ZNF562	2.17038	0.743859	0.342732	1.67465	17.5745
SMARCD2	2.16839	0.296771	0.136863	1.22839	17.5745
LRPPRC	2.16651	1.18876	0.5487	2.27957	17.5745
FAH	2.16566	0.727636	0.335988	1.65592	17.5745
USP39	2.16497	0.956581	0.441844	1.94071	17.5745
TFIP11	2.16361	0.846293	0.391149	1.79788	17.5745
ABCC1	2.16343	1.41562	0.654339	2.66774	17.5745
FKBPL	2.16304	0.997131	0.460985	1.99603	17.5745
KIAA1166	2.16251	1.2245	0.566241	2.33675	17.5745
TMEM189-UBE2V1 /// UBE2V1	2.16114	1.44999	0.670941	2.73207	17.5745
FARSA	2.15744	0.869186	0.402878	1.82663	17.5745
C1orf21	2.15719	0.573051	0.265647	1.48767	17.5745
EIF3J	2.15703	0.724319	0.335794	1.65212	17.5745
CENPN	2.15622	2.26482	1.05037	4.80595	17.5745
SPRED2	2.1535	1.04125	0.483516	2.05802	17.5745
TP53I11	2.15276	1.07574	0.499704	2.10781	17.5745
C14orf94	2.15218	1.25648	0.583819	2.38913	17.5745
TRAF2	2.15194	1.04165	0.484048	2.05857	17.5745
ZNF408	2.15158	0.475711	0.221098	1.3906	17.5745
AKAP1	2.15151	1.40948	0.655112	2.65641	17.5745
HNRNPA0	2.15056	0.615281	0.286103	1.53186	17.5745
NOLA1	2.15016	0.878201	0.408435	1.83808	17.5745
ENO1	2.14943	0.705812	0.328371	1.63106	17.5745
FAM20B	2.14872	0.716291	0.333357	1.64295	17.5745
PMPCA	2.14736	0.528227	0.245989	1.44216	17.5745
LGTN	2.14633	0.972214	0.452966	1.96185	17.5745
PCBP2	2.14452	1.02379	0.477396	2.03325	17.5745
UMPS	2.14379	0.746932	0.348417	1.67822	17.5745
NUP50	2.14161	1.00491	0.46923	2.00682	17.5745
NME1 /// NME2	2.14108	0.824438	0.385057	1.77084	17.5745
C6orf66	2.14013	1.14768	0.536264	2.21557	17.5745
UTP3	2.13926	1.04506	0.488515	2.06345	17.5745
GART	2.13879	0.391962	0.183264	1.31218	17.5745
RFXANK	2.13718	0.673383	0.315081	1.59481	17.5745
ATP5G2	2.13649	0.632251	0.29593	1.54998	17.5745
H1FX	2.13407	1.40217	0.657038	2.64298	17.5745
IDH3B	2.1337	0.810607	0.379906	1.75395	17.5745
PCTK1	2.13255	0.938193	0.43994	1.91613	17.5745
DBNDD2 /// SYS1-DBNDD2	2.12789	1.22934	0.577729	2.3446	17.5745
CLN3	2.12729	0.960604	0.451563	1.94612	17.5745
FLJ41278 /// TBC1D30	2.12297	1.36245	0.641765	2.57121	17.5745
MACROD1	2.12281	0.843301	0.397256	1.79415	17.5745
PLCXD1	2.12219	1.02812	0.48446	2.03936	17.5745
GIYD1 /// GIYD2	2.12149	1.22276	0.576367	2.33392	17.5745
MRPS27	2.12122	1.65002	0.777864	3.13839	17.5745
TSPO	2.12081	1.72726	0.814435	3.31099	17.5745
C3orf60	2.12061	1.29027	0.608441	2.44573	17.5745
UQCRC1	2.12028	1.08031	0.509515	2.11449	17.5745
U2AF2	2.1191	0.991937	0.468093	1.98885	17.5745
DLGAP4	2.1158	1.00451	0.474765	2.00626	17.5745
C16orf35	2.11542	1.08862	0.514613	2.12671	17.5745
DNAJC2	2.11471	0.717241	0.339168	1.64403	17.5745
RFC5	2.11449	1.44709	0.684368	2.72657	17.5745
RAB35	2.11395	0.436546	0.206507	1.35336	17.5745
POLR1E	2.1139	0.434837	0.205703	1.35176	17.5745
SLC25A38	2.11246	0.995268	0.471143	1.99345	17.5745
C11orf10	2.11125	0.551552	0.261244	1.46566	17.5745
EXOSC8	2.1087	0.886352	0.420331	1.8485	17.5745
KIF4A	2.10788	2.29315	1.08789	4.90125	17.5745
PARP1	2.10133	0.814937	0.38782	1.75922	17.5745
AAAS	2.10122	0.754694	0.35917	1.68727	17.5745
ARMET	2.09877	1.16949	0.557229	2.24933	17.5745
NUBP2	2.0946	0.67884	0.32409	1.60085	17.5745
PIH1D1	2.09436	1.08972	0.52031	2.12833	17.5745
HSD17B8	2.09311	1.06088	0.506843	2.0862	17.5745
MDC1	2.09222	1.0101	0.482788	2.01405	17.5745
SKIV2L	2.0903	1.16893	0.559214	2.24844	17.5745
MPHOSPH9	2.08809	0.576571	0.276124	1.4913	17.5745
LOC644315 /// RPS7	2.08593	1.23303	0.591117	2.3506	17.5745
ZGPAT	2.08552	1.33204	0.638711	2.51759	17.5745
IMP4	2.0843	1.64135	0.787484	3.11958	17.5745
C1orf66	2.08422	0.354087	0.16989	1.27818	17.5745
GMNN	2.08376	1.1885	0.570362	2.27915	17.5745
NOL6	2.08325	0.63867	0.306574	1.55689	17.5745
IRAK1	2.08275	0.984754	0.472815	1.97898	17.5745
GPN3	2.08205	1.12579	0.540713	2.18221	17.5745
FEV	2.08174	1.56612	0.752313	2.96107	17.5745
SLC25A5	2.08162	0.977688	0.469677	1.96931	17.5745
NUFIP1	2.0809	0.434263	0.20869	1.35122	17.5745
RPL36AL	2.08031	1.07358	0.516067	2.10465	17.5745
USP3	2.07915	1.09856	0.52837	2.14141	17.5745
NAB2	2.07881	0.733165	0.352684	1.66228	17.5745
FGFR1	2.07635	0.785594	0.378353	1.7238	17.5745
KRI1	2.07509	0.614112	0.295945	1.53062	17.5745
FABP6	2.07431	1.1527	0.555701	2.22329	17.5745
ALMS1	2.07348	0.817931	0.394473	1.76288	17.5745
PTEN /// PTENP1	2.07341	0.802104	0.386852	1.74364	17.5745
GOT2	2.07076	0.674113	0.325539	1.59562	17.5745
C20orf20	2.07053	0.762694	0.368357	1.69666	17.5745
CECR5	2.06839	0.650964	0.314719	1.57022	17.5745
C21orf59	2.06631	0.696427	0.337039	1.62049	17.5745
PARP16	2.06599	1.10719	0.535912	2.15425	17.5745
TIMM23	2.0655	0.611811	0.296205	1.52818	17.5745
ASPHD1	2.06427	0.588284	0.284984	1.50346	17.5745
MEPCE	2.05965	1.4021	0.680748	2.64287	17.5745
RABEPK	2.05952	1.10574	0.536894	2.1521	17.5745
EGLN2	2.05912	0.676375	0.328478	1.59812	17.5745
ALG8	2.05664	1.01579	0.493905	2.022	17.5745
PTDSS2	2.05597	0.464424	0.22589	1.37977	17.5745
PPP1R11	2.05458	1.0692	0.520396	2.09827	17.5745
CERK	2.05421	1.13156	0.550852	2.19096	17.5745
PDZRN3	2.05385	1.42664	0.694617	2.6882	17.5745
MAD2L1	2.05367	1.9374	0.943385	3.83015	17.5745
HOXD11	2.05307	2.81727	1.37222	7.04826	17.5745
SRM	2.05007	1.10961	0.541255	2.15787	17.5745
RRN3	2.04814	1.02781	0.501825	2.03893	17.5745
TIMM9	2.04728	1.0623	0.518884	2.08826	17.5745
LAMA5	2.04357	0.719715	0.352185	1.64686	17.5745
POLR1D	2.04005	1.43235	0.702115	2.69886	17.5745
GPR125	2.03736	1.59958	0.785125	3.03055	17.5745
HDAC4	2.03493	0.937919	0.46091	1.91576	17.5745
IGFBP2	2.03467	1.66543	0.818527	3.17209	17.5745
CARM1	2.03406	0.794382	0.390539	1.73433	17.5745
SDHALP1	2.03366	0.439552	0.216138	1.35618	17.5745
MT2A	2.03346	0.67864	0.333737	1.60063	17.5745
BMS1	2.03344	0.75377	0.370687	1.68619	17.5745
TIMM44	2.03231	0.607969	0.299152	1.52411	17.5745
SPATA5L1	2.02739	1.33743	0.659682	2.52701	17.5745
SUV39H1	2.02703	1.20368	0.593814	2.30327	17.5745
SLC22A18	2.02636	0.568647	0.280624	1.48313	17.5745
KIAA0391	2.02591	0.889754	0.439187	1.85286	17.5745
NIT2	2.02298	1.05303	0.520535	2.07489	17.5745
SDHA	2.02194	0.342986	0.169632	1.26838	17.5745
METAP1	2.02146	0.950363	0.470136	1.93236	17.5745
KIF11	2.02118	1.79489	0.888039	3.46988	17.5745
GOLIM4	2.02088	0.742533	0.36743	1.67311	17.5745
GPAA1	2.01991	0.599965	0.297026	1.51568	17.5745
FAM173A	2.01944	0.62806	0.311007	1.54549	17.5745
KIFC1	2.01781	1.02306	0.507017	2.03223	17.5745
SOCS2	2.01762	0.914515	0.453264	1.88493	17.5745
EXOSC9	2.01605	0.71226	0.353295	1.63837	17.5745
XRCC1	2.01579	0.799702	0.396719	1.74074	17.5745
TMEM185B	2.01507	1.14828	0.569845	2.21649	17.5745
ETF1	2.0138	0.812072	0.403253	1.75573	17.5745
AHCTF1	2.01261	0.375425	0.186537	1.29722	17.5745
PDCD11	2.01024	0.857854	0.426742	1.81234	17.5745
ZWINT	2.00978	1.65239	0.822175	3.14354	17.5745
CCDC51	2.00864	0.742349	0.369577	1.6729	17.5745
NAT10	2.00801	1.94812	0.970174	3.85871	17.5745
MRPS22	2.00586	0.382939	0.190911	1.304	17.5745
SECISBP2	2.00385	0.875977	0.437148	1.83525	17.5745
RPLP1	2.00135	0.526418	0.263031	1.44035	17.5745
MSTO1 /// MSTO2P	2.00022	0.62101	0.31047	1.53795	17.5745
PSMC3IP	1.99991	0.885973	0.443006	1.84801	17.5745
LDHA	1.99951	0.845667	0.422938	1.7971	17.5745
RAD50	1.99695	0.775862	0.388524	1.71221	17.5745
PXMP2	1.9951	1.34479	0.674047	2.53993	17.5745
SNRPA	1.99485	1.07529	0.539033	2.10714	17.5745
TBC1D5	1.99469	0.660751	0.331254	1.5809	17.5745
PPEF1	1.99459	2.45551	1.23108	5.48507	17.5745
HOXD4	1.99434	1.50012	0.752188	2.82867	17.5745
DNMT1	1.9903	0.969846	0.487286	1.95863	17.5745
DET1	1.99019	0.99369	0.499294	1.99127	17.5745
NUP210	1.98915	0.889908	0.447381	1.85306	17.5745
EWSR1	1.98884	0.785445	0.394926	1.72362	17.5745
CUX2	1.98668	2.6308	1.32422	6.19369	17.5745
PGK1	1.98583	0.943991	0.475362	1.92384	17.5745
DIAPH1	1.98556	0.695468	0.350263	1.61941	17.5745
NCAN	1.98411	2.44939	1.2345	5.46185	17.5745
COQ3	1.98359	0.14275	0.0719653	1.10401	17.5745
ACP6	1.98328	0.607324	0.306222	1.52343	17.5745
PAAF1	1.98179	0.914335	0.461369	1.8847	17.5745
MYH10	1.98065	0.481234	0.242968	1.39594	17.5745
CSNK2A2	1.9781	0.889589	0.449719	1.85265	17.5745
SEC24C	1.97766	0.665175	0.336344	1.58576	17.5745
TIMM23 /// TIMM23B	1.97476	0.662284	0.335374	1.58259	17.5745
LRFN4	1.97471	0.475991	0.241044	1.39087	17.5745
SDCCAG3	1.97044	0.797523	0.404743	1.73811	17.5745
MCCC2	1.96949	1.38567	0.703566	2.61293	17.5745
CCT4	1.96947	0.70637	0.35866	1.63169	17.5745
DLST /// DLSTP	1.96943	0.314165	0.159521	1.24329	17.5745
RPL4	1.96579	0.492602	0.250587	1.40698	17.5745
COMMD4	1.96487	0.454928	0.231531	1.37071	17.5745
CCNE1	1.96205	1.14356	0.582839	2.20925	17.5745
HIST1H2AC	1.96197	1.65926	0.845709	3.15854	17.5745
WDR46	1.96096	1.18003	0.60176	2.26581	17.5745
CYFIP1	1.96005	1.03807	0.529614	2.05348	17.5745
DPH2	1.95801	0.954489	0.487479	1.93789	17.5745
CCT7	1.95603	0.597951	0.305697	1.51357	17.5745
KTELC1	1.95436	0.417458	0.213604	1.33557	17.5745
IFT122	1.95388	0.967556	0.495197	1.95553	17.5745
C16orf53	1.95202	1.03271	0.529044	2.04586	17.5745
CSK	1.95044	0.562761	0.28853	1.47709	17.5745
CEBPZ	1.94966	1.04989	0.5385	2.07038	17.5745
SNUPN	1.94842	1.06936	0.548838	2.09851	17.5745
KRT18	1.94833	0.980829	0.503419	1.9736	17.5745
NUP188	1.94311	0.602657	0.310151	1.51851	17.5745
MORC2	1.94302	0.442964	0.227977	1.35939	17.5745
STOML2	1.94276	1.31233	0.675496	2.48342	17.5745
JMJD4	1.94119	0.9275	0.477801	1.90198	17.5745
PDIA5	1.9409	1.22725	0.632311	2.34121	17.5745
SSR4	1.94047	0.695734	0.358539	1.61971	17.5745
LTA4H	1.94038	0.74856	0.385781	1.68012	17.5745
PDCD6IP	1.93938	0.810959	0.418153	1.75438	17.5745
SLC25A15	1.93869	1.16276	0.599764	2.23885	17.5745
RPL10A	1.93861	0.777244	0.400928	1.71385	17.5745
IARS	1.93684	0.758382	0.391557	1.69159	17.5745
B4GALT3	1.93592	0.822694	0.424962	1.76871	17.5745
TUBGCP3	1.9359	0.705061	0.364204	1.63021	17.5745
C14orf124	1.93501	0.58163	0.300581	1.49654	17.5745
PRKCSH	1.93286	0.401386	0.207664	1.32078	17.5745
CUGBP1	1.93242	0.553816	0.286592	1.46796	17.5745
SRRM2	1.93044	0.586847	0.303997	1.50196	17.5745
CUTA	1.92971	0.300298	0.155618	1.2314	17.5745
NAGPA	1.92955	1.64249	0.851232	3.12205	17.5745
PPAT	1.92914	1.64787	0.854197	3.1337	17.5745
TRMT1	1.9284	1.1267	0.584267	2.18359	17.5745
DGKZ	1.92806	0.697886	0.361962	1.62213	17.5745
FBP1	1.92766	1.29394	0.671247	2.45196	17.5745
ENDOG	1.92642	1.74163	0.904077	3.34414	17.5745
NSMAF	1.92617	0.790191	0.41024	1.7293	17.5745
DDX56	1.92226	0.37976	0.197559	1.30113	17.5745
SMURF2	1.92034	0.542395	0.282447	1.45639	17.5745
ZC3H14	1.91789	0.590513	0.307898	1.50578	17.5745
USPL1	1.91774	1.00056	0.52174	2.00078	17.5745
FAM38A	1.91676	0.882065	0.460186	1.84301	23.6417
ICA1	1.91621	0.854927	0.446155	1.80867	23.6417
NUP85	1.91357	0.578949	0.30255	1.49376	23.6417
PRMT7	1.91345	0.549339	0.287093	1.46342	23.6417
GTPBP6	1.91254	0.797838	0.417161	1.73849	23.6417
TCP1	1.91169	0.554187	0.289893	1.46834	23.6417
PFN1	1.91083	0.977835	0.511733	1.96951	23.6417
NCKIPSD	1.91078	0.446665	0.233761	1.36289	23.6417
BFAR	1.90984	0.953642	0.49933	1.93676	23.6417
FLAD1	1.90913	0.770723	0.403705	1.70612	23.6417
PRAF2	1.90861	0.551844	0.289135	1.46596	23.6417
ADAMTS3	1.90673	2.80969	1.47356	7.01135	23.6417
MED28	1.90577	1.15121	0.604064	2.221	23.6417
TUBB6	1.90447	0.938404	0.492737	1.91641	23.6417
TCEB1	1.90365	1.03489	0.543634	2.04896	23.6417
TXNL4A	1.8992	0.492175	0.259148	1.40656	23.6417
MAPRE1	1.89747	0.443199	0.233573	1.35962	23.6417
LOC388524 /// LOC653162 /// RP11-556K13.1 /// RPSA	1.89641	0.729299	0.384568	1.65783	23.6417
EIF4EBP2	1.8956	0.523507	0.276169	1.43745	23.6417
GTPBP4	1.89269	0.58984	0.311641	1.50508	23.6417
OGFR	1.89196	0.994825	0.525818	1.99284	23.6417
KIAA0859	1.89189	0.991991	0.524339	1.98893	23.6417
TIMM8A	1.8917	1.1176	0.590792	2.16986	23.6417
SRPRB	1.88958	1.12356	0.594608	2.17884	23.6417
CKS1B	1.8887	1.3577	0.718851	2.56275	23.6417
AKR1C3	1.88748	1.64315	0.870554	3.12347	23.6417
MED15	1.88598	0.483978	0.256619	1.39859	23.6417
SEPX1	1.88409	0.580055	0.307871	1.49491	23.6417
ERCC1	1.88332	0.896793	0.476177	1.86192	23.6417
SOX11	1.88226	0.939021	0.49888	1.91723	23.6417
TFDP1	1.88134	0.588833	0.312987	1.50403	23.6417
MYST4	1.88058	0.519917	0.276466	1.43387	23.6417
MTFR1	1.87699	0.81235	0.432795	1.75607	23.6417
TBC1D1	1.87597	0.662416	0.353106	1.58273	23.6417
SFXN1	1.8757	0.328726	0.175255	1.2559	23.6417
YIPF2	1.87398	0.333505	0.177966	1.26007	23.6417
MRPS17	1.87372	1.18497	0.632412	2.27358	23.6417
RPS19	1.87349	0.489909	0.261495	1.40436	23.6417
EED	1.87108	0.947895	0.506604	1.92906	23.6417
SLC27A2	1.87005	0.832768	0.445318	1.7811	23.6417
CARS2	1.86913	0.88291	0.472363	1.84409	23.6417
CNIH4	1.8666	1.36822	0.733001	2.58152	23.6417
KCNQ2	1.8631	0.659043	0.353735	1.57904	23.6417
XYLT2	1.86245	0.674084	0.361935	1.59558	23.6417
LSM3	1.8572	0.899333	0.484242	1.8652	23.6417
MBD4	1.85587	0.615881	0.331856	1.53249	23.6417
RICS	1.85549	1.01389	0.54643	2.01935	23.6417
ILF3	1.85184	0.680287	0.367357	1.60246	23.6417
CLP1	1.85153	0.738522	0.39887	1.66847	23.6417
RBM34	1.8513	0.900289	0.486302	1.86644	23.6417
HAX1	1.84995	0.480146	0.259546	1.39489	23.6417
NME7	1.84963	1.26101	0.681766	2.39664	23.6417

## Sheet: DePreter_14 Up
Gene ID	Score(d)	Numerator(r)	Denominator(s+s0)	Fold Change	q-value(%)
CALCB	8.33463	5.18347	0.62192	36.3397	0
DKKL1	4.25892	2.80335	0.658231	6.98062	0.892838
PTAFR	4.07925	3.48799	0.855057	11.2199	0.892838
TBKBP1	4.00186	3.03905	0.759409	8.21947	0.892838
SLC39A8	3.8531	4.02594	1.04486	16.2903	0.892838
MT2A	3.66584	3.40838	0.929767	10.6176	0.892838
CALCA	3.59681	5.26609	1.4641	38.4814	0.892838
TCAP	3.59018	3.02186	0.841702	8.12216	0.892838
DMPK	3.45986	2.58338	0.746672	5.99343	0.892838
GP1BB	3.42865	3.56348	1.03932	11.8226	0.892838
CDH15	3.35166	3.08415	0.920185	8.48049	0.892838
VSIG4	3.27167	2.73114	0.834784	6.63978	1.01201
GNAI2	3.20956	2.39447	0.746044	5.25784	1.01201
TNFRSF12A	3.17603	3.43773	1.0824	10.8357	1.01201
KIFC3	3.07792	2.46905	0.802182	5.53679	1.01201
RAB5C	3.04303	2.47697	0.81398	5.56725	1.01201
C3	2.99634	5.35338	1.78664	40.8816	1.01201
GSK3A	2.9217	2.28935	0.783567	4.88835	1.01201
ARID5A	2.87411	2.45773	0.855129	5.49353	1.0305
ARHGEF1	2.85635	2.17406	0.761131	4.51291	1.0305
EGFR	2.82372	5.12815	1.8161	34.9725	1.0305
SOD3	2.81761	2.626	0.931996	6.17311	1.0305
CSDA	2.80881	2.89667	1.03128	7.44707	1.0305
PRELP	2.78717	3.07889	1.10466	8.44963	1.0305
LOC100134498	2.78117	1.98931	0.715279	3.97048	1.0305
SFTPC	2.75957	2.77517	1.00565	6.84554	1.0305
COL11A2	2.71909	2.05031	0.754042	4.14194	1.0305
TRIM17	2.71715	2.61812	0.963555	6.13951	1.0305
LMNA	2.69212	2.1683	0.805426	4.49494	1.0305
FMNL1	2.68939	1.71224	0.636667	3.2767	1.0305
HNRNPUL2	2.67885	1.979	0.738751	3.94221	1.0305
COPZ2	2.66285	2.41141	0.905575	5.31994	1.0305
CFH	2.64785	4.1383	1.56289	17.6097	1.0305
CRH	2.64496	2.32264	0.878138	5.00248	1.0305
FUT5	2.63975	2.42698	0.919398	5.37767	1.0305
MMP14	2.61381	2.42301	0.927001	5.36287	1.0305
MAP2K3	2.58818	1.9711	0.761577	3.92066	1.0305
HGC6.3	2.58053	1.97634	0.765863	3.93492	1.0305
FOXO4	2.55088	2.23995	0.878109	4.7238	1.0305
PNPLA2	2.53574	1.96382	0.774455	3.90093	1.0305
VCX2	2.53141	1.74364	0.688799	3.34878	1.0305
MGC31957 /// TNFRSF10C	2.52998	1.97012	0.778712	3.91801	1.55845
GADD45B	2.52839	3.2719	1.29406	9.65915	1.55845
KRT8	2.52804	1.67001	0.660595	3.18217	1.55845
REST	2.52457	2.22156	0.879976	4.66398	1.55845
OGFR	2.52181	2.32498	0.921951	5.0106	1.55845
TIGD1L	2.51043	1.92801	0.767998	3.80529	1.55845
CEBPB	2.51023	3.43365	1.36786	10.8051	1.55845
HDAC7	2.507	3.29745	1.3153	9.83177	1.55845
MAPRE3	2.50277	2.76136	1.10332	6.78037	1.55845
IFI27	2.49994	2.94351	1.17744	7.69282	1.55845
PVRL2	2.47649	1.82847	0.738331	3.5516	1.55845
MATK	2.47341	2.25866	0.913177	4.78548	1.55845
PDCD1	2.46722	2.21813	0.899039	4.6529	1.55845
ACSM5	2.46446	1.88222	0.763747	3.68642	1.55845
CNPY4	2.4635	2.51886	1.02247	5.73129	1.55845
GOLGA2	2.46291	2.12947	0.864617	4.37558	1.55845
GRIN1	2.45815	2.62203	1.06667	6.15617	1.55845
HOXB3	2.45275	2.37791	0.969489	5.19785	1.55845
FOXJ1	2.45163	1.94528	0.793465	3.85113	1.55845
LHB	2.44754	2.12489	0.868174	4.3617	1.55845
PTMS	2.44595	2.41748	0.988363	5.34239	1.55845
PICK1	2.44423	2.37449	0.971467	5.18554	1.55845
RGS16	2.42964	3.42049	1.40782	10.7071	1.55845
HR	2.42811	1.78092	0.73346	3.43645	1.55845
FLNA	2.41735	1.90005	0.786004	3.73226	1.55845
PRAME	2.41682	2.88347	1.19309	7.37922	1.55845
MEX3D	2.41409	2.46054	1.01924	5.50423	1.55845
DHRS3	2.41304	2.80779	1.16359	7.0021	1.55845
ISG15	2.406	2.66367	1.10709	6.33643	1.55845
GNB3	2.40393	1.69642	0.705685	3.24095	1.55845
TNXB	2.38895	2.04929	0.857818	4.13902	1.55845
CRLF1	2.3883	2.23339	0.935137	4.70238	1.55845
TPPP	2.37834	1.87496	0.788351	3.66792	1.55845
PAOX	2.37828	2.06226	0.867122	4.17639	1.55845
TSC22D4	2.3663	2.01727	0.852502	4.04818	1.55845
PLEC1	2.36371	1.82024	0.770077	3.53139	1.55845
CD79A	2.3633	2.04448	0.865099	4.12526	1.55845
GOLIM4	2.35006	2.2894	0.974191	4.88854	1.55845
CDKN1A	2.34863	2.22654	0.948017	4.68012	1.55845
C1orf68	2.34748	2.9796	1.26927	7.88766	1.55845
C1R	2.34132	3.34318	1.4279	10.1484	1.55845
METRN	2.33519	2.05694	0.880847	4.16104	1.55845
KIF1C	2.33012	2.08215	0.893581	4.23439	1.55845
CD97	2.32276	1.91706	0.825337	3.77652	1.55845
AMN	2.31752	2.11226	0.91143	4.32368	1.55845
CHPF	2.30904	1.49601	0.647891	2.82062	1.55845
FSTL3	2.30155	2.37596	1.03233	5.19082	1.55845
ETV4	2.29622	1.81358	0.789812	3.51513	1.55845
PLAU	2.27948	3.65691	1.60427	12.6136	1.55845
FAM46A	2.27158	3.21041	1.4133	9.25612	1.55845
PTGDS	2.26982	4.65589	2.05121	25.2094	1.55845
TP53I11	2.26385	2.14382	0.946982	4.41931	1.55845
CD79B	2.26039	1.73209	0.766276	3.32208	1.55845
FXYD2	2.25557	1.85902	0.82419	3.6276	1.55845
MIER2	2.24852	1.9703	0.876267	3.9185	1.55845
CENTD2	2.23994	2.02542	0.90423	4.0711	1.55845
AGPAT2	2.23233	1.92112	0.860592	3.78718	1.55845
LTB4R2	2.2314	2.24252	1.00498	4.73224	1.55845
FBLN2	2.23108	2.51608	1.12774	5.72024	1.55845
IGH@ /// IGHA1 /// IGHA2 /// IGHD /// IGHG1 /// IGHG2 /// IGHG3 /// IGHM /// IGHV4-31 /// IGHV@ /// LOC100126583 /// LOC100133739	2.22819	1.86901	0.838803	3.65283	1.55845
GRIK5	2.22561	1.9449	0.873873	3.85011	1.55845
MT1E /// MT1H /// MT1M /// MT1P2	2.21683	1.82673	0.824027	3.54732	1.55845
LILRB3	2.21343	1.68906	0.763097	3.22447	1.55845
CD74	2.18914	2.32157	1.06049	4.99875	1.80097
YBX1 /// YBX1P2	2.18629	2.1218	0.970505	4.35237	1.80097
SCAMP2	2.18282	1.75427	0.803671	3.37356	1.80097
CABP1	2.17739	1.89789	0.871637	3.72669	1.80097
SAA1 /// SAA2	2.17316	1.55363	0.714919	2.93555	1.80097
LILRA6 /// LILRB3	2.17257	1.81214	0.834103	3.51164	1.80097
MAMLD1	2.17127	1.78752	0.823261	3.45222	1.80097
EMD	2.16977	1.9279	0.88853	3.80502	1.80097
CCL2	2.1573	2.70267	1.2528	6.51006	1.80097
ROM1	2.15708	1.94765	0.90291	3.85746	1.80097
KCNQ1	2.14429	1.95626	0.91231	3.88055	1.80097
PTX3	2.1302	2.2765	1.06868	4.84501	1.80097
PNMA3	2.12914	2.187	1.02718	4.55359	1.80097
OXCT2	2.12849	1.83041	0.859961	3.55639	1.80097
C1S	2.12027	4.1205	1.94339	17.3938	1.80097
LRCH4	2.11759	1.63516	0.772182	3.10623	1.80097
TPSAB1	2.11449	1.87728	0.887817	3.67382	1.80097
DCN	2.11388	3.82214	1.80812	14.1442	1.80097
TMC6	2.11353	1.72109	0.814323	3.29686	1.80097
KANK2	2.0889	1.67389	0.801324	3.19073	1.80097
FOXC1	2.08772	1.5086	0.722606	2.84534	1.80097
RHAG	2.08282	1.89878	0.911642	3.72898	1.80097
EGFL7	2.07601	2.04091	0.983092	4.11504	1.80097
IGFBP6	2.06585	2.77336	1.34248	6.83699	1.80097
LOC79999	2.06156	2.06649	1.00239	4.18865	2.4088
ELAVL3	2.05475	2.1266	1.03497	4.36686	2.4088
DES /// FAM48A	2.04488	2.38717	1.16739	5.23128	2.4088
MEF2D	2.04097	1.78555	0.874853	3.4475	2.4088
MT1P2	2.02524	2.18455	1.07866	4.54585	2.4088
XAGE1A /// XAGE1B /// XAGE1C /// XAGE1D /// XAGE1E	2.01588	3.08754	1.53161	8.50043	2.4088
CAPN3	2.01196	2.50787	1.24648	5.6878	2.4088
TMEM63A	2.01148	2.40114	1.19372	5.2822	2.4088
DAPK3	2.00657	1.69775	0.846095	3.24394	2.4088
TCF15	2.0048	2.44853	1.22134	5.45861	2.4088
HP /// HPR	2.00227	1.93784	0.967821	3.83132	2.4088
TNS4	1.99802	1.56997	0.78576	2.96898	2.4088
GPR144	1.99373	2.74417	1.37641	6.70006	2.4088
ST3GAL4	1.98529	2.20763	1.112	4.61917	2.4088
MYBPC3	1.98399	1.90633	0.960859	3.74855	2.4088
FURIN	1.98287	1.58429	0.798985	2.9986	2.4088
LDB3	1.98156	1.69311	0.854432	3.23353	2.4088
SERPINF1	1.98038	3.68694	1.86173	12.8789	2.4088
BAI1	1.9667	1.77311	0.901569	3.41791	2.4088
SCARA3	1.96627	2.33387	1.18695	5.04155	2.4088
RPS6KB2	1.96111	1.5205	0.775324	2.8689	2.4088
PTGES	1.9606	1.56992	0.800738	2.96889	2.4088
FMOD	1.96016	1.79101	0.913704	3.46057	2.4088
HIPK2	1.95963	1.99811	1.01964	3.99477	2.4088
C10orf116	1.95605	2.6083	1.33345	6.09783	2.4088
IGHD /// IGHM /// LOC100134331 /// LOC642131 /// LOC652128	1.95373	2.41267	1.23491	5.3246	2.4088
A4GALT	1.94716	1.91081	0.981329	3.76019	2.4088
CENTG1	1.94473	2.08523	1.07225	4.24343	2.4088
THBS1	1.94164	3.38065	1.74113	10.4155	3.24828
HSPG2	1.93146	2.29626	1.18888	4.91184	3.24828
C4A /// C4B	1.92964	3.99889	2.07235	15.9877	3.24828
MUC1	1.92886	1.87789	0.973572	3.67537	3.24828
SEMA6C	1.9285	1.92582	0.998611	3.79952	3.24828
TPCN1	1.92311	1.42433	0.74064	2.6839	3.24828
FRMD4A	1.909	2.56963	1.34606	5.93658	3.24828
ESRRA	1.90851	2.14364	1.1232	4.41875	3.24828
CRABP2	1.90498	1.3932	0.731344	2.6266	3.24828
ITSN1	1.90037	2.03088	1.06868	4.08655	3.24828
RNPEPL1	1.89777	1.3184	0.694709	2.49389	3.24828
PLCH2	1.89631	1.35666	0.715423	2.56092	3.24828
NBL1	1.89582	2.17348	1.14646	4.5111	3.24828
RUNX1	1.89267	1.58908	0.839599	3.00858	3.24828
GDF15	1.88482	1.94805	1.03355	3.85853	3.24828
MUC5AC	1.87942	1.71125	0.910522	3.27445	3.24828
ITGB4	1.87573	1.89781	1.01177	3.72648	3.24828
DNAJC4	1.87362	1.50749	0.804586	2.84315	3.24828
SNPH	1.86693	2.1437	1.14825	4.41893	3.24828
DHRS12	1.86367	1.40722	0.755078	2.65225	3.24828
IGSF9B	1.86245	1.49385	0.802089	2.81639	3.24828
GBP1	1.85519	3.59313	1.9368	12.0681	3.24828
PPL	1.854	2.25161	1.21446	4.76214	3.24828
RAG1AP1	1.84274	1.49947	0.813716	2.82739	3.24828
RNF121	1.84032	2.02457	1.10012	4.06871	3.24828
CES4	1.83413	1.95609	1.06649	3.88008	3.24828
TERT	1.83252	1.78771	0.975549	3.45267	3.24828
SH3BGRL3	1.82893	1.67094	0.913614	3.18421	3.24828
AEN	1.82353	1.58497	0.869172	3.00001	3.24828
GSDMD	1.81349	1.92327	1.06053	3.79281	4.03906
STARD3	1.81091	1.26259	0.69721	2.39926	4.03906
CEBPD	1.80332	3.44377	1.90968	10.8812	4.03906
BACE2	1.80199	3.0597	1.69796	8.33801	4.03906
TNFRSF1A	1.80125	2.34206	1.30024	5.07027	4.03906
NCOR2	1.79831	1.61063	0.895632	3.05385	4.03906
DOK2	1.79757	1.66967	0.928847	3.18142	4.03906
INO80B /// WBP1	1.79435	1.65265	0.921028	3.14411	4.03906
CYR61	1.78858	3.22517	1.8032	9.35135	4.03906
PRX	1.78229	1.81358	1.01756	3.51515	4.03906
TULP3	1.782	2.41046	1.35267	5.31645	4.03906
EPHB4	1.77402	1.64569	0.927661	3.12898	4.03906
APOL2	1.77186	1.57355	0.888081	2.97637	4.03906
SERPING1	1.76377	3.70112	2.09842	13.0062	4.03906
DARC	1.7577	2.59221	1.47477	6.0302	4.03906
ARHGEF10	1.75565	3.30264	1.88114	9.86718	4.03906
NEFH	1.75485	3.57531	2.03739	11.92	4.03906
KLF9	1.74743	2.78565	1.59414	6.89548	4.03906
CDH4	1.74611	2.41767	1.38461	5.34309	4.03906
MYL9	1.7441	1.85583	1.06406	3.61959	4.03906
NAB2	1.74295	1.41408	0.811313	2.66489	4.03906
SMO	1.73627	1.44093	0.829897	2.71495	4.03906
ANGPTL4	1.73314	1.68459	0.971988	3.21448	4.03906
FILIP1L	1.72509	3.33433	1.93284	10.0864	4.03906
TSPYL2	1.72404	2.85093	1.65364	7.21466	4.03906
ZNF205	1.71911	1.72653	1.00431	3.30931	4.03906
CACNA1A	1.71704	2.25267	1.31195	4.76563	5.34239
MT1X	1.71524	1.70785	0.995693	3.26674	5.34239
CHST8	1.7145	1.88774	1.10104	3.70056	5.34239
LOC100134053 /// POLR2J /// POLR2J2 /// POLR2J3 /// POLR2J4	1.70908	1.41558	0.828268	2.66766	5.34239
APOBEC3G	1.70889	2.40602	1.40794	5.3001	5.34239
MRPS34	1.70511	1.61641	0.947981	3.06611	5.34239
LOC100128570	1.70272	1.50868	0.886043	2.8455	5.34239
SPAG8	1.69683	1.79056	1.05524	3.45949	5.34239
KRT8P12	1.69233	1.70122	1.00525	3.25175	5.34239
PDE4A	1.6902	1.40073	0.828734	2.64035	5.34239
EGLN2	1.68963	1.14016	0.674797	2.20405	5.34239
BEST1	1.68677	2.54186	1.50694	5.82341	5.34239
STAT6	1.68319	2.17234	1.2906	4.50753	5.34239
SRPX	1.68218	4.01948	2.38944	16.2175	5.34239
UBTF	1.67993	1.7824	1.061	3.43999	5.34239
C20orf27	1.67081	1.27357	0.762248	2.4176	5.34239
IGF1	1.66896	2.10845	1.26333	4.31229	5.34239
SMOX	1.66694	1.39293	0.835622	2.62612	5.34239
HSF4	1.66412	1.64482	0.988399	3.12708	5.34239
TNXA /// TNXB	1.65534	2.61863	1.58193	6.14166	5.34239
ARHGAP15	1.65094	3.8419	2.3271	14.3393	5.34239
HMGB3 /// LOC203510	1.6454	1.3149	0.799139	2.48785	5.34239
RCC1 /// SNHG3-RCC1	1.64295	1.27035	0.773216	2.41221	5.34239
EPN1	1.64263	2.07529	1.26339	4.21428	5.34239
SETD1A	1.64193	1.67022	1.01723	3.18263	5.34239
ACACB	1.64065	1.68579	1.02751	3.21717	5.34239
SAPS1	1.63799	1.51066	0.92226	2.8494	5.34239
TTLL3	1.63224	1.46632	0.898352	2.76317	5.34239
LOC100132832 /// LOC441259 /// LOC730324 /// PMS2L1 /// PMS2L2 /// PMS2L5	1.62129	1.77332	1.09377	3.4184	5.34239
RBM35B	1.61899	1.48323	0.916145	2.79574	5.34239
LOC100134190 /// LRP1	1.61818	1.59909	0.988203	3.02953	5.34239
STK11	1.61783	1.40177	0.866452	2.64225	5.34239
CNN1	1.61568	2.80077	1.73349	6.96814	5.34239
TTC38	1.61521	1.39358	0.862786	2.62731	5.34239
ZFP36	1.61508	1.96086	1.21409	3.89293	5.34239
CD7	1.61293	1.10202	0.683245	2.14656	5.34239
KIAA0841	1.61182	1.83474	1.1383	3.56706	5.34239
KANK3	1.61122	1.33775	0.830274	2.52757	5.34239
FOXP3	1.61079	1.8091	1.12311	3.50423	5.34239
SIGLEC7	1.6105	1.8096	1.12362	3.50544	5.34239
BBC3	1.60963	1.8599	1.15548	3.62982	5.34239
ZYX	1.60738	1.46849	0.913591	2.76732	5.34239
CST2 /// CST3	1.6057	2.17422	1.35406	4.51342	5.34239
EVX1	1.60382	1.84604	1.15102	3.59512	5.34239
ID2 /// ID2B	1.59821	2.28074	1.42706	4.85926	7.92884
PDGFB	1.59747	1.56126	0.977333	2.95111	7.92884
SYNJ2	1.59715	1.62627	1.01823	3.08714	7.92884
ARMC6	1.59427	1.498	0.939618	2.82451	7.92884
CFD	1.59298	1.95768	1.22894	3.88436	7.92884
NPFFR1	1.58945	1.33915	0.842524	2.53001	7.92884
APOD	1.58753	6.00737	3.7841	64.3277	7.92884
NR4A3	1.5875	2.70003	1.7008	6.49816	7.92884
TFE3	1.5874	2.11668	1.33342	4.33695	7.92884
HSD17B14	1.58414	1.15787	0.730911	2.23127	7.92884
RRP7A /// RRP7B	1.58375	1.61487	1.01965	3.06284	7.92884
AMT	1.58027	1.23588	0.782066	2.35525	7.92884
SST	1.57957	4.27483	2.70633	19.3577	7.92884
FGF18	1.57646	1.93808	1.22939	3.83196	7.92884
PARD6A	1.57617	1.72705	1.09573	3.31051	7.92884
MAGEA10	1.57051	3.66618	2.33439	12.6949	7.92884
CDH19	1.56825	4.43901	2.83054	21.6907	7.92884
DTX3	1.5659	1.11129	0.709685	2.16039	7.92884
KCNS1	1.56491	1.9374	1.23803	3.83015	7.92884
DDX27	1.56472	1.40221	0.89614	2.64305	7.92884
MT1F	1.56123	1.45944	0.934802	2.75003	7.92884
AKAP13	1.55888	2.46158	1.57907	5.50819	7.92884
RARRES2	1.55795	2.04786	1.31446	4.13492	7.92884
ARVCF	1.55722	1.78445	1.14592	3.44488	7.92884
IL1R1	1.55653	1.77455	1.14007	3.42131	7.92884
SDC4	1.55406	2.47214	1.59076	5.54866	7.92884
NT5C	1.55404	1.26594	0.814614	2.40484	7.92884
DEDD	1.54464	1.21704	0.787916	2.3247	7.92884
LTBP4	1.54328	2.34868	1.52187	5.09359	7.92884
MLXIPL	1.54203	1.80898	1.17312	3.50394	7.92884
PBX2	1.54165	1.24889	0.810101	2.37659	7.92884
SIRT2	1.53987	1.50725	0.978814	2.84267	7.92884
KCNA6	1.53919	2.00443	1.30226	4.01229	7.92884
TFAM	1.53737	1.45553	0.946764	2.74258	7.92884
PTPN6	1.53569	1.28076	0.833993	2.42966	7.92884
PA2G4	1.53194	1.39749	0.912234	2.63443	7.92884
SLC12A9	1.5289	1.2778	0.835764	2.42469	7.92884
RFX2	1.52744	1.47885	0.968189	2.78726	7.92884
IGFBP4	1.52644	2.30689	1.51129	4.94815	7.92884
FUT7	1.52487	1.49395	0.979728	2.8166	7.92884
RIN1	1.51736	1.52346	1.00402	2.87479	7.92884
GIT1	1.51721	1.56771	1.03328	2.96433	7.92884
KIF1A	1.51645	1.86204	1.2279	3.63522	7.92884
CTGF	1.51464	2.73675	1.80686	6.66569	7.92884
THAP3	1.51301	1.29227	0.854111	2.44914	7.92884
CENTB1	1.51282	1.96043	1.29588	3.89179	7.92884
DUX4 /// LOC653548	1.50856	1.31887	0.874256	2.4947	7.92884
ARFGAP1	1.50688	1.23842	0.821841	2.3594	7.92884
IFITM2	1.50655	2.33927	1.55273	5.06045	7.92884
CTGLF1 /// CTGLF2 /// CTGLF6 /// CTGLF7 /// RP11-144G6.7	1.50228	1.9196	1.27779	3.78318	7.92884
IKBKG	1.49809	1.23523	0.824533	2.35418	7.92884
SYDE1	1.49541	1.39585	0.933424	2.63144	7.92884
SLC25A10	1.49078	1.66208	1.1149	3.16471	7.92884
ZNF787	1.48694	1.4645	0.984909	2.75967	10.9451
NR0B1	1.4855	2.60546	1.75393	6.08584	10.9451
HAB1	1.48431	1.84289	1.24158	3.58727	10.9451
ICOSLG	1.48182	1.89986	1.28212	3.73178	10.9451
MUC8	1.48117	1.90753	1.28785	3.75167	10.9451
ARHGEF15	1.47961	1.50685	1.01841	2.84188	10.9451
PLCE1	1.47925	2.07259	1.40111	4.20641	10.9451
CFH /// CFHR1	1.47873	2.0118	1.36049	4.03284	10.9451
MAFF	1.47658	2.16866	1.46871	4.49606	10.9451
NNMT	1.47055	2.68556	1.82622	6.43329	10.9451
DLST /// DLSTP	1.47031	1.56354	1.06341	2.95579	10.9451
FAM3A	1.46955	1.21396	0.826077	2.31973	10.9451
MYLC2PL	1.46719	1.51557	1.03298	2.85913	10.9451
NFIC	1.46695	1.41971	0.967801	2.67532	10.9451
CIDEB	1.46288	1.89191	1.29327	3.71126	10.9451
TNPO2	1.45922	1.15096	0.788751	2.22062	10.9451
CDKN2B	1.4555	1.86472	1.28116	3.64198	10.9451
LAMB2	1.45534	2.47585	1.70122	5.56294	10.9451
VEGFB	1.4545	1.49192	1.02573	2.81264	10.9451
NOD1	1.45377	1.39039	0.956402	2.62149	10.9451
IBSP	1.44958	1.07727	0.743163	2.11004	10.9451
PTCRA	1.44748	1.467	1.01348	2.76446	10.9451
B4GALT4	1.44271	1.39825	0.969185	2.63582	10.9451
FER1L3	1.43961	2.25963	1.56961	4.7887	10.9451
GAA	1.43886	2.01449	1.40006	4.04038	10.9451
AXL	1.43853	1.9908	1.38391	3.97456	10.9451
TMEM59L	1.43848	1.39705	0.971198	2.63363	10.9451
EMP3	1.4332	1.77729	1.24008	3.42783	10.9451
FGFR1	1.42654	1.41911	0.994788	2.6742	10.9451
RECQL4	1.42343	1.6401	1.15221	3.11687	10.9451
DPEP3	1.42225	1.32462	0.931355	2.50467	10.9451
SRRM2	1.41807	1.46607	1.03385	2.76268	10.9451
ATXN2L	1.41764	1.81478	1.28014	3.51805	10.9451
COL14A1	1.41719	2.36015	1.66538	5.13425	10.9451
USP32	1.41444	1.38617	0.980013	2.61383	10.9451
TPM4	1.41293	1.29894	0.91933	2.46049	10.9451
AHNAK	1.4107	2.55992	1.81464	5.89676	10.9451
MT1E	1.40968	1.74279	1.2363	3.34682	10.9451
LUM	1.40691	2.66646	1.89526	6.34868	10.9451
SEMA3B	1.4067	3.02344	2.14931	8.13105	10.9451
BAT2	1.40518	1.22934	0.874861	2.3446	10.9451
CADM4	1.40505	1.09364	0.778366	2.13412	10.9451
LOC100130955	1.40169	1.55087	1.10643	2.92994	10.9451
DOHH	1.39848	1.47061	1.05158	2.77139	10.9451
AEBP1	1.39797	1.98149	1.4174	3.949	10.9451
NOTCH2NL	1.39733	1.74763	1.25069	3.35807	10.9451
TWF2	1.3953	1.12671	0.807506	2.18361	10.9451
ZNHIT2	1.39461	1.34355	0.963392	2.53775	10.9451
C21orf2	1.39397	1.1434	0.820248	2.20901	10.9451
MAP6D1	1.39094	1.51322	1.08791	2.85447	10.9451
LOC100133585 /// RABEP2	1.38966	1.39256	1.00209	2.62545	10.9451
CYP1B1	1.38956	2.69822	1.94178	6.49002	10.9451
SH2B1	1.38699	1.34947	0.972951	2.54818	10.9451
FKBP2	1.37911	1.35417	0.981913	2.5565	14.5651
C16orf88	1.37831	1.5584	1.13065	2.94526	14.5651
TAF15	1.37259	1.32568	0.965824	2.50651	14.5651
ARFRP1 /// IGLJ3	1.37162	1.38264	1.00804	2.60745	14.5651
HIST1H2AC	1.3714	1.09159	0.795969	2.13109	14.5651
LIMS2	1.3712	1.42694	1.04065	2.68877	14.5651
CEBPE	1.37017	1.13371	0.827425	2.19422	14.5651
LRP3	1.3695	1.03906	0.758715	2.05488	14.5651
PTGER1	1.3692	1.66866	1.21872	3.1792	14.5651
IGF2AS	1.36831	1.12749	0.824	2.18478	14.5651
ITGB8	1.36825	2.21562	1.61931	4.64482	14.5651
ADCY3	1.36579	1.24772	0.913553	2.37465	14.5651
LAMA2	1.36491	2.72373	1.99554	6.6058	14.5651
IPPK	1.36433	1.22199	0.895671	2.33269	14.5651
SQSTM1	1.36283	1.4647	1.07475	2.76006	14.5651
PLOD3	1.36274	1.40949	1.03431	2.65644	14.5651
ATF3	1.36013	2.05509	1.51095	4.15569	14.5651
SHARPIN	1.3592	1.14873	0.845153	2.21719	14.5651
IGH@ /// IGHA1 /// IGHA2 /// IGHV3OR16-13 /// LOC100126583	1.35866	3.14493	2.31473	8.8454	14.5651
ANGPTL7	1.35627	4.11215	3.03195	17.2934	14.5651
ASB6	1.35457	1.48281	1.09467	2.79492	14.5651
HRASLS3	1.3495	2.66085	1.97174	6.32405	14.5651
TNFRSF1B	1.34774	1.80082	1.33617	3.48417	14.5651
MAPK12	1.34665	1.46041	1.08448	2.75187	14.5651
NDST1	1.3459	1.39849	1.03908	2.63626	14.5651
GRWD1	1.34471	1.19453	0.888316	2.2887	14.5651
VAMP5	1.34435	1.76482	1.31277	3.39831	14.5651
VPS37B	1.34218	1.03061	0.767862	2.04289	14.5651
ATAD3A /// ATAD3C	1.33955	1.41714	1.05793	2.67056	14.5651
MAL	1.33869	4.15051	3.10044	17.7594	14.5651
MT1H	1.3369	1.67225	1.25084	3.1871	14.5651
EFEMP1	1.33558	2.49918	1.87123	5.65365	14.5651
GPC1	1.3328	1.37824	1.0341	2.59951	14.5651
LPPR2	1.33216	1.11879	0.839826	2.17164	14.5651
GLP1R	1.33216	1.45633	1.09321	2.7441	14.5651
CRISPLD2	1.33187	2.88152	2.16352	7.36928	14.5651
MRC2	1.32845	1.2963	0.975802	2.45599	14.5651
MBD2	1.32761	1.17791	0.887238	2.26248	14.5651
USF2	1.32338	1.21628	0.919074	2.32347	14.5651
TMEM121	1.32247	1.05023	0.794142	2.07086	14.5651
ABCA8	1.32118	4.01993	3.04269	16.2225	14.5651
SNTB2	1.31781	1.81187	1.37491	3.51097	14.5651
XYLT2	1.31701	1.25661	0.954132	2.38933	14.5651
CSPG4	1.31426	1.73742	1.32198	3.33439	14.5651
VPS11	1.31181	1.15056	0.877083	2.22	14.5651
RHOG	1.31049	1.06236	0.810656	2.08834	14.5651
BST2	1.3092	1.97056	1.50517	3.9192	14.5651
CHRNA2	1.30689	1.35461	1.03652	2.55728	14.5651
ST5	1.30269	1.8982	1.45714	3.72749	14.5651
HK2	1.30156	1.23794	0.951114	2.35861	14.5651
PLLP	1.30003	3.19452	2.45726	9.15474	14.5651
HCFC1R1	1.29947	1.12595	0.866467	2.18245	14.5651
ECHDC2	1.29827	1.87859	1.44699	3.67715	14.5651
CYP11B2	1.29476	1.67283	1.292	3.1884	14.5651
TPP1	1.29461	2.14608	1.6577	4.42622	14.5651
CD70	1.29391	1.19962	0.927126	2.29679	14.5651
CDK10	1.29288	1.03736	0.802362	2.05246	14.5651
ARID5B	1.29071	2.4966	1.93428	5.64353	14.5651
IFITM3	1.28834	1.89377	1.46993	3.71604	14.5651
SP110	1.28808	1.62942	1.265	3.09388	14.5651
MICALL2	1.28795	2.5828	2.00535	5.99102	14.5651
GAS2L1	1.28782	1.33279	1.03492	2.51889	14.5651
ITIH5	1.28555	3.17388	2.46889	9.02471	14.5651
ASPA	1.28542	3.40613	2.64983	10.601	14.5651
ATHL1	1.2823	1.40416	1.09504	2.64664	14.5651
STAR	1.28015	1.45886	1.1396	2.7489	18.1838
CCDC9	1.27854	1.35489	1.05972	2.55778	18.1838
TXNRD2	1.27849	1.28877	1.00804	2.44319	18.1838
PSD	1.2769	0.857772	0.671759	1.81224	18.1838
IFITM1	1.27529	2.06239	1.61719	4.17678	18.1838
SIRT5	1.27372	0.917623	0.720429	1.889	18.1838
PALLD	1.27273	1.39899	1.09921	2.63717	18.1838
APOL1	1.26865	1.57791	1.24377	2.98538	18.1838
EML3	1.26692	1.10305	0.87066	2.14809	18.1838
SH3PXD2A	1.2649	1.8255	1.4432	3.5443	18.1838
KLF4	1.26483	1.29795	1.02619	2.4588	18.1838
PKMYT1	1.26365	1.27635	1.01005	2.42225	18.1838
IQCC	1.26357	1.29287	1.02319	2.45015	18.1838
GALT	1.26243	0.879689	0.69682	1.83998	18.1838
SOX10	1.26055	3.35258	2.65961	10.2148	18.1838
REM1	1.2603	1.76171	1.39785	3.39099	18.1838
PITX3	1.26011	1.70513	1.35315	3.26057	18.1838
THBD	1.25774	1.0294	0.818454	2.04118	18.1838
KIAA0913	1.25761	1.67951	1.33547	3.20318	18.1838
TCOF1	1.25465	1.29774	1.03435	2.45844	18.1838
LRDD	1.25215	2.61081	2.08506	6.10848	18.1838
SPTBN4	1.2517	1.0242	0.818247	2.03383	18.1838
SYNGR1	1.25151	1.25484	1.00266	2.38641	18.1838
OBFC2B	1.25102	1.22983	0.983063	2.34539	18.1838
INF2	1.24989	1.48699	1.18969	2.80303	18.1838
ITGB7	1.24944	1.12602	0.90122	2.18256	18.1838
TMEM104	1.24875	1.04195	0.834395	2.05901	18.1838
FXR2	1.24831	1.06779	0.855388	2.09622	18.1838
PFKL	1.24819	1.35455	1.08521	2.55718	18.1838
C7	1.24559	2.24278	1.80058	4.73307	18.1838
PDGFRL	1.24192	2.72402	2.19339	6.6071	18.1838
MLL4	1.24177	1.20171	0.967742	2.30013	18.1838
TSPAN8	1.24063	1.95059	1.57226	3.86534	18.1838
MPZ	1.24062	3.25459	2.62337	9.54399	18.1838
FXYD1	1.24021	2.71989	2.19308	6.58822	18.1838
UNC45A	1.23846	0.896275	0.723704	1.86125	18.1838
TST	1.23829	1.49679	1.20876	2.82215	18.1838
PMP2	1.2374	3.41063	2.75629	10.6342	18.1838
CENTA1	1.2344	1.01967	0.826048	2.02746	18.1838
ADARB1	1.23408	0.972218	0.787806	1.96186	18.1838
LIMCH1	1.23234	1.42316	1.15485	2.68173	18.1838
TMEM109	1.23216	1.5313	1.24278	2.89047	18.1838
ATG2A	1.23028	1.27206	1.03396	2.41507	18.1838
MAP1A	1.22936	2.86862	2.33342	7.30364	18.1838
TSPAN4	1.22784	0.917625	0.74735	1.889	18.1838
PLP1	1.22759	3.40976	2.77759	10.6277	18.1838
CPNE7	1.22508	1.29035	1.05328	2.44588	18.1838
HMHA1	1.22486	1.75613	1.43374	3.37791	18.1838
ACP5	1.22426	1.41995	1.15985	2.67577	18.1838
NPEPL1	1.22044	0.901446	0.738623	1.86794	18.1838
ENDOD1	1.22007	2.24169	1.83734	4.7295	18.1838
MYOT	1.22006	2.74085	2.2465	6.68465	18.1838
SNAPC2	1.21961	1.05564	0.86555	2.07863	18.1838
LOC100128443 /// MAST4	1.21953	1.86064	1.5257	3.63168	18.1838
SPON2	1.21918	2.31147	1.89591	4.96387	18.1838
FMO2	1.21872	2.67848	2.19778	6.40181	18.1838
PER1	1.21771	1.90255	1.5624	3.73873	18.1838
PPME1	1.21673	1.16817	0.960088	2.24726	18.1838
PTGES2	1.21664	1.15123	0.94624	2.22104	18.1838
FDXR	1.21629	0.871591	0.716597	1.82968	18.1838
MIA	1.21618	3.25852	2.67932	9.57003	18.1838
SLC6A8	1.21559	1.09905	0.904129	2.14214	18.1838
EMILIN1	1.21532	1.32516	1.09038	2.50561	18.1838
BIN3	1.21504	2.04524	1.68327	4.12742	18.1838
PPP2R4	1.21406	1.08885	0.896867	2.12704	18.1838
EMP1	1.21203	1.60368	1.32314	3.03919	18.1838
RAB3IL1	1.21125	0.963054	0.795094	1.94943	18.1838
ST6GAL1	1.21029	1.28774	1.06399	2.44146	18.1838
ANKHD1 /// EIF4EBP3	1.20822	1.17122	0.969374	2.25202	18.1838
BRWD1	1.20816	1.47265	1.21892	2.77531	18.1838
IGHM /// LOC652494	1.20719	1.54699	1.28149	2.92207	18.1838
C10orf72	1.20682	1.15006	0.952966	2.21922	18.1838
MSI1	1.20632	1.44255	1.19583	2.71802	18.1838
S100B	1.20492	2.9441	2.4434	7.69597	18.1838
EFNB1	1.20492	0.922464	0.765583	1.89535	18.1838
RBM17	1.2049	1.07131	0.889127	2.10134	18.1838
PAK4	1.20444	1.32926	1.10363	2.51273	18.1838
LOC729222 /// PPFIBP1	1.2037	2.42066	2.01101	5.35415	18.1838
MAGEA9 /// MAGEA9B	1.20332	2.63503	2.1898	6.2119	18.1838
CSF1	1.20123	1.29999	1.08221	2.46227	18.1838
SLC35D2	1.20023	1.25093	1.04224	2.37994	18.1838
CRYAB	1.19903	2.95852	2.46744	7.77327	18.1838
LPIN2	1.19884	0.941605	0.785433	1.92066	18.1838
FLJ14107	1.19843	1.58258	1.32055	2.99506	18.1838
THBS4	1.19439	3.25189	2.72263	9.52615	18.1838
ADAM23	1.19354	2.56276	2.1472	5.90838	18.1838
PDLIM4	1.19239	1.97413	1.65561	3.92892	18.1838
GMPS	1.19068	0.97399	0.818015	1.96427	18.1838
CEND1	1.19062	1.31558	1.10496	2.48903	18.1838
SLC35C1	1.18879	1.15937	0.975252	2.2336	18.1838
GPM6B	1.18727	2.85587	2.40541	7.23938	18.1838
S100A10	1.18377	2.04492	1.72747	4.12649	18.1838
ST6GALNAC2	1.18322	2.62675	2.22001	6.17632	18.1838
CYP4F12	1.1831	1.54848	1.30883	2.92509	18.1838
PTRF	1.18268	2.05329	1.73613	4.1505	18.1838
ATP10B	1.18182	2.5012	2.11641	5.66157	18.1838
SFRP4	1.18031	2.5255	2.13969	5.75773	18.1838
FLRT2	1.1803	1.66092	1.4072	3.16217	18.1838
STBD1	1.1801	1.67455	1.41899	3.19219	18.1838
COL16A1	1.17952	1.55906	1.32177	2.94661	18.1838
NOL6	1.17766	1.30968	1.1121	2.47887	18.1838
CLEC3B	1.17678	2.00311	1.70219	4.00862	18.1838
ABCB6	1.17442	1.44647	1.23164	2.7254	18.1838
C11orf24	1.1742	1.62427	1.3833	3.08286	18.1838
HNT	1.17225	2.2235	1.89678	4.67026	18.1838
TRPC4AP	1.1712	0.949133	0.810397	1.93071	18.1838
TNFRSF14	1.17107	1.26745	1.0823	2.40736	18.1838
FAM114A1	1.17001	2.37123	2.02667	5.17381	18.1838
NOL1	1.16976	1.20469	1.02986	2.30488	18.1838
PCYT1B	1.16948	1.19842	1.02474	2.29488	18.1838
MAPKAPK2	1.16847	1.37296	1.175	2.59001	18.1838
PALM2-AKAP2	1.168	1.85307	1.58654	3.61269	18.1838
GAS7	1.16569	2.60728	2.23668	6.09352	18.1838
DLG4	1.16504	1.47464	1.26574	2.77915	18.1838
EPS8L1	1.16488	1.18203	1.01472	2.26897	18.1838
KIAA1539	1.16269	0.969092	0.833488	1.95761	23.3751
MDFI	1.16214	1.40075	1.20532	2.64038	23.3751
ZNF219	1.16098	0.995973	0.857873	1.99443	23.3751
GRIP2	1.16068	1.23885	1.06735	2.36011	23.3751
TIMP3	1.15905	1.44494	1.24666	2.72251	23.3751
GSTT1	1.15718	1.54055	1.33129	2.90904	23.3751
TFDP2	1.15705	1.41732	1.22494	2.67088	23.3751
RIPK4	1.15579	2.32152	2.0086	4.99858	23.3751
CXCL14	1.15555	2.20727	1.91014	4.61801	23.3751
POLG	1.15473	1.09292	0.946467	2.13305	23.3751
CH25H	1.15238	2.15213	1.86755	4.44485	23.3751
MFGE8	1.15221	1.20874	1.04907	2.31136	23.3751
KIAA0194	1.1517	1.26778	1.10079	2.4079	23.3751
C6orf145	1.15088	1.17729	1.02295	2.26151	23.3751
TGFBI	1.1506	1.80631	1.56989	3.49747	23.3751
PMM2	1.14928	0.830035	0.722225	1.77773	23.3751
SPDEF	1.14878	1.17634	1.02398	2.26002	23.3751
ALLC	1.14851	2.28246	1.98732	4.86507	23.3751
HLA-DMA	1.1469	2.43658	2.12449	5.41357	23.3751
HOXC8	1.14684	1.00179	0.873523	2.00248	23.3751
ADM	1.14541	1.35056	1.1791	2.5501	23.3751
ERBB3	1.14491	2.26087	1.97472	4.7928	23.3751
NLGN3	1.14468	0.892126	0.779367	1.85591	23.3751
CDC42BPA	1.14301	1.04101	0.910761	2.05767	23.3751
PAF1	1.14202	0.870664	0.762392	1.8285	23.3751
POMT2	1.14085	0.784389	0.687548	1.72236	23.3751
OLFML3	1.14009	2.33625	2.04919	5.04988	23.3751
TACC1	1.13928	1.87875	1.64907	3.67756	23.3751
MVD	1.13884	1.47052	1.29124	2.77122	23.3751
SPHK2	1.13819	0.817408	0.718164	1.76224	23.3751
HSPA6	1.13767	1.53109	1.3458	2.89003	23.3751
NRN1	1.13515	2.36994	2.08778	5.1692	23.3751
TLE2	1.13347	1.41312	1.24672	2.66312	23.3751
UNC119	1.13219	0.982561	0.867839	1.97597	23.3751
WBSCR23	1.12938	1.05616	0.935166	2.07939	23.3751
HRH3	1.12911	0.872494	0.772726	1.83082	23.3751
RAB31	1.1285	1.89018	1.67495	3.70682	23.3751
ADH1B	1.12821	1.51983	1.34711	2.86757	23.3751
EMP2	1.1278	2.21232	1.96163	4.63419	23.3751
MAGEA1	1.12708	2.02689	1.79836	4.07524	23.3751
TM7SF2	1.1262	1.82299	1.61871	3.53813	23.3751
CDC14B /// CDC14C	1.12611	2.1711	1.92796	4.50367	23.3751
SP100	1.1261	1.23273	1.09469	2.35011	23.3751
SRPX2	1.12544	2.46712	2.19214	5.52939	23.3751
MBP	1.12476	2.76479	2.45812	6.7965	23.3751
PPT2	1.12473	1.93691	1.72211	3.82885	23.3751
CLCN7	1.12445	1.00284	0.891853	2.00394	23.3751
ITGA6	1.12186	2.25674	2.0116	4.7791	23.3751
NPR2	1.12099	1.75299	1.56378	3.37057	23.3751
ZCCHC24	1.12086	2.56537	2.28875	5.91909	23.3751
PLCD1	1.12052	1.10339	0.98471	2.14859	23.3751
GPR17	1.11783	1.993	1.78292	3.98065	23.3751
LOC653562 /// SLC6A10P /// SLC6A8	1.11519	1.05119	0.942612	2.07224	23.3751
FOSL2	1.11363	1.79069	1.60798	3.4598	23.3751
ANG	1.11297	1.89035	1.69847	3.70725	23.3751
ADCY8 /// LOC100134077	1.11232	1.6226	1.45874	3.07929	23.3751
EGFL8 /// PPT2	1.11107	1.95346	1.75817	3.87301	23.3751
SERPINA3	1.10887	2.31469	2.08743	4.97499	23.3751
NHLH2	1.10881	1.98605	1.79116	3.9615	23.3751
TFPI	1.10797	1.72357	1.55561	3.30252	23.3751
TRIM3	1.10781	1.11858	1.00972	2.17133	23.3751
LOC100133432 /// MUC6	1.10658	0.968502	0.875217	1.95681	23.3751
INHBA	1.1057	2.01545	1.82279	4.04306	23.3751
CD151	1.1031	1.1432	1.03634	2.2087	23.3751
OTUB1	1.10298	1.12278	1.01795	2.17767	23.3751
FERMT2	1.10265	1.72508	1.56448	3.30598	23.3751
GNL1	1.10246	1.19414	1.08317	2.28809	23.3751
UBA7	1.102	1.31862	1.19656	2.49427	23.3751
CARD10	1.10102	0.940454	0.854169	1.91913	23.3751
HS1BP3	1.10071	1.10037	0.999689	2.1441	23.3751
ITPR3	1.10019	1.9341	1.75798	3.82141	23.3751
COL9A3	1.09975	1.9787	1.79923	3.94137	23.3751
MX1	1.09955	2.46183	2.23894	5.50915	23.3751
AKR1C3	1.09905	1.94195	1.76694	3.84223	23.3751
PCDH9	1.09732	1.50846	1.37468	2.84505	23.3751
PPP2R5B	1.09723	1.3248	1.2074	2.50498	23.3751
ALDH1A2	1.09414	1.68444	1.53951	3.21415	23.3751
SCNN1A	1.0899	1.1897	1.09156	2.28105	23.3751
ANXA1	1.08776	2.43365	2.2373	5.40257	23.3751
KLF5	1.08772	1.97764	1.81815	3.93849	23.3751
GSK3B	1.08759	1.21963	1.12141	2.32887	23.3751
IFI44	1.08643	1.73389	1.59595	3.32624	23.3751
GPX3	1.08517	1.84438	1.69963	3.59099	23.3751
ADAMTS1	1.08279	2.30765	2.1312	4.95075	23.3751
AATK	1.08214	1.10059	1.01706	2.14443	23.3751
DOK1	1.08091	1.35802	1.25637	2.56333	23.3751
CXCL2	1.08053	0.758853	0.702295	1.69214	23.3751
SFXN3	1.07893	0.915775	0.84878	1.88658	23.3751
NFKBIA	1.07878	1.35221	1.25346	2.55303	23.3751
RELN	1.07828	2.91577	2.70409	7.54629	23.3751
FAM38A	1.07796	1.67264	1.55166	3.18796	23.3751
FAM129A	1.07737	2.18414	2.0273	4.54457	23.3751
WNT10B	1.07726	1.04757	0.972437	2.06704	23.3751
ZGPAT	1.07715	1.35875	1.26143	2.56463	23.3751
LEPROT	1.07695	1.5798	1.46692	2.98928	23.3751
TMEM140	1.07447	1.90261	1.77075	3.73889	23.3751
HTF9C	1.07262	0.96788	0.902347	1.95596	23.3751
KLF2	1.07255	0.877833	0.818454	1.83761	23.3751
RDH16	1.06918	1.38067	1.29134	2.60389	23.3751
GPR27	1.0676	1.27258	1.19199	2.41593	23.3751
FUZ	1.06756	0.754923	0.707148	1.68754	23.3751
LOC791120	1.06677	1.16524	1.0923	2.2427	23.3751
C2CD2	1.06644	1.40227	1.31491	2.64317	23.3751
CENPO	1.0627	1.21666	1.14488	2.32408	23.3751
MOCS1	1.05891	1.1042	1.04277	2.14979	23.3751
UBE2G2	1.05882	1.31984	1.24652	2.49639	23.3751
CLU	1.05846	2.19502	2.07378	4.57896	23.3751
ACTN4	1.05836	1.1057	1.04473	2.15204	23.3751
CLCC1	1.05743	0.995086	0.941046	1.9932	28.0555
TNRC6B	1.05644	1.05813	1.00159	2.08222	28.0555
FST	1.05588	2.58457	2.44778	5.99837	28.0555
VPS4A	1.05528	0.805668	0.76346	1.74795	28.0555
CCDC106	1.05485	1.07172	1.016	2.10194	28.0555
RNF167	1.05442	1.12183	1.06393	2.17623	28.0555
E2F1	1.05412	1.447	1.37271	2.72641	28.0555
ODZ4	1.05284	0.828652	0.787063	1.77603	28.0555
CORT	1.05202	0.798285	0.758809	1.73903	28.0555
UNC84B	1.05182	0.875649	0.832509	1.83483	28.0555
MORN1	1.05074	1.11219	1.05849	2.16174	28.0555
NDRG2	1.05035	1.82506	1.73758	3.54322	28.0555
KIAA0256	1.04867	1.4274	1.36116	2.68961	28.0555
SNCA	1.04582	1.19906	1.14653	2.2959	28.0555
MGC87042	1.04531	1.79034	1.71275	3.45898	28.0555
ICAM3	1.04389	1.02986	0.986556	2.04182	28.0555
FLNB	1.04381	1.08658	1.04097	2.1237	28.0555
PTPRZ1	1.04213	1.3402	1.28602	2.53187	28.0555
SLC2A14 /// SLC2A3	1.04192	1.44951	1.39118	2.73114	28.0555
ANXA11	1.04064	1.347	1.2944	2.54382	28.0555
S100A6	1.03975	1.6343	1.57182	3.10438	28.0555
GRB14	1.0394	1.51496	1.45753	2.85791	28.0555
CSF3	1.03784	0.733336	0.706598	1.66248	28.0555
PPAN	1.03576	0.92406	0.89216	1.89745	28.0555
USP5	1.03294	0.948173	0.917938	1.92943	28.0555
SAMHD1	1.02971	1.32013	1.28205	2.49689	28.0555
PCSK5	1.0275	1.23799	1.20485	2.3587	28.0555
CIZ1	1.02543	0.942517	0.919147	1.92188	28.0555
NFATC4	1.02294	0.91269	0.892227	1.88255	28.0555
TFAP2A	1.0216	2.0013	1.95899	4.00361	28.0555
USP36	1.02088	0.900257	0.881847	1.8664	28.0555
ARHGDIA	1.01915	1.15302	1.13136	2.22379	28.0555
SELPLG	1.01495	1.17655	1.15923	2.26036	28.0555
COL5A3	1.01463	1.5422	1.51996	2.91239	28.0555
TXNDC4	1.01457	0.996259	0.981948	1.99482	28.0555
ATP8B1	1.01427	1.60342	1.58086	3.03864	28.0555
C1QA	1.01365	1.20144	1.18526	2.2997	28.0555
BCAS1	1.01337	1.26804	1.25131	2.40834	28.0555
TMEM149	1.01282	1.0774	1.06376	2.11023	28.0555
LOC348162 /// LOC642799 /// LOC729602	1.01276	1.08498	1.07131	2.12134	28.0555
CC2D1A	1.01199	1.20415	1.18989	2.30402	28.0555
FLJ12355	1.01146	0.987157	0.975968	1.98227	28.0555
SSPN	1.0114	1.81353	1.79309	3.51502	28.0555
RNASE1	1.00948	1.17504	1.164	2.258	28.0555
TNS1	1.0091	1.14516	1.13484	2.21171	28.0555
PHF1	1.0075	0.878314	0.871774	1.83823	28.0555
TGIF2	1.00568	1.22794	1.22101	2.34232	28.0555
FOXO1	1.00558	1.38486	1.37718	2.61147	28.0555
ARHGAP19	1.00344	1.48061	1.47554	2.79066	28.0555
IGFALS	1.00254	1.61527	1.61118	3.06368	28.0555
STC1	1.0013	2.72105	2.71751	6.59354	28.0555
TBXA2R	1.00086	0.842115	0.841396	1.79268	28.0555
FGFR2	1.00035	1.55544	1.5549	2.93924	28.0555
PDGFRA	0.999899	1.9176	1.91779	3.77794	28.0555
ACP6	0.996448	1.50133	1.50668	2.83104	28.0555
CATSPER2 /// CATSPER2P1	0.996346	0.864996	0.868168	1.82133	28.0555
HAMP	0.993745	0.718079	0.722599	1.64499	28.0555
RHBDF1	0.992545	2.13813	2.15419	4.4019	28.0555
TGFBR3	0.991802	1.51917	1.53173	2.86627	28.0555
PVR	0.990493	1.22602	1.23779	2.33921	28.0555
CPEB1	0.990456	2.29082	2.31289	4.89333	28.0555
ZNF44	0.990337	0.895509	0.904246	1.86027	28.0555
NRXN1	0.99023	1.97563	1.99513	3.93301	28.0555
C11orf67	0.990072	1.11973	1.13096	2.17307	28.0555
ABLIM1	0.988344	1.35704	1.37304	2.56158	28.0555
GPC3	0.987962	2.07035	2.09557	4.19987	28.0555
DNAJB1	0.9864	1.33385	1.35224	2.52074	28.0555
STARD13	0.986225	2.23142	2.26259	4.69596	28.0555
MED12	0.984107	1.15104	1.16963	2.22074	28.0555
SYNGR2	0.984043	1.22949	1.24943	2.34485	28.0555
THBS3	0.983944	1.23894	1.25916	2.36025	28.0555
PPARD	0.983762	1.12927	1.14791	2.18748	28.0555
VPS37C	0.983674	1.20632	1.22634	2.30748	28.0555
PNKP	0.983154	0.976357	0.993086	1.96749	28.0555
DUSP3	0.981906	1.46429	1.49128	2.75928	28.0555
THY1	0.981284	1.1743	1.1967	2.25683	28.0555
HPGD	0.980595	0.81719	0.833361	1.76197	28.0555
TNFRSF10B	0.979656	1.48982	1.52075	2.80853	28.0555
MFAP2	0.979132	1.29137	1.3189	2.44761	28.0555
FAM65A	0.978006	0.837807	0.856648	1.78733	28.0555
WARS	0.977256	1.02652	1.05041	2.03711	28.0555
CNPY3	0.976829	1.16996	1.19771	2.25006	28.0555
PITPNC1	0.975734	1.25279	1.28394	2.38302	28.0555
PLEK	0.975633	1.02639	1.05202	2.03692	28.0555
BTN3A1	0.97544	1.01481	1.04036	2.02064	28.0555
CCDC22	0.97403	0.769981	0.79051	1.70525	32.4463
ATF5	0.973627	0.935107	0.960436	1.91203	32.4463
ITGAL	0.973492	0.907986	0.93271	1.87642	32.4463
HCN2	0.972185	0.853176	0.877585	1.80647	32.4463
TNRC4	0.972003	0.855006	0.879634	1.80877	32.4463
UCN	0.968739	1.2313	1.27104	2.34779	32.4463
CCND3	0.96764	1.25679	1.29882	2.38963	32.4463
PLSCR3	0.966521	1.0557	1.09226	2.07872	32.4463
HLA-DRB1	0.965876	1.6539	1.71233	3.14683	32.4463
SRCAP	0.964622	1.18283	1.22622	2.27022	32.4463
IL1RN	0.962929	1.20485	1.25124	2.30514	32.4463
ARHGAP17	0.961485	0.855589	0.889862	1.8095	32.4463
MAP1B	0.961235	0.853232	0.887642	1.80654	32.4463
GPSN2	0.960656	1.03465	1.07703	2.04862	32.4463
ZNF536	0.958814	1.5625	1.62962	2.95365	32.4463
MOSPD3	0.958151	0.817414	0.853116	1.76224	32.4463
IKBKB	0.957988	1.25265	1.30758	2.38278	32.4463
RARRES3	0.957953	1.23191	1.28598	2.34878	32.4463
FGL2	0.957777	1.68814	1.76256	3.2224	32.4463
SOCS3	0.957126	1.16109	1.2131	2.23627	32.4463
TK2	0.956002	1.05344	1.10193	2.07548	32.4463
BAG3	0.955462	1.57079	1.64401	2.97067	32.4463
PLTP	0.954721	0.804899	0.843073	1.74702	32.4463
NR4A1	0.954651	1.59287	1.66853	3.01648	32.4463
PLAUR	0.953714	1.35182	1.41742	2.55233	32.4463
PRSS23	0.953588	1.32223	1.38658	2.50052	32.4463
C17orf59	0.952508	0.878446	0.922246	1.83839	32.4463
PDPK1	0.951767	0.763491	0.802183	1.69759	32.4463
WDR60	0.95053	0.983704	1.0349	1.97754	32.4463
KIAA0141	0.94978	0.727029	0.765471	1.65523	32.4463
CLPTM1	0.949685	0.679218	0.715204	1.60127	32.4463
HDLBP	0.94964	0.725099	0.763552	1.65301	32.4463
CGA	0.948866	1.33568	1.40766	2.52395	32.4463
FLII	0.946763	0.723572	0.764258	1.65127	32.4463
MX2	0.946418	2.06829	2.18539	4.1939	32.4463
FBXO2	0.946231	1.02469	1.08292	2.03453	32.4463
SDK2	0.946148	0.779404	0.823765	1.71642	32.4463
ANKRD2	0.945864	0.953539	1.00811	1.93662	32.4463
GPR177	0.943191	1.07605	1.14086	2.10826	32.4463
S1PR4	0.941263	0.772546	0.820755	1.70828	32.4463
FOLR2	0.937985	0.891798	0.950759	1.85549	32.4463
PLD2	0.937022	0.970019	1.03521	1.95887	32.4463
HCG2P7	0.934367	1.02425	1.09619	2.0339	32.4463
GBP2	0.932945	1.67287	1.7931	3.18848	32.4463
CCND2	0.931123	1.53759	1.65132	2.90308	32.4463
KCTD12	0.930321	1.92279	2.0668	3.79156	32.4463
APRT	0.930263	0.967723	1.04027	1.95575	32.4463
TRMU	0.929817	0.799525	0.859873	1.74053	32.4463
LTB4R	0.929285	1.24725	1.34217	2.37389	32.4463
hCG_1998957 /// HLA-DQB1 /// HLA-DQB2 /// HLA-DRB1 /// HLA-DRB2 /// HLA-DRB3 /// HLA-DRB4 /// HLA-DRB5 /// LOC100133484 /// LOC100133583 /// LOC100133661 /// LOC100133811 /// LOC730415 /// RNASE2 /// ZNF749	0.925833	1.69314	1.82878	3.2336	32.4463
FAS	0.925783	1.39854	1.51065	2.63634	32.4463
TDGF1 /// TDGF3	0.924883	0.793896	0.858375	1.73375	32.4463
DUSP5	0.924772	1.5213	1.64505	2.8705	32.4463
TNIP1	0.924243	0.978347	1.05854	1.97021	32.4463
CFI	0.924156	1.44458	1.56314	2.72184	32.4463
MAT1A	0.924154	0.608098	0.658005	1.52425	32.4463
FLJ22795 /// LOC388152 /// LOC388161 /// LOC727751 /// LOC727849 /// LOC727994 /// LOC728125 /// LOC729353	0.923075	0.697224	0.755328	1.62138	32.4463
NME4	0.922503	0.931262	1.00949	1.90694	32.4463
IFI44L	0.922369	0.975872	1.05801	1.96683	32.4463
GK	0.921683	0.7156	0.776406	1.64217	32.4463
APOL3	0.919031	0.808306	0.879519	1.75115	32.4463
ACSBG1	0.918828	1.24924	1.3596	2.37716	32.4463
MYO6	0.917464	1.08776	1.18562	2.12544	32.4463
FLJ22662	0.915822	1.47914	1.6151	2.78783	32.4463
NOTCH1	0.91421	1.10847	1.21249	2.15617	32.4463
C9orf78	0.913834	0.780377	0.853959	1.71758	32.4463
ADRA2C	0.913694	0.860357	0.941625	1.81549	32.4463
PENK	0.913248	1.08313	1.18602	2.11863	32.4463
COL7A1	0.913114	0.943052	1.03279	1.92259	32.4463
SSNA1	0.912167	1.24156	1.36111	2.36453	32.4463
LTBP3	0.911837	1.66936	1.83077	3.18074	32.4463
TRAC	0.911453	1.42659	1.56518	2.6881	32.4463
AP3B1	0.910789	1.06621	1.17064	2.09392	32.4463
DYRK1B	0.910423	1.21594	1.33557	2.32292	32.4463
SYT5	0.910136	1.06196	1.16682	2.08777	32.4463
CFHR4	0.90988	0.86583	0.951587	1.82239	32.4463
FKBP8	0.908974	1.13989	1.25404	2.20364	32.4463
LTA	0.907727	1.18114	1.3012	2.26756	32.4463
WIPI1	0.907488	1.08014	1.19025	2.11424	32.4463
CTSO	0.906765	1.36484	1.50517	2.57548	32.4463
MKL1	0.905973	0.662922	0.731724	1.58329	32.4463
GAS6 /// LOC100133684	0.904618	0.725381	0.801864	1.65334	32.4463
IDI1	0.904274	0.925633	1.02362	1.89952	32.4463
HLA-DPA1	0.90398	2.02611	2.24132	4.07305	32.4463
RGS11	0.903453	1.29491	1.43329	2.45362	32.4463
MYO9B	0.902539	0.805954	0.892985	1.7483	32.4463
ATP1A2	0.90152	1.98651	2.20352	3.96278	32.4463
RNF19A	0.898997	0.747412	0.831385	1.67878	32.4463
XAF1	0.898524	1.22556	1.36397	2.33846	32.4463
ENG	0.898247	0.845512	0.941291	1.7969	32.4463
CD248	0.897493	1.00414	1.11883	2.00575	32.4463
KLHL3	0.895631	1.67875	1.87437	3.2015	32.4463
NUP93	0.894814	1.29178	1.44363	2.4483	32.4463
RBCK1	0.894685	0.622753	0.696059	1.53981	32.4463
FBN1	0.893424	1.32671	1.48498	2.50831	32.4463
UGCG	0.893396	1.55979	1.74591	2.94812	32.4463
RGP1	0.893343	1.12335	1.25747	2.17852	32.4463
TMEM214	0.892775	0.941655	1.05475	1.92073	32.4463
LPCAT4	0.892435	0.918469	1.02917	1.89011	32.4463
GPR25	0.891121	1.06865	1.19922	2.09747	32.4463
B4GALT1	0.890725	0.92393	1.03728	1.89728	32.4463
CTDSPL	0.889981	1.46107	1.64169	2.75313	32.4463
TTC1	0.889308	0.677025	0.761295	1.59884	32.4463
NR4A2	0.887946	2.3298	2.6238	5.02734	32.4463
C2	0.887408	0.986039	1.11115	1.98074	32.4463
ARG1	0.886344	0.977932	1.10333	1.96964	32.4463
TPBG	0.886047	0.991987	1.11956	1.98892	32.4463
IGLL3	0.884841	1.07777	1.21804	2.11077	33.019
IQSEC3 /// LOC100134209 /// LOC731035	0.883335	1.29847	1.46996	2.45968	33.019
NAGLU	0.882085	0.654131	0.741574	1.57367	33.019
EFEMP2	0.881442	1.12628	1.27776	2.18294	33.019
HTRA1	0.880642	1.72321	1.95677	3.30171	33.019
FLJ23185	0.878975	1.09859	1.24985	2.14145	33.019
FZR1	0.878841	0.641023	0.729396	1.55943	33.019
DAB2	0.878819	0.91055	1.03611	1.87976	33.019
NR2F2	0.877722	1.49421	1.70237	2.81709	33.019
CRP	0.87597	0.823123	0.93967	1.76923	33.019
GANAB	0.874972	0.799436	0.91367	1.74042	33.019
SERTAD2	0.874691	1.51412	1.73103	2.85624	33.019
DKFZp547E087 /// LOC100132247 /// LOC23117 /// LOC348162 /// LOC440345	0.873584	1.48227	1.69677	2.79388	33.019
ANXA2	0.873254	1.41075	1.61551	2.65875	33.019
CALD1	0.872503	1.10256	1.26367	2.14735	33.019
MMP2	0.872408	1.30204	1.49247	2.46578	33.019
RANBP3	0.872316	0.704243	0.807326	1.62929	33.019
ZNF592	0.872126	1.20271	1.37906	2.30172	33.019
GPR107	0.870575	1.07927	1.23972	2.11297	33.019
MXRA8	0.869988	1.38571	1.59279	2.613	33.019
TPMT	0.869644	0.790013	0.908432	1.72909	33.019
MTR	0.868674	0.835562	0.961882	1.78455	33.019
MT3	0.867065	1.00147	1.15501	2.00203	33.019
PRKCDBP	0.866389	1.20807	1.39437	2.31028	33.019
TSPO	0.865821	1.30078	1.50236	2.46362	33.019
IGFBP5	0.865269	0.901098	1.04141	1.86749	33.019
CSNK1D	0.865008	0.794385	0.918356	1.73434	33.019
LOC100130633 /// ZMYM6	0.863454	1.19487	1.38383	2.28924	33.019
ZNF580	0.863115	1.04428	1.2099	2.06234	33.019
PMEPA1	0.862634	1.01932	1.18164	2.02697	33.019
RCN1	0.862197	1.19734	1.38871	2.29316	33.019
DHX34	0.861749	0.762429	0.884746	1.69634	33.019
GSN	0.86124	1.67909	1.94962	3.20226	33.019
FADS3	0.860904	1.0615	1.23301	2.08711	33.019
CTAG1A /// CTAG1B	0.860543	0.992229	1.15303	1.98926	33.019
TAC3	0.859935	1.39793	1.62562	2.63523	33.019
ID3	0.859842	1.23088	1.43152	2.3471	33.019
MAP4K1	0.858932	0.818798	0.953275	1.76394	33.019
IGF2	0.858825	1.51758	1.76704	2.86311	33.019
SLC4A7	0.858793	0.890795	1.03726	1.8542	33.019
SLC7A8	0.858725	1.03194	1.20171	2.04477	33.019
PDE8A	0.857652	0.726551	0.84714	1.65468	33.019
VGF	0.857507	0.893146	1.04156	1.85722	33.019
C14orf172	0.856672	0.905465	1.05696	1.87315	33.019
XPC	0.853756	0.839151	0.982894	1.789	33.019
ANKRD36B	0.85318	1.77083	2.07557	3.41251	33.019
PRRX2	0.852996	0.676174	0.792704	1.5979	33.019
TBX2	0.852155	1.02198	1.19929	2.03071	33.019
MAPK8IP3	0.850536	0.822637	0.967198	1.76864	33.019
TRADD	0.850393	0.632093	0.743295	1.54981	33.019
PPAP2B	0.850039	1.47982	1.74088	2.78913	33.019
ZNF444	0.848388	0.782939	0.922855	1.72063	33.019
PIM1	0.848192	0.877221	1.03423	1.83683	33.019
MAP1S	0.848155	0.798771	0.941775	1.73962	33.019
TMEM92	0.848136	0.827365	0.975511	1.77444	33.019
UBAP2L	0.848126	0.72721	0.857431	1.65543	33.019
ARHGEF6	0.847934	1.29192	1.52361	2.44853	33.019
PHGDH	0.847791	0.877053	1.03452	1.83662	33.019
G6PC3	0.847431	1.08232	1.27718	2.11744	33.019
NRIP2	0.846251	1.33828	1.58142	2.52849	33.019
CSGLCA-T	0.84612	0.704118	0.832173	1.62915	33.019
hCG_1998957 /// HLA-DQB1 /// HLA-DQB2 /// HLA-DRB1 /// HLA-DRB2 /// HLA-DRB3 /// HLA-DRB4 /// HLA-DRB5 /// LOC100133484 /// LOC100133583 /// LOC100133661 /// LOC100133811 /// LOC730415 /// LOC731718 /// RNASE2 /// ZNF749	0.84541	1.50653	1.78202	2.84127	33.019
FKBP11	0.844382	1.05492	1.24934	2.0776	33.019
LAGE3	0.84332	0.88765	1.05257	1.85016	33.019
CHRNB2	0.841928	0.803095	0.953877	1.74484	33.019
ASGR2	0.841034	1.02233	1.21557	2.0312	33.019
SASH1	0.840423	1.53911	1.83135	2.90615	33.019
WNT11	0.83958	0.763439	0.909311	1.69753	33.019
TUT1	0.838366	0.724405	0.864068	1.65222	33.019
PDZRN3	0.838037	0.916444	1.09356	1.88746	33.019
OCEL1	0.838003	0.847605	1.01146	1.79951	33.019
TRAPPC9	0.837789	0.77403	0.923896	1.71004	33.019
TFR2	0.8374	0.844894	1.00895	1.79613	33.019
RGL1	0.836619	2.03682	2.43459	4.1034	33.019
ZDHHC14	0.834757	1.05331	1.26182	2.07529	33.019
PUS1	0.83423	0.983656	1.17912	1.97747	33.019
GGT5	0.834219	1.04264	1.24984	2.05999	33.019
SPTBN1	0.834061	1.15902	1.38961	2.23305	33.019
CYHR1	0.833923	1.00806	1.20882	2.01121	33.019
CD2BP2	0.833811	0.686511	0.823341	1.60939	33.019
CCDC71	0.833603	0.852058	1.02214	1.80507	33.019
CTDSP1	0.832556	0.910558	1.09369	1.87977	33.019
MMP19	0.832546	1.26524	1.51973	2.40367	33.019
PSEN2	0.831248	1.8609	2.23869	3.63235	33.019
RARA	0.831176	0.715947	0.861366	1.64256	33.019
LOC390561 /// LOC730909	0.829651	0.66443	0.800855	1.58494	33.019
MRPL28	0.829415	0.857651	1.03404	1.81208	33.019
ARMC9	0.827945	0.859522	1.03814	1.81444	33.019
MAPK8IP2	0.82792	0.83357	1.00682	1.78209	33.019
NRXN3	0.826121	1.9285	2.3344	3.80659	33.019
SLC22A18	0.825655	0.913983	1.10698	1.88424	33.019
ITGA7	0.825482	1.14641	1.38878	2.21362	33.019
TBL1X	0.8237	0.948121	1.15105	1.92936	33.019
MAP4	0.818603	1.02953	1.25767	2.04136	33.019
STX4	0.818158	1.13664	1.38927	2.19869	33.019
TNFRSF13B	0.815779	0.883308	1.08278	1.8446	33.019
STC2	0.81529	0.779931	0.956631	1.71705	33.019
CXorf21	0.815103	0.739367	0.907084	1.66944	33.019
GTF2H2 /// GTF2H2B /// LOC728340 /// LOC730394	0.814107	0.631112	0.77522	1.54876	33.019
DKFZP586H2123	0.814011	1.80033	2.21168	3.483	33.019
AAAS	0.813866	0.828528	1.01802	1.77587	33.019
ZNF671	0.813832	1.03861	1.27619	2.05424	33.019
IFT122	0.813728	0.926811	1.13897	1.90107	33.019
TRPV6	0.81329	0.728821	0.896138	1.65728	33.019
HHAT	0.811758	1.04188	1.28348	2.0589	33.019
POU6F1	0.811253	0.574329	0.707953	1.48898	33.019
POLR2L	0.810786	0.959039	1.18285	1.94401	33.019
NTHL1	0.810271	0.752025	0.928115	1.68416	33.019
NCAPH2	0.807863	0.807834	0.999964	1.75058	33.019
THOC1	0.807583	0.626461	0.775723	1.54377	33.6257
CBR1	0.806159	0.784421	0.973035	1.7224	33.6257
MAGEA11	0.806038	0.896391	1.1121	1.8614	33.6257
HEPH	0.805986	1.47667	1.83213	2.78305	33.6257
L1CAM	0.805923	0.73636	0.913685	1.66597	33.6257
SCO2	0.805918	0.955723	1.18588	1.93955	33.6257
STOM	0.803916	1.22945	1.52932	2.34477	33.6257
CASP9	0.802723	1.06827	1.33081	2.09692	33.6257
A2M	0.801197	1.13469	1.41624	2.19571	33.6257
YIF1A	0.799304	1.03997	1.30109	2.05618	33.6257
SYNPO	0.798285	1.04203	1.30533	2.05912	33.6257
IL13RA1	0.7968	1.00975	1.26726	2.01357	33.6257
NBN	0.796614	1.25244	1.5722	2.38243	33.6257
SMAD6	0.793345	0.736685	0.928581	1.66634	33.6257
MYH9	0.791178	0.732327	0.925615	1.66132	33.6257
NPR1	0.790842	0.8081	1.02182	1.7509	33.6257
ZMIZ2	0.790535	0.66465	0.84076	1.58518	33.6257
IGHG1	0.790378	0.674016	0.852777	1.59551	33.6257
ENO3	0.789756	0.700632	0.887151	1.62522	33.6257
LIME1	0.789631	0.588439	0.745208	1.50362	33.6257
GDF1 /// LASS1	0.789615	0.825744	1.04575	1.77245	33.6257
TCIRG1	0.789309	1.06555	1.34997	2.09296	33.6257
BRF1	0.788479	0.635895	0.806484	1.5539	33.6257
PSME1	0.787831	1.06158	1.34748	2.08722	33.6257
SPOCK2	0.787601	1.66398	2.11272	3.16889	33.6257
ZNF384	0.786855	1.04393	1.32671	2.06183	33.6257
SLC15A3	0.786334	1.50833	1.91818	2.8448	33.6257
DNM1	0.785695	1.54451	1.96579	2.91706	33.6257
WDR46	0.785529	1.07489	1.36837	2.10656	33.6257
DAXX	0.785453	0.882035	1.12296	1.84297	33.6257
DDX31	0.785078	0.965496	1.22981	1.95273	33.6257
FBXW12	0.783306	1.07129	1.36766	2.10132	33.6257
DDX60	0.7823	0.573161	0.732661	1.48778	33.6257
CFLAR	0.780937	0.801537	1.02638	1.74296	33.6257
CDKN2A	0.77997	0.681679	0.873981	1.60401	33.6257
DUSP8	0.778473	1.01485	1.30364	2.02069	33.6257
SKAP2	0.777105	1.09769	1.41254	2.14012	33.6257
S100A4	0.776691	1.25075	1.61036	2.37965	33.6257
RXRA	0.775931	1.29252	1.66576	2.44955	33.6257
RP5-1077B9.4	0.775664	0.826649	1.06573	1.77356	33.6257
AVPI1	0.773773	1.0507	1.35789	2.07153	33.6257
B4GALT7	0.77242	0.685727	0.887764	1.60851	33.6257
B9D1	0.770145	1.24032	1.6105	2.36251	33.6257
GPR162	0.770033	1.23181	1.59969	2.34862	33.6257
TLX2	0.769598	0.687522	0.893353	1.61052	33.6257
CORO7	0.769383	0.769591	1.00027	1.70479	33.6257
TUBA4A	0.768887	1.306	1.69855	2.47255	33.6257
INSIG1	0.768644	1.04686	1.36195	2.06603	33.6257
EPHX1	0.768017	0.912024	1.18751	1.88168	33.6257
KLHL21	0.767382	0.667297	0.869576	1.58809	33.6257

## Sheet: DePreter_23 Up
Gene ID	Score(d)	Numerator(r)	Denominator(s+s0)	Fold Change	q-value(%)
LMO3	11.7215	4.18929	0.357403	18.2432	0
DDX54	10.6556	1.21227	0.113768	2.31702	0
FZD2	7.55356	3.93263	0.520633	15.27	1.20848
MYCN	7.52029	3.87369	0.515099	14.6588	1.20848
NCAN	7.51386	3.75996	0.500403	13.5475	1.20848
PHGDH	7.33668	4.01791	0.547647	16.1999	1.20848
SLC6A8	6.6854	1.24061	0.18557	2.36299	2.00155
DUSP4	6.55308	3.09763	0.472699	8.56014	2.00155
ZMAT4	6.09122	4.0511	0.665073	16.5769	2.00155
SLC7A5	5.90098	1.69597	0.287405	3.23996	2.00155
LRP3	5.77714	1.71832	0.297434	3.29052	2.05287
TRAP1	5.76269	1.80251	0.312789	3.48826	2.05287
FEZ1	5.67102	3.03436	0.535065	8.19283	2.05287
OGDHL	5.63021	3.02926	0.538036	8.16389	2.05287
CDC45L	5.46192	1.62339	0.297219	3.08098	2.50885
ABCB6	5.3676	1.32639	0.24711	2.50774	2.50885
CHEK1	5.15059	2.39994	0.465955	5.27782	2.50885
RPL29 /// RPL29P4	5.13853	0.534322	0.103983	1.44826	2.50885
CENPM	5.03475	1.78487	0.35451	3.44588	2.7571
ACP1	4.99821	0.787793	0.157615	1.72643	2.7571
GMPS	4.99328	1.70491	0.34144	3.26008	2.7571
PYCR1	4.93321	1.00121	0.202953	2.00168	2.7571
SH3GL3	4.91692	1.18389	0.240778	2.27188	2.7571
THG1L	4.89963	1.73367	0.353836	3.32572	2.7571
AHCY	4.87089	1.53311	0.31475	2.89409	2.7571
RPS2	4.74813	0.427051	0.0899409	1.34448	2.7571
ANKHD1 /// EIF4EBP3	4.71353	1.76967	0.375444	3.40975	2.7571
TOMM40	4.70363	1.34184	0.285277	2.53474	2.7571
TIMM10	4.6779	0.929981	0.198803	1.90525	2.7571
RPL14 /// RPL14L	4.67457	0.71562	0.153088	1.64219	2.7571
CAMKV	4.62892	1.61859	0.349669	3.07074	3.35869
MYBL2	4.62658	2.52605	0.545986	5.75991	3.35869
HSPD1	4.61729	1.58695	0.343698	3.00414	3.35869
HOXD9	4.58604	1.50518	0.328208	2.83859	3.35869
NOL1	4.57659	1.23156	0.269099	2.3482	3.35869
SKP2	4.46231	0.827471	0.185435	1.77457	3.35869
ZNF536	4.42719	2.74837	0.620793	6.71956	3.35869
LDHB	4.39727	0.81613	0.185599	1.76068	3.35869
NOL14	4.36428	1.13821	0.260801	2.20108	3.35869
GSS	4.32728	0.671951	0.155283	1.59323	3.35869
RPL14	4.32384	0.576316	0.133288	1.49104	3.35869
ATP5G2	4.28788	0.841563	0.196266	1.79199	4.60873
BAMBI	4.26938	3.31151	0.775644	9.92808	4.60873
TM7SF2	4.26596	0.892419	0.209195	1.85629	4.60873
GFRA2	4.24631	1.73267	0.408042	3.32343	4.60873
CENTA1	4.21971	1.46687	0.347622	2.76421	4.60873
DDX39	4.1914	1.19873	0.285997	2.29537	4.60873
TTLL12	4.15942	1.59112	0.382535	3.01284	4.60873
XTP3TPA	4.14901	1.56467	0.377118	2.95809	4.60873
LOC731049 /// UBE2S	4.14331	2.24969	0.54297	4.75581	4.60873
GAL	4.10174	2.30646	0.562313	4.94668	4.60873
HSPA4	4.09928	1.19789	0.29222	2.29404	5.46394
DHCR7	4.09027	1.27539	0.311811	2.42064	5.46394
DKC1	4.07205	1.23324	0.302854	2.35094	5.46394
CCNB1	4.05573	1.80737	0.445633	3.50003	5.46394
LOC653562 /// SLC6A10P /// SLC6A8	3.94758	1.0654	0.269887	2.09275	5.46394
GRPEL1	3.94313	1.19382	0.302759	2.28757	5.46394
NCAPG	3.90826	1.51828	0.38848	2.8645	5.46394
IFRD2	3.90466	1.11566	0.285726	2.16695	5.46394
NTHL1	3.84184	0.894944	0.232947	1.85954	7.07246
DHX32	3.79984	1.17273	0.308625	2.25437	7.07246
ODZ4	3.77671	3.32273	0.879794	10.0056	7.07246
USP7	3.77089	0.449086	0.119093	1.36517	7.07246
MPHOSPH6	3.74799	1.00255	0.267491	2.00354	7.07246
TWIST1	3.73826	3.48717	0.932832	11.2135	7.07246
FOXC1	3.73793	4.13047	1.10501	17.5144	7.07246
ARMET	3.73503	0.865115	0.231622	1.82148	7.07246
CCT5	3.733	0.789956	0.211614	1.72902	7.07246
C2CD2	3.72159	2.36577	0.635687	5.15426	7.07246
SIX3	3.71948	3.35759	0.902704	10.2502	7.07246
PPAN	3.64383	0.871497	0.23917	1.82956	7.07246
CBR1	3.64278	0.875218	0.240261	1.83429	7.07246
ATG4B	3.58436	0.637718	0.177917	1.55587	8.76027
SLC27A2	3.57846	1.04057	0.290787	2.05704	8.76027
REXO2	3.57378	0.937344	0.262284	1.915	8.76027
PDLIM4	3.55108	0.767245	0.21606	1.70202	8.76027
PCCB	3.54851	1.65369	0.466024	3.14637	8.76027
GCHFR	3.54439	2.23724	0.631208	4.71496	8.76027
IDH2	3.53912	1.29795	0.366742	2.45878	8.76027
CDC2	3.53582	1.22084	0.345277	2.33082	8.76027
RGS12	3.52297	1.4146	0.401537	2.66586	8.76027
HMBS	3.51572	1.37137	0.390068	2.58716	8.76027
TK1	3.50024	1.96002	0.559968	3.89068	8.76027
C20orf27	3.48736	1.15892	0.33232	2.2329	8.76027
CDK10	3.48089	1.21156	0.34806	2.31588	8.76027
ACSF2	3.46771	0.0819387	0.023629	1.05844	8.76027
EMP3	3.45268	1.22868	0.355863	2.34353	8.76027
SCAP	3.43086	1.05333	0.307017	2.07532	8.76027
TMEM97	3.40691	1.49278	0.438163	2.81431	11.2402
PLCXD1	3.40683	1.45268	0.426403	2.73716	11.2402
MCM2	3.38789	1.07885	0.318442	2.11234	11.2402
SMAD3	3.34998	2.21284	0.660554	4.63587	11.2402
IMPDH2	3.33779	0.710572	0.212887	1.63645	11.2402
ALG9	3.33665	1.71563	0.514177	3.2844	11.2402
ACOT9	3.33176	0.97772	0.293454	1.96935	11.2402
SLC1A5	3.31636	1.36304	0.411005	2.57227	11.2402
UBE2K	3.31413	0.857702	0.258802	1.81215	11.2402
HDGF	3.30527	1.02398	0.309802	2.03352	11.2402
APRT	3.30495	1.5694	0.474863	2.96781	11.2402
ATP5G1	3.29555	0.888618	0.269642	1.8514	11.2402
LY6H	3.25784	1.352	0.415001	2.55267	11.2402
WHSC1	3.24572	0.771975	0.237844	1.70761	11.2402
POLD1	3.22728	1.57996	0.489563	2.98961	14.5131
FAH	3.22632	1.10738	0.343232	2.15454	14.5131
HNRNPH3	3.22467	0.587415	0.182163	1.50255	14.5131
BEGAIN	3.20106	1.84148	0.575271	3.58377	14.5131
TBL3	3.19307	1.98751	0.622447	3.96553	14.5131
ARHGEF10	3.18663	0.930233	0.291918	1.90558	14.5131
RRP1	3.18659	0.946031	0.296879	1.92656	14.5131
CCDC101	3.18117	1.00518	0.315979	2.0072	14.5131
NUP93	3.16521	2.00131	0.632285	4.00365	14.5131
ODC1	3.13768	1.73211	0.552034	3.32213	14.5131
SSR4	3.13535	0.952812	0.303893	1.93564	14.5131
EXO1	3.13081	1.8235	0.582438	3.53939	14.5131
CCNB1IP1	3.11881	1.76219	0.565019	3.39212	14.5131
PCOLCE	3.11792	2.00986	0.644614	4.02743	14.5131
FDX1	3.10211	0.535138	0.172508	1.44908	14.5131
SLC37A4	3.08273	1.21074	0.392748	2.31456	14.5131
TNFRSF10B	3.07887	2.86612	0.930901	7.29104	14.5131
MAP2	3.07039	1.5425	0.502379	2.91299	14.5131
KIF15	3.04924	1.20209	0.394227	2.30073	14.5131
TFDP2	3.04362	1.52034	0.499519	2.86859	14.5131
CLNS1A	3.04248	1.45445	0.478049	2.74053	14.5131
ACY1	3.0387	0.953441	0.313766	1.93649	14.5131
CENTD2	3.03538	1.1589	0.381798	2.23287	14.5131
MCM4	3.03264	1.33563	0.44042	2.52386	14.5131
FOXM1	3.02801	1.59836	0.52786	3.02799	19.6712
BOP1	3.02194	1.03278	0.341761	2.04596	19.6712
ATXN3	3.01399	0.460564	0.152809	1.37608	19.6712
CPNE7	2.99712	0.997122	0.332694	1.99601	19.6712
JOSD3	2.98661	1.32442	0.443452	2.50432	19.6712
FERMT2	2.97256	0.809382	0.272284	1.75246	19.6712
KRI1	2.96566	1.05513	0.355784	2.07791	19.6712
EIF2B2	2.96038	0.847821	0.286389	1.79978	19.6712
B9D1	2.95318	1.19638	0.405115	2.29164	19.6712
MTCH2	2.93963	0.955578	0.325067	1.93936	19.6712
SLC7A1	2.93667	0.557844	0.189958	1.47207	19.6712
IMPA2	2.93425	1.44978	0.494087	2.73166	19.6712
NOLA2	2.93084	0.768753	0.262298	1.7038	19.6712
MCTS1	2.91445	1.05989	0.363666	2.08477	19.6712
LOC100131713 /// RPL29 /// RPL29P4	2.91346	0.815744	0.279991	1.76021	19.6712
GLA	2.90653	1.03946	0.357628	2.05546	19.6712
SEC13	2.90188	0.908834	0.313188	1.87753	19.6712
NRIP1	2.89953	1.62601	0.560784	3.08658	19.6712
EIF4G1	2.88718	0.798371	0.276523	1.73914	19.6712
PPA1	2.88653	0.586473	0.203176	1.50157	19.6712
P2RX5	2.88472	3.41249	1.18296	10.6479	19.6712
TUT1	2.8835	1.11509	0.386715	2.16609	19.6712
ZNF692	2.88313	1.10894	0.384632	2.15687	19.6712
TCF3	2.88226	0.624072	0.216522	1.54122	19.6712
JAM3 /// LOC100133502	2.87877	0.661734	0.229867	1.58198	19.6712
E2F3	2.87172	1.32276	0.460617	2.50145	19.6712
FBP1	2.85313	1.43787	0.503963	2.70921	19.6712
PKMYT1	2.84864	1.43134	0.502465	2.69698	19.6712
H2AFX	2.84561	1.27117	0.446711	2.41357	19.6712
NAT10	2.84189	1.34615	0.47368	2.54232	19.6712
MSTO1 /// MSTO2P	2.83749	0.773039	0.272438	1.70887	19.6712
GNG4	2.83332	1.49058	0.526089	2.81001	19.6712
GMDS	2.82191	1.56552	0.554775	2.95985	19.6712
CDKN3	2.81553	1.13323	0.402493	2.1935	24.401
LOC442497 /// SLC3A2	2.81325	1.0806	0.384111	2.11492	24.401
LYVE1	2.79827	0.1738	0.0621096	1.12803	24.401
AHSA1	2.79056	0.753014	0.269843	1.68531	24.401
TWF2	2.78401	1.10656	0.39747	2.15332	24.401
TRIAP1	2.77929	0.73644	0.264974	1.66606	24.401
WDR12	2.75378	0.954753	0.346706	1.93825	24.401
RCN1	2.75216	1.78586	0.648894	3.44824	24.401
GAPDH	2.7515	0.672036	0.244243	1.59332	24.401
PNKP	2.74815	1.90491	0.693159	3.74485	24.401
MRPL23	2.7468	1.75602	0.639295	3.37765	24.401
RRP9	2.73556	0.515178	0.188326	1.42917	24.401
C19orf53	2.73139	0.462873	0.169464	1.37828	24.401
AAAS	2.72995	0.948436	0.347419	1.92978	24.401
HTF9C	2.72688	0.733506	0.26899	1.66267	24.401
XRCC1	2.7266	0.452555	0.165978	1.36846	24.401
NSDHL	2.72636	0.73585	0.269902	1.66538	24.401
ARMC6	2.72149	1.41672	0.520566	2.66977	24.401
RBM4	2.71653	0.764189	0.28131	1.69842	24.401
ASS1	2.71335	2.569	0.946798	5.93397	24.401
PFAS	2.71191	1.30973	0.482953	2.47895	24.401
CAMKK2	2.71121	0.944684	0.348437	1.92477	24.401
NMU	2.70175	2.82853	1.04693	7.10352	24.401
MRPL4	2.69296	1.23299	0.457855	2.35053	24.401
RRM1	2.6859	0.868753	0.32345	1.82608	24.401
PRDX6	2.6782	0.915247	0.34174	1.88589	24.401
NFATC4	2.67473	1.13832	0.425585	2.20125	24.401
PSRC1	2.67462	1.34465	0.502746	2.53969	24.401
SIRT5	2.6667	0.809215	0.303452	1.75226	24.401
RPL18	2.66199	0.270311	0.101545	1.20607	24.401
ZBED5	2.66182	0.616845	0.231739	1.53352	24.401
GTPBP6	2.66175	1.15756	0.434885	2.23079	24.401
CYP2E1	2.65834	0.963865	0.362581	1.95053	24.401
HAX1	2.6428	0.553682	0.209506	1.46783	24.401
TREX2 /// UCHL5IP	2.64027	1.12986	0.427935	2.18838	24.401
ACCN4	2.63203	0.541371	0.205686	1.45536	24.401
STARD3	2.62837	0.920667	0.35028	1.89299	24.401
QPRT	2.62807	1.73794	0.6613	3.3356	24.401
KIAA1166	2.62353	1.40081	0.53394	2.64049	24.401
LUC7L	2.61467	0.565419	0.216248	1.47982	24.401
KIAA0020	2.6136	1.30356	0.498761	2.46838	24.401
TKT	2.60952	1.578	0.60471	2.98557	24.401
CLK2	2.60862	0.651038	0.249572	1.5703	24.401
BARD1	2.60503	0.93225	0.357865	1.90825	24.401
PA2G4	2.59747	1.10549	0.425603	2.15172	28.32
VIP	2.59745	2.08744	0.803649	4.24993	28.32
CBS	2.59323	2.31867	0.894124	4.98872	28.32
UCK2	2.59278	1.3764	0.530856	2.59619	28.32
PFKL	2.58836	1.08691	0.419923	2.12419	28.32
CCDC85B	2.58251	1.30267	0.504423	2.46686	28.32
B4GALT4	2.58168	0.826533	0.320153	1.77342	28.32
HMGA1	2.57908	0.799116	0.309845	1.74003	28.32
LTBP4	2.57669	0.559096	0.216982	1.47335	28.32
PRPF3	2.57267	1.04878	0.407661	2.06878	28.32
GTF2H2 /// GTF2H2B /// LOC728340 /// LOC730394	2.57039	0.443305	0.172467	1.35972	28.32
TDP1	2.56493	1.34457	0.524211	2.53954	28.32
TCF15	2.56302	2.16857	0.846099	4.49578	28.32
VDAC2	2.56066	0.397124	0.155086	1.31688	28.32
E2F1	2.55495	0.757618	0.29653	1.6907	28.32
DDX1	2.55493	2.67823	1.04826	6.40069	28.32
LIMCH1	2.55274	1.50832	0.590862	2.84478	28.32
SYNCRIP	2.54432	0.605482	0.237974	1.52149	28.32
B4GALT3	2.54212	0.916654	0.360586	1.88773	28.32
PPP1R14B	2.54017	1.31175	0.516404	2.48243	28.32
FJX1	2.54009	1.38381	0.544786	2.60956	28.32
MAZ	2.53128	0.706226	0.278999	1.63153	28.32
HEMK1	2.53101	0.961706	0.37997	1.94761	28.32
TSPAN8	2.52637	1.2909	0.51097	2.4468	28.32
TSTA3	2.52393	0.986417	0.390825	1.98126	28.32
CENPF	2.51943	1.01405	0.402491	2.01957	28.32
CCT7	2.51649	0.488495	0.194117	1.40298	28.32
TIMM8B	2.51165	1.07922	0.429686	2.11289	28.32
SIVA1	2.49487	1.14542	0.45911	2.21211	28.32
LOC643287	2.49475	0.638049	0.255756	1.55622	28.32
WHSC2	2.48738	0.687981	0.276589	1.61103	28.32
CDT1	2.48638	2.36399	0.950774	5.14791	28.32
C6orf108	2.46566	0.710881	0.288312	1.6368	28.32
GTPBP1	2.46248	0.603585	0.245113	1.51949	28.32
SLIT3	2.46074	1.25709	0.510857	2.39013	28.32
DDX11	2.45912	0.83653	0.340175	1.78575	28.32
COCH	2.45562	1.90929	0.777519	3.75624	28.32
ZNF358	2.45512	0.35644	0.145182	1.28026	28.32
AURKA	2.44695	1.09683	0.448243	2.13884	28.32
LAS1L	2.44167	1.44003	0.589774	2.71327	28.32
TACC3	2.43845	1.06523	0.436845	2.0925	28.32
ADK	2.43632	0.59462	0.244065	1.51007	28.32
CHAF1A	2.43593	0.908733	0.373054	1.8774	28.32
GTSE1	2.43044	0.840165	0.345685	1.79025	28.32
TNXA /// TNXB	2.42824	0.749618	0.308709	1.68135	28.32
SLC1A2	2.42728	0.398815	0.164306	1.31842	28.32
CXCR4	2.42077	2.11875	0.87524	4.34319	28.32
ATF5	2.41724	0.80575	0.333335	1.74805	28.32
CCDC22	2.41354	0.792054	0.32817	1.73154	28.32
RECQL4	2.40891	1.46657	0.608809	2.76363	28.32
METTL1	2.40684	1.27803	0.531002	2.42508	28.32
HIST1H1D	2.40554	1.91293	0.795216	3.76572	28.32
FKBP4	2.39303	0.683318	0.285546	1.60583	33.1646
MAOB	2.38595	2.6768	1.1219	6.39438	33.1646
HOXD4	2.38295	1.64274	0.689376	3.12259	33.1646
POLR3D	2.37551	1.35619	0.570904	2.56008	33.1646
C19orf10	2.37307	0.800165	0.337185	1.7413	33.1646
HSP90B1	2.36925	0.66741	0.281696	1.58822	33.1646
NHLH2	2.36549	2.79123	1.17998	6.92222	33.1646
CCNB2	2.36381	1.15961	0.490567	2.23396	33.1646
NXT1	2.36309	0.676143	0.286127	1.59786	33.1646
H1F0	2.362	1.24321	0.526337	2.36724	33.1646
FBL	2.35354	0.961256	0.40843	1.947	33.1646
FLNB	2.34842	0.892593	0.380082	1.85651	33.1646
PDGFRA	2.34533	2.55591	1.08978	5.88037	33.1646
MRPS16	2.34446	0.884944	0.377461	1.84669	33.1646
TP53I11	2.34302	1.17718	0.50242	2.26135	33.1646
ETV1	2.34252	2.3322	0.995595	5.03571	33.1646
LOC341315 /// LOC652607 /// PABPC1 /// PABPC3	2.34241	0.706872	0.301771	1.63226	33.1646
DCXR	2.34226	0.966079	0.412456	1.95352	33.1646
PLCE1	2.34086	1.85597	0.792862	3.61996	33.1646
DGAT1 /// LOC727765	2.34037	0.761994	0.325586	1.69583	33.1646
NUP62	2.33937	0.879343	0.375889	1.83954	33.1646
AGPAT2	2.33677	1.12216	0.480218	2.17673	33.1646
SLC39A4	2.33352	1.30575	0.559563	2.47212	33.1646
AMH	2.33323	1.3161	0.564066	2.48992	33.1646
FAM60A	2.33129	0.952296	0.408484	1.93495	33.1646
GEMIN4	2.33039	1.24708	0.535139	2.37361	33.1646
POMT2	2.3286	0.698462	0.299949	1.62277	33.1646
EMILIN1	2.32601	1.06759	0.45898	2.09593	33.1646
GIYD1 /// GIYD2	2.32171	0.908148	0.391156	1.87664	33.1646
WIZ	2.31458	0.711203	0.307271	1.63717	33.1646
LRDD	2.31182	0.997289	0.431386	1.99624	33.1646
CRTC1	2.30944	0.68434	0.296323	1.60697	33.1646
AMPH	2.3064	2.01808	0.874993	4.05045	33.1646
AURKB	2.2952	1.48255	0.645935	2.79442	33.1646
EBP	2.2925	0.750131	0.327211	1.68195	33.1646
SLIT1	2.29178	1.34056	0.584942	2.53249	33.1646
RPP40	2.29116	1.77392	0.774248	3.41983	33.1646
ANAPC1	2.28735	0.646395	0.282596	1.56525	33.1646
C2CD2L	2.28689	0.540399	0.236303	1.45437	33.1646
ZNF219	2.28055	1.14027	0.499997	2.20422	33.1646
LOC388524 /// LOC653162 /// RP11-556K13.1 /// RPSA	2.26799	0.276976	0.122124	1.21165	33.1646
TNFRSF21	2.26665	1.74409	0.769457	3.34983	33.1646
FPGS	2.26182	0.665296	0.294142	1.58589	33.1646
RPLP0 /// RPLP0-like	2.25511	0.564798	0.250453	1.47918	33.1646
GIPC1	2.25445	0.64681	0.286904	1.5657	33.1646
MARK1	2.25337	0.44497	0.197469	1.36129	33.1646
ELK1	2.25174	1.24978	0.555027	2.37805	33.1646
KRT8	2.24516	0.448479	0.199754	1.3646	33.1646
RHOT2	2.2444	0.396	0.176439	1.31585	33.1646
CDCA4	2.24193	1.03313	0.46082	2.04646	33.1646
NDUFS6	2.23289	0.571964	0.256154	1.48655	33.1646
COL9A3	2.22942	0.138564	0.0621528	1.10081	33.1646
ACP6	2.22684	0.685406	0.307793	1.60815	33.1646
TRIP13	2.22263	0.992219	0.446417	1.98924	33.1646
FAM64A	2.22223	1.18677	0.534043	2.27642	33.1646
QSOX1	2.22101	0.272544	0.122712	1.20794	33.1646
TRMU	2.21772	0.529214	0.23863	1.44314	33.1646
POLR3K	2.21368	1.26647	0.572111	2.40572	33.1646
IGFBP2	2.2118	1.81173	0.819122	3.51064	33.1646
ATP5C1	2.21008	0.336957	0.152464	1.26309	33.1646
F8A1 /// F8A2 /// F8A3	2.20074	1.12392	0.510698	2.17938	37.9333
CHST8	2.20057	1.3843	0.629065	2.61045	37.9333
REST	2.19662	1.60058	0.728657	3.03266	37.9333
NAB2	2.19173	0.811333	0.370179	1.75483	37.9333
ASPH	2.18977	0.681665	0.311295	1.60399	37.9333
MDK	2.18775	0.936671	0.428143	1.91411	37.9333
PMAIP1	2.18713	1.38145	0.631624	2.60529	37.9333
PABPC3	2.18704	0.725156	0.33157	1.65308	37.9333
NIT2	2.18438	0.993246	0.454703	1.99066	37.9333
PPIL2	2.18388	0.506559	0.231954	1.42066	37.9333
RPL13	2.18383	0.635621	0.291058	1.55361	37.9333
INF2	2.17762	0.440959	0.202496	1.35751	37.9333
WDR74	2.1772	0.912315	0.41903	1.88206	37.9333
POLA2	2.17512	1.15117	0.529243	2.22094	37.9333
GSTO1	2.17384	0.94785	0.436025	1.929	37.9333
CEBPE	2.17233	0.938216	0.431894	1.91616	37.9333
CCDC106	2.16479	0.814574	0.376283	1.75878	37.9333
HK2	2.16339	1.68073	0.776896	3.2059	37.9333
KCNF1	2.1625	0.557258	0.257691	1.47147	37.9333
KIAA0391 /// PSMA6	2.1619	0.643276	0.297552	1.56187	37.9333
KIF14	2.1611	1.25672	0.58152	2.38952	37.9333
RBMX	2.1602	0.691272	0.320003	1.61471	37.9333
MED25	2.15855	0.483171	0.223841	1.39781	37.9333
PAK4	2.15808	0.694765	0.321937	1.61862	37.9333
CEND1	2.15633	0.833374	0.386478	1.78185	37.9333
FAM46A	2.15535	1.18361	0.549153	2.27145	37.9333
KIAA0664	2.15463	0.446497	0.207227	1.36273	37.9333
PHACTR2	2.15458	1.88581	0.875257	3.6956	37.9333
DCPS	2.15423	0.9183	0.426279	1.88989	37.9333
ZNF84	2.15354	1.11775	0.519026	2.17008	37.9333
NME1-NME2 /// NME2	2.15351	1.03627	0.4812	2.05092	37.9333
C14orf172	2.15331	0.805862	0.374244	1.74819	37.9333
THBS4	2.1483	1.40866	0.655707	2.6549	37.9333
CGGBP1	2.14562	0.584658	0.272489	1.49968	37.9333
RNF113A	2.14449	0.526306	0.245422	1.44024	37.9333
EXOSC5	2.14282	1.42682	0.665861	2.68854	37.9333
POLS	2.13922	0.421342	0.196961	1.33917	37.9333
C19orf50	2.13863	0.584864	0.273476	1.4999	37.9333
HOXD11	2.13648	2.93408	1.37333	7.6427	37.9333
PAICS	2.13627	1.19928	0.561391	2.29626	37.9333
CSRP2	2.13581	1.40791	0.659192	2.65352	37.9333
MRPS30	2.13282	1.14608	0.537355	2.21312	37.9333
PRRC1	2.13069	0.557609	0.261703	1.47183	37.9333
FAM13A1	2.12655	2.10475	0.989751	4.30124	37.9333
NEIL1	2.12419	0.356764	0.167953	1.28055	37.9333
TGIF2	2.1237	0.882697	0.41564	1.84382	37.9333
CCNF	2.1123	0.711564	0.336867	1.63758	37.9333
YARS2	2.10933	0.519329	0.246206	1.43329	37.9333
TIMM23 /// TIMM23B	2.108	0.672408	0.31898	1.59373	37.9333
PWP1	2.10786	0.479048	0.227267	1.39382	37.9333
ALDH18A1	2.10299	1.05773	0.502964	2.08165	37.9333
LOC100133724 /// VDAC1	2.09516	0.561704	0.268096	1.47601	37.9333
ERLIN1	2.09088	0.402785	0.19264	1.32206	37.9333
MDFI	2.0893	0.325135	0.155619	1.25278	37.9333
MED12	2.08743	0.918002	0.439777	1.8895	37.9333
EPS8L1	2.08253	0.84782	0.40711	1.79978	37.9333
TMED9	2.08184	0.387558	0.186162	1.30818	37.9333
RRBP1	2.07946	0.472768	0.227351	1.38777	37.9333
DOHH	2.07737	0.827274	0.398232	1.77433	37.9333
FKBP11	2.07689	0.859294	0.41374	1.81415	37.9333
FUS	2.07582	0.64369	0.310089	1.56232	37.9333
NAP1L4	2.07436	0.741699	0.357557	1.67214	37.9333
OGFOD2	2.07124	0.631753	0.305013	1.54945	37.9333
MRPL12	2.07108	0.760219	0.367063	1.69375	37.9333
PABPC1	2.06999	0.650041	0.31403	1.56921	37.9333
BAI1	2.06747	1.14668	0.554628	2.21403	37.9333
PAFAH1B3	2.06745	0.713149	0.344942	1.63938	37.9333
SC65	2.06657	0.817075	0.395377	1.76183	37.9333
MPG	2.06645	0.515184	0.249308	1.42918	37.9333
UBE2I	2.06641	0.536558	0.259657	1.45051	37.9333
IDI1	2.06495	0.513417	0.248634	1.42743	37.9333
CACYBP	2.06429	0.706038	0.342025	1.63132	37.9333
NR0B1	2.05852	0.0952174	0.0462553	1.06823	37.9333
CHRNB2	2.05739	0.612939	0.29792	1.52937	37.9333
TST	2.05692	1.32368	0.643526	2.50304	37.9333
NUP37	2.05401	0.982934	0.478543	1.97648	37.9333
OGFR	2.05084	1.06475	0.519178	2.09181	37.9333
TBX2	2.0488	0.935592	0.456654	1.91268	37.9333
FBXO17	2.04664	2.07903	1.01583	4.22522	37.9333
TBC1D1	2.04645	0.721052	0.352343	1.64838	37.9333
AOX1	2.04233	0.177801	0.0870576	1.13116	37.9333
KANK3	2.03514	0.779812	0.383174	1.71691	37.9333
TBL1X	2.03446	1.1618	0.571059	2.23736	37.9333
KATNB1	2.03394	0.925751	0.455151	1.89967	37.9333
HYPK /// SERF2	2.03233	0.629225	0.309608	1.54673	37.9333
CUX2	2.02818	2.62782	1.29565	6.1809	37.9333
CENPN	2.0276	0.976401	0.481555	1.96755	37.9333
CPLX3 /// LMAN1L	2.02712	1.01829	0.502333	2.02552	37.9333
SLC10A3	2.02499	0.364522	0.180012	1.28746	37.9333
PRIM1	2.02385	0.9845	0.48645	1.97863	37.9333
B4GALT7	2.02334	0.408089	0.201691	1.32693	37.9333
MRPL18	2.02283	0.589271	0.29131	1.50449	37.9333
GJD2	2.01913	0.194227	0.0961938	1.14411	42.5599
LPIN2	2.01544	0.340589	0.16899	1.26627	42.5599
ST6GAL1	2.01477	1.20637	0.598763	2.30756	42.5599
STC2	2.01152	1.61467	0.802714	3.06242	42.5599
LAPTM4B	2.00768	0.85745	0.427086	1.81183	42.5599
APEX1	2.0035	0.725413	0.362072	1.65337	42.5599
EMD	2.00143	1.15367	0.576423	2.22479	42.5599
BRD9	2.00143	0.683163	0.341338	1.60566	42.5599
GNL1	1.99597	0.764033	0.382787	1.69823	42.5599
CXorf40A /// CXorf40B	1.99315	0.596525	0.299288	1.51207	42.5599
CDC42EP3	1.99136	1.16637	0.585713	2.24446	42.5599
STIP1	1.98985	1.21915	0.612683	2.32809	42.5599
RET	1.98907	2.50962	1.2617	5.6947	42.5599
HIP1R	1.98258	0.65636	0.331064	1.5761	42.5599
SH3PXD2A	1.98233	0.699481	0.352857	1.62392	42.5599
GANAB	1.98162	0.472225	0.238302	1.38725	42.5599
HRASLS2	1.97897	0.550667	0.27826	1.46476	42.5599
SLC19A1	1.97689	1.29354	0.654329	2.45129	42.5599
RAG1AP1	1.97549	0.502661	0.254448	1.41682	42.5599
C11orf51	1.97319	1.16418	0.59	2.24106	42.5599
MT1E /// MT1H /// MT1M /// MT1P2	1.97027	0.5161	0.261944	1.43008	42.5599
UNG	1.96968	0.869291	0.441335	1.82676	42.5599
ALDH7A1	1.96714	0.889445	0.452151	1.85246	42.5599
PARP16	1.96571	1.05245	0.535406	2.07405	42.5599
FAM38A	1.96466	0.859335	0.437397	1.8142	42.5599
ENY2	1.9629	0.655201	0.333793	1.57484	42.5599
NAT9	1.96186	0.876852	0.44695	1.83636	42.5599
HCCS	1.95999	0.817754	0.417224	1.76266	42.5599
HDLBP	1.95995	0.584273	0.298106	1.49928	42.5599
SPDEF	1.95985	0.71016	0.362354	1.63599	42.5599
OTUB1	1.95843	0.777571	0.397037	1.71424	42.5599
MT2A	1.95771	0.620882	0.317146	1.53781	42.5599
KCNK1	1.95194	1.29691	0.664421	2.45702	42.5599
SIX5	1.9513	0.409298	0.209757	1.32804	42.5599
PITPNC1	1.94965	0.891649	0.457338	1.8553	42.5599
HNRNPA1 /// HNRPA1L-2 /// LOC100128836 /// LOC120364 /// LOC391670 /// LOC402112 /// LOC440125 /// LOC642817 /// LOC643033 /// LOC644037 /// LOC645001 /// LOC728170 /// LOC728643 /// LOC728732 /// LOC729102 /// LOC729366 /// LOC730246 /// RP11-78J21.1	1.94526	0.526134	0.270469	1.44007	42.5599
AKR1C3	1.94157	1.69084	0.870862	3.22844	42.5599
RPLP0	1.93974	0.305696	0.157597	1.23601	42.5599
CLCN7	1.93843	0.65482	0.33781	1.57442	42.5599
PNMA3	1.93832	1.43093	0.738231	2.6962	42.5599
NOL6	1.93809	0.244743	0.126281	1.18488	42.5599
PDXK	1.93693	0.516917	0.266875	1.43089	42.5599
LOC645139 /// LOC651789 /// PAIP1	1.93028	0.671099	0.347668	1.59229	42.5599
ZNF259	1.92719	0.875668	0.454375	1.83486	42.5599
KIFC1	1.92391	1.0096	0.524764	2.01335	42.5599
C19orf29	1.9211	0.852245	0.443624	1.80531	42.5599
PPP2R4	1.92083	0.444867	0.231602	1.36119	42.5599
ALDOB	1.92017	0.312616	0.162806	1.24196	42.5599
ADAMTS3	1.92006	2.82985	1.47383	7.11	42.5599
PELP1	1.91956	0.671251	0.34969	1.59245	42.5599
COG8 /// PDF	1.9132	0.648264	0.338838	1.56728	42.5599
TRPC4AP	1.91226	0.496267	0.259518	1.41056	42.5599
GDAP1L1	1.91082	0.749691	0.39234	1.68143	42.5599
FBLN1 /// LOC100133843	1.90996	1.53502	0.803691	2.89792	42.5599
MCM5	1.90911	1.35445	0.709469	2.557	42.5599
S100A8	1.90832	1.81067	0.948825	3.50804	42.5599
NFATC3	1.90539	0.584769	0.306902	1.4998	42.5599
DIMT1L	1.90513	0.689807	0.362079	1.61307	42.5599
THBS1	1.90495	0.153439	0.0805477	1.11222	42.5599
CENPA	1.90215	1.11179	0.58449	2.16113	42.5599
HNRNPU	1.90168	0.376767	0.198123	1.29843	42.5599
GPM6B	1.9013	0.654203	0.344082	1.57375	42.5599
IGSF9B	1.90124	0.995769	0.523748	1.99414	42.5599
NPM1	1.90019	0.850035	0.447342	1.80254	42.5599
RICS	1.89738	0.629063	0.331542	1.54656	42.5599
QTRT1	1.89647	0.813511	0.42896	1.75748	42.5599
MPST	1.89441	1.20572	0.636461	2.30652	42.5599
TUBB6	1.89197	1.15749	0.611791	2.23069	42.5599
HSPA14	1.89129	0.437724	0.231442	1.35447	42.5599
NADSYN1	1.89098	0.845528	0.447136	1.79692	42.5599
PTTG1	1.88962	0.751542	0.397722	1.68359	42.5599
SLC25A3	1.88856	0.504486	0.267127	1.41862	42.5599
HMGCS2	1.88677	0.0403919	0.021408	1.02839	42.5599
KLHDC4	1.88632	0.526675	0.279208	1.4406	42.5599
ARHGAP4	1.88272	0.483935	0.257041	1.39855	42.5599
RANBP1	1.88124	0.530493	0.281991	1.44442	42.5599
PQBP1	1.87847	0.481853	0.256513	1.39654	42.5599
MINK1	1.87829	0.445794	0.23734	1.36206	42.5599
LOC100133585 /// RABEP2	1.87764	0.720565	0.38376	1.64783	42.5599
M6PRBP1	1.87076	0.12385	0.0662028	1.08964	42.5599
TMEM161A	1.86764	0.57724	0.309075	1.49199	42.5599
AKAP8L	1.86676	0.467786	0.250587	1.38299	42.5599
ADCY3	1.86544	0.758777	0.406756	1.69206	42.5599
BSG	1.86233	0.880777	0.472944	1.84137	42.5599
MTX1	1.86221	0.986996	0.530014	1.98205	42.5599
TNFRSF14	1.86174	0.565328	0.303656	1.47972	42.5599
RNF121	1.85918	0.541709	0.291371	1.4557	42.5599
TMEM100	1.85601	2.31941	1.24968	4.99128	42.5599
PAAF1	1.85543	0.623314	0.335941	1.54041	42.5599
HYAL2	1.85492	0.710611	0.383096	1.6365	42.5599
TBCE	1.85246	0.947091	0.51126	1.92798	42.5599
SGSM3	1.85144	0.382255	0.206464	1.30338	42.5599
SDC4	1.8482	0.133573	0.072272	1.09701	42.5599
MUC8	1.84754	1.13445	0.614032	2.19534	42.5599
GBL	1.84581	0.914935	0.495683	1.88548	42.5599
HSD17B7	1.84551	0.371009	0.201033	1.29326	42.5599
CYFIP1	1.84396	0.905339	0.490976	1.87298	42.5599
FARP1	1.84385	0.542931	0.294454	1.45693	42.5599
RPS11	1.84244	0.381571	0.2071	1.30276	42.5599
RPL10	1.83954	0.681654	0.370556	1.60398	42.5599
SKIV2L	1.83766	0.902054	0.490871	1.86873	42.5599
ARHGEF1	1.83695	1.44643	0.787412	2.72533	42.5599
STAR	1.8368	1.31033	0.713376	2.47998	42.5599
SLC25A6	1.83526	1.00711	0.548755	2.00988	42.5599
C3orf60	1.83409	0.873219	0.476103	1.83174	42.5599
TBCD	1.83408	0.3469	0.189141	1.27182	42.5599
TPD52L1	1.83373	0.200212	0.109183	1.14887	42.5599
ANGPTL4	1.83343	1.2037	0.656528	2.30329	42.5599
CRLF1	1.83234	1.53617	0.838366	2.90023	42.5599
RABEPK	1.82584	1.02267	0.560111	2.03168	42.5599
PRDX4	1.82411	0.937318	0.513851	1.91496	42.5599
C21orf45	1.82289	0.997126	0.547003	1.99602	42.5599
ITSN1	1.81808	0.773004	0.425176	1.70882	42.5599
FRAG1	1.8177	0.489391	0.269236	1.40385	42.5599
GART	1.81649	0.317024	0.174525	1.24576	42.5599
LOC729222 /// PPFIBP1	1.81561	0.125206	0.0689611	1.09066	42.5599
RAI14	1.81514	1.47086	0.810329	2.77188	42.5599
DALRD3 /// LOC100133719	1.81316	0.786008	0.433502	1.7243	42.5599
KIFC3	1.81188	1.28585	0.709679	2.43826	42.5599
CD248	1.81099	0.757988	0.418548	1.69113	42.5599
TRAFD1	1.81045	0.491832	0.271663	1.40623	42.5599
AQP6	1.8103	0.808978	0.446876	1.75197	42.5599
C8orf33	1.80957	0.937736	0.518209	1.91552	42.5599
HHAT	1.80861	1.03616	0.572903	2.05076	42.5599
TMEM59L	1.80695	0.792752	0.438723	1.73238	42.5599
KYNU	1.8061	0.539576	0.298752	1.45355	42.5599
GMPPA	1.80493	0.948348	0.525421	1.92966	42.5599
DHX34	1.80394	0.983935	0.545436	1.97785	42.5599
NAP1L2	1.80334	0.700579	0.38849	1.62516	42.5599
CAD	1.80296	1.12693	0.625046	2.18394	42.5599
RNF19A	1.80255	0.367132	0.203673	1.28979	42.5599
DSCC1	1.80245	1.2591	0.698553	2.39347	42.5599
PDHA1	1.80151	0.640769	0.355685	1.55916	42.5599
FAM3A	1.79974	0.680208	0.377948	1.60237	44.6886
NDUFA9	1.7982	0.517914	0.288018	1.43188	44.6886
NUP210	1.79817	1.00443	0.558581	2.00615	44.6886
ENO3	1.79805	1.478	0.822	2.78562	44.6886
ALK	1.79714	1.10897	0.617077	2.15692	44.6886
WDR62	1.79583	0.999385	0.556502	1.99915	44.6886
SRF	1.79405	0.732994	0.40857	1.66209	44.6886
AMN	1.79186	1.19469	0.666732	2.28896	44.6886
RPS3	1.79153	0.331238	0.184892	1.25809	44.6886
CDC37	1.79126	1.24231	0.693536	2.36576	44.6886
POLR2H	1.78885	0.850988	0.475719	1.80374	44.6886
DCTD	1.78844	0.774812	0.433233	1.71097	44.6886
FLNA	1.78771	0.994455	0.556273	1.99233	44.6886
SLC2A8	1.78741	0.618097	0.345805	1.53485	44.6886
PSMD8	1.78675	0.465912	0.26076	1.38119	44.6886
PTGES2	1.7864	1.13938	0.637809	2.20286	44.6886
PPRC1	1.78628	0.63375	0.354787	1.55159	44.6886
TPM4	1.78488	0.81412	0.45612	1.75823	44.6886
MOSC1	1.78025	1.03626	0.582088	2.05091	44.6886
TGFBI	1.78007	1.30587	0.733608	2.47233	44.6886
MFSD10	1.77942	1.34458	0.755628	2.53956	44.6886
CENPO	1.77932	0.528543	0.297048	1.44247	44.6886
U2AF1	1.77698	1.09851	0.618191	2.14134	44.6886
TERT	1.7762	1.29895	0.731308	2.46049	44.6886
DLGAP4	1.77472	0.798485	0.449921	1.73927	44.6886
NINJ1	1.77423	0.463535	0.26126	1.37892	44.6886
EIF1AY	1.77307	2.12391	1.19787	4.35873	44.6886
NCAPD3	1.77275	1.1981	0.675842	2.29437	44.6886
BLM	1.77232	0.86705	0.489218	1.82393	44.6886
ERAF	1.77152	0.0997063	0.0562828	1.07156	44.6886
MACROD1	1.77061	0.694822	0.39242	1.61868	44.6886
DDX23	1.77057	0.803815	0.453987	1.74571	44.6886
NCOR2	1.77052	0.745281	0.42094	1.6763	44.6886
SDCCAG3	1.76499	0.686383	0.388888	1.60924	44.6886
ATG4B /// LOC727737	1.76446	0.260995	0.147918	1.19831	44.6886
MRPL28	1.76064	0.685472	0.389332	1.60823	44.6886
GPR27	1.76008	0.576128	0.32733	1.49084	44.6886
MRPS18A	1.7597	0.466503	0.265103	1.38176	44.6886
HNRNPUL2	1.75924	0.980439	0.55731	1.97307	44.6886
HOXB3	1.758	0.908987	0.517056	1.87773	44.6886
AEN	1.75606	0.643588	0.366496	1.56221	44.6886
BYSL	1.75598	0.705077	0.401529	1.63023	44.6886
POFUT2	1.75398	0.425133	0.242382	1.3427	44.6886
FUT9	1.75256	2.10371	1.20036	4.29812	44.6886
OPRS1	1.75211	0.747647	0.426712	1.67905	44.6886
TSPAN5	1.75148	0.683997	0.390525	1.60659	44.6886
DDX10	1.74994	1.27675	0.729597	2.42292	44.6886
MRPS34	1.74838	0.8725	0.499034	1.83083	44.6886
EHMT2	1.74756	1.35196	0.773628	2.55259	44.6886
SLC25A22	1.73799	0.725299	0.41732	1.65324	44.6886
CSNK2A1	1.73786	0.626645	0.360586	1.54397	44.6886
RPL36A	1.7349	0.787189	0.453737	1.72571	44.6886
TRH	1.73374	0.0737119	0.042516	1.05242	44.6886
PTMAP7	1.73343	0.530619	0.30611	1.44455	44.6886
TNS4	1.73288	0.95777	0.552705	1.94231	44.6886
POU2F2	1.73147	0.676103	0.39048	1.59782	44.6886
HSPB2	1.73098	0.10595	0.0612081	1.0762	44.6886
MRPL39	1.72726	0.653476	0.378332	1.57295	44.6886
HMGN1	1.72439	0.450632	0.261328	1.36664	44.6886
CENTB1	1.72411	1.25789	0.729587	2.39146	44.6886
DAPK3	1.72063	0.693575	0.403093	1.61729	44.6886
SNRPF	1.71836	0.926386	0.539112	1.90051	44.6886
DDX27	1.71785	0.613092	0.356894	1.52953	44.6886
LILRB3	1.71672	0.825352	0.480773	1.77197	44.6886
SNRPE	1.71598	0.655951	0.382261	1.57565	44.6886
MSI1	1.71542	1.08694	0.633626	2.12423	44.6886
RTEL1	1.71512	0.415085	0.242015	1.33338	44.6886
DOK1	1.71209	0.904758	0.528454	1.87223	44.6886
C8orf32	1.71084	1.0038	0.586731	2.00528	44.6886
TRAF4	1.70831	0.365057	0.213695	1.28793	44.6886
BAT2	1.70796	1.06598	0.624126	2.0936	44.6886
RBM41	1.70705	1.03015	0.603472	2.04224	44.6886
HOXD3	1.70695	1.30918	0.766973	2.47801	44.6886
CDC25A	1.70642	0.8283	0.485402	1.77559	44.6886
ADAM23	1.70348	0.348453	0.204554	1.27319	44.6886
RNF24	1.69897	0.430119	0.253165	1.34735	44.6886
MRPS35	1.69807	0.536673	0.316049	1.45062	44.6886
ALDOA	1.69733	0.559992	0.329926	1.47426	44.6886
HTT	1.69729	0.835979	0.492539	1.78507	44.6886
CSDA	1.69727	0.562405	0.331358	1.47673	44.6886
PPEF1	1.69718	2.13915	1.26042	4.40502	44.6886
C1orf107	1.69551	0.88098	0.519597	1.84163	44.6886
SMARCB1	1.69425	1.21247	0.715642	2.31735	44.6886
ABCC4	1.69421	1.33994	0.79089	2.5314	44.6886
ABLIM1	1.69355	0.836056	0.493671	1.78516	44.6886
C1orf35	1.69082	0.642125	0.379771	1.56063	44.6886
HN1	1.69081	0.58077	0.343487	1.49565	44.6886
ICOSLG	1.69073	0.649422	0.384108	1.56854	44.6886
SERPING1	1.69071	0.68977	0.407978	1.61303	44.6886
ARC	1.68819	0.831555	0.492572	1.7796	44.6886
LSM3	1.68778	0.53885	0.319265	1.45281	44.6886
ESPL1	1.68366	0.561623	0.333573	1.47593	44.6886
IGHG1	1.68322	0.908252	0.539593	1.87677	44.6886
LHB	1.68042	0.907656	0.540135	1.876	44.6886
BLOC1S1	1.68008	0.657058	0.391087	1.57686	44.6886
SLC25A10	1.67992	0.568669	0.338509	1.48315	44.6886
RNF126	1.67949	0.707499	0.421259	1.63297	44.6886
GINS2	1.67795	0.969333	0.577689	1.95794	44.6886
CD70	1.67793	0.751476	0.44786	1.68351	44.6886
PTX3	1.67791	1.41995	0.846263	2.67577	44.6886
ITGA6	1.67788	0.594564	0.354354	1.51002	44.6886
MKI67	1.67787	0.717406	0.42757	1.64422	44.6886
ETV4	1.67672	0.807297	0.481475	1.74993	44.6886
SCN5A	1.67534	0.214133	0.127814	1.16001	44.6886
TRADD	1.67326	0.365915	0.218684	1.2887	44.6886
SMARCD2	1.67263	0.212814	0.127233	1.15895	44.6886
PGK1	1.67086	0.781517	0.467732	1.71894	44.6886
TMEM135	1.67085	0.608618	0.364256	1.5248	44.6886
EIF2S2	1.67003	0.468672	0.280637	1.38383	44.6886
HIRIP3	1.66929	0.534765	0.320355	1.44871	44.6886
VPS37B	1.66882	0.845242	0.506492	1.79657	44.6886
EIF3E	1.66797	0.409078	0.245255	1.32784	44.6886
SRCAP	1.66673	1.06191	0.637126	2.0877	44.6886
LOC201229	1.66588	0.68654	0.412119	1.60942	44.6886
WASF3	1.6639	1.18332	0.711169	2.27098	44.6886
ZNF232	1.66336	0.814475	0.489657	1.75866	44.6886
SPIN2A /// SPIN2B	1.66273	0.823071	0.495012	1.76917	44.6886
C16orf88	1.66159	1.14138	0.68692	2.20592	44.6886
NOTCH1	1.66117	0.513771	0.309282	1.42778	44.6886
CS	1.66012	0.487097	0.293411	1.40162	44.6886
SEMA6C	1.65694	1.01951	0.615296	2.02723	44.6886
ATP1B3	1.65655	0.406444	0.245356	1.32541	44.6886
MYLC2PL	1.65646	1.06925	0.645499	2.09834	44.6886
ASCL1	1.65608	2.67017	1.61234	6.36503	44.6886
HNRNPA1 /// LOC728844	1.65259	0.98434	0.595636	1.97841	44.6886
PCBP2	1.65215	0.769551	0.465787	1.70474	44.6886
CTH	1.64963	0.115136	0.0697953	1.08308	44.6886
DAXX	1.64954	0.685993	0.415868	1.60881	44.6886
DOK2	1.64953	0.711992	0.431634	1.63806	44.6886
GLTSCR2	1.6487	0.246762	0.149671	1.18654	44.6886
MT1H	1.64829	0.514897	0.312384	1.42889	44.6886
BRPF1	1.64775	0.50783	0.308196	1.42191	44.6886
LOC100128570	1.64589	0.768675	0.467027	1.7037	44.6886
NUDT3	1.64579	0.864933	0.525542	1.82125	44.6886
AMIGO3 /// GMPPB	1.64524	0.577067	0.350749	1.49181	44.6886
MTHFS	1.64485	0.288169	0.175195	1.22109	44.6886
NETO2	1.64415	1.11675	0.679226	2.16858	44.6886
CADM4	1.64393	0.904724	0.55034	1.87219	44.6886
VGLL4	1.64259	0.603991	0.367708	1.51992	44.6886
TELO2	1.64076	0.398773	0.243042	1.31839	44.6886
GCAT	1.64032	0.853688	0.520441	1.80711	44.6886
SLC4A7	1.63899	0.482369	0.294309	1.39704	44.6886
PWP2	1.63862	0.940087	0.573705	1.91864	44.6886
PTMS	1.63793	0.908871	0.55489	1.87758	44.6886
MRPS2	1.63762	1.052	0.642394	2.0734	44.6886
GINS1	1.63548	0.645616	0.394756	1.56441	44.6886
CCDC9	1.63499	0.40914	0.250241	1.32789	44.6886
BTG3	1.63332	1.26686	0.775637	2.40637	44.6886
YIF1A	1.63187	0.547294	0.335379	1.46134	44.6886
E4F1	1.63082	0.478764	0.293573	1.39355	44.6886
LDHA	1.63068	0.846246	0.518952	1.79782	44.6886
CCT4	1.63024	0.463142	0.284094	1.37854	44.6886
F12	1.628	1.78019	1.09348	3.43471	44.6886
SRPR	1.62779	0.328584	0.201858	1.25578	44.6886
NPFFR1	1.62777	0.699424	0.429682	1.62386	44.6886
LTA4H	1.62516	0.525244	0.323196	1.43918	44.6886
BRWD1	1.62223	0.425039	0.262009	1.34261	44.6886
ACTR5	1.62025	0.467371	0.288456	1.38259	44.6886
MTHFD1	1.61959	0.927288	0.572545	1.9017	44.6886
SMOX	1.61894	0.781927	0.482987	1.71943	44.6886
C1orf68	1.61841	0.464226	0.286842	1.37958	44.6886
MAPKAPK2	1.61792	0.615658	0.380525	1.53226	44.6886
CLPTM1	1.61684	0.457556	0.282993	1.37321	44.6886
CKB	1.61632	1.02718	0.635504	2.03804	44.6886
LRFN4	1.61624	0.29426	0.182065	1.22626	44.6886
EIF3H	1.61496	0.48355	0.299418	1.39818	44.6886
NRIP2	1.61168	0.263955	0.163777	1.20077	44.6886
FURIN	1.61118	0.737368	0.457656	1.66713	44.6886
MTHFD2	1.60833	0.783531	0.487172	1.72134	44.6886
VGF	1.60758	0.615843	0.383087	1.53245	44.6886
INPP5E	1.60488	0.466862	0.290902	1.3821	44.6886
GPAA1	1.60461	0.710749	0.442942	1.63665	44.6886
TIMM44	1.60411	0.398959	0.248711	1.31856	44.6886
TPCN1	1.60395	0.823097	0.513169	1.7692	44.6886
C4orf15	1.60391	0.669452	0.417388	1.59047	44.6886
SFTPC	1.60359	1.41469	0.882202	2.66602	44.6886
MRPL16	1.60013	0.544607	0.340351	1.45862	44.6886
LTBP3	1.59844	0.894413	0.559552	1.85885	44.6886
ITGA2B	1.59782	0.494219	0.309309	1.40856	44.6886
RPS21	1.59647	0.572495	0.358601	1.48709	44.6886
FSTL3	1.59209	0.642794	0.403742	1.56135	44.6886
EIF4A1	1.5918	0.697613	0.438253	1.62182	44.6886
WDR77	1.58989	0.45722	0.287579	1.37289	44.6886
NP	1.5887	1.41616	0.891396	2.66875	44.6886
APOA1	1.58499	0.398481	0.251409	1.31812	44.6886
C14orf159	1.58453	0.553508	0.349319	1.46765	44.6886
MCCC2	1.58403	0.491459	0.310258	1.40587	44.6886
RNASET2	1.58033	0.594334	0.376083	1.50978	44.6886
MVD	1.5773	0.947748	0.600868	1.92886	44.6886
EML3	1.57601	0.21214	0.134606	1.15841	44.6886
ABTB2	1.57395	0.240404	0.15274	1.18132	44.6886
C1orf156	1.57378	1.04413	0.663451	2.06212	44.6886
CHL1	1.57328	0.719752	0.457484	1.6469	44.6886
FAM162A	1.57302	0.919247	0.584382	1.89113	44.6886
ATP5S	1.57269	0.4455	0.283273	1.36179	44.6886
BCHE	1.57215	0.215682	0.13719	1.16125	44.6886
MCF2	1.57068	0.292283	0.186087	1.22458	44.6886
ABCB7	1.57058	0.507024	0.322826	1.42112	44.6886
TUFM	1.57019	0.392489	0.249963	1.31266	44.6886
GSTA1	1.57015	0.156643	0.0997629	1.11469	44.6886
IL1RN	1.56767	0.906973	0.57855	1.87511	44.6886
PRMT5	1.56604	1.00275	0.640309	2.00382	44.6886
FLJ14107	1.56601	0.187366	0.119645	1.13868	44.6886
ARMC9	1.56527	0.695867	0.444566	1.61986	44.6886
EIF3F	1.5642	0.400081	0.255774	1.31958	44.6886
TCF25	1.56419	0.524275	0.335174	1.43821	44.6886
HR	1.56375	0.896871	0.573539	1.86202	44.6886
NME4	1.56373	0.895122	0.572426	1.85977	44.6886
PSMG1	1.56343	0.951584	0.608652	1.934	44.6886
NAG	1.56341	1.72229	1.10162	3.2996	44.6886
ZNF771	1.56259	0.336122	0.215105	1.26236	44.6886
NME1 /// NME2	1.56118	0.688816	0.441213	1.61196	44.6886
PDCD1	1.55932	1.23704	0.793318	2.35714	44.6886
PARD6A	1.55517	0.673557	0.43311	1.595	44.6886
C14orf124	1.55489	0.451251	0.290215	1.36723	44.6886
MPPE1	1.5531	0.430311	0.277066	1.34752	44.6886
NCAPH2	1.55136	0.748849	0.482706	1.68045	44.6886
LTB4R2	1.55112	1.13909	0.734365	2.20242	44.6886
SSNA1	1.55107	0.868104	0.559682	1.82526	44.6886
CCDC94	1.55065	0.510686	0.329337	1.42473	44.6886
POPDC3	1.55001	1.32599	0.855471	2.50704	44.6886
SOD3	1.5485	1.10505	0.713625	2.15106	44.6886
ATP13A1	1.54754	0.561647	0.362929	1.47595	44.6886
MVK	1.54581	0.411727	0.266351	1.33028	44.6886
HNRNPA0	1.54501	0.47584	0.307986	1.39073	44.6886
HPGD	1.54454	0.113308	0.0733603	1.08171	44.6886
TDGF1 /// TDGF3	1.5443	0.193696	0.125426	1.14369	44.6886
C17orf59	1.54399	0.46968	0.304199	1.3848	44.6886
SSR2	1.54333	0.693797	0.449544	1.61754	44.6886
SAA1 /// SAA2	1.54271	0.699218	0.453241	1.62362	44.6886
HSPA6	1.54251	2.62142	1.69945	6.15355	44.6886
C1orf77	1.54162	0.384966	0.249715	1.30583	44.6886
C14orf166	1.54047	0.512954	0.332985	1.42697	44.6886
STC1	1.53951	2.21744	1.44036	4.65069	44.6886
RFC4	1.53839	0.73718	0.479188	1.66691	44.6886
PPA2	1.53738	0.661258	0.430119	1.58146	44.6886
HAB1	1.53633	1.0077	0.655911	2.0107	44.6886
MRC2	1.53593	0.784636	0.510854	1.72266	44.6886
ZNF574	1.53589	0.559712	0.364422	1.47397	44.6886
CLPB	1.53521	0.926782	0.603685	1.90103	44.6886
TLX2	1.53511	0.975967	0.635765	1.96696	44.6886
LOC157627	1.53477	0.646511	0.421243	1.56538	44.6886
SHPK	1.53025	0.627427	0.410017	1.54481	45.644
DYRK1B	1.52717	0.902507	0.590968	1.86931	45.644
PRSS12	1.52711	1.78261	1.16731	3.44047	45.644
NPR3	1.52687	0.0554534	0.0363185	1.03919	45.644
SELE	1.52681	0.327852	0.214731	1.25514	45.644
EIF3B	1.52621	0.407164	0.266782	1.32608	45.644
BCKDK	1.52603	0.692484	0.453781	1.61606	45.644
PDAP1	1.52601	0.22945	0.150359	1.17239	45.644
AP3B1	1.52447	0.603512	0.395885	1.51941	45.644
GSPT1	1.52435	0.735626	0.482583	1.66512	45.644
SOX11	1.52379	0.685023	0.449553	1.60773	45.644
PVR	1.52352	1.09579	0.719246	2.1373	45.644
LOC100133432 /// MUC6	1.52272	0.324922	0.213383	1.2526	45.644
HCFC1	1.52075	0.402331	0.26456	1.32164	45.644
GRIN1	1.51909	0.971162	0.639306	1.96042	45.644
GPR177	1.5175	0.1606	0.105832	1.11775	45.644
F8	1.51735	0.122845	0.0809604	1.08888	45.644
SHMT2	1.51681	1.18161	0.77901	2.2683	45.644
CTSD	1.51673	0.888387	0.585725	1.8511	45.644
SLC25A5	1.51637	0.783895	0.516955	1.72177	45.644
BACE2	1.51491	1.20565	0.795855	2.3064	45.644
HMGB3	1.51448	0.668051	0.44111	1.58892	45.644
ZNF76	1.51438	0.547635	0.361624	1.46169	45.644
HSPBP1	1.51399	0.624547	0.412516	1.54173	45.644
PDIA5	1.51372	0.857298	0.566352	1.81164	45.644
PRICKLE4 /// TOMM6	1.51304	0.281805	0.186251	1.21571	45.644
CTAGE5	1.51214	0.32869	0.217367	1.25587	45.644
CHPF	1.51164	0.433214	0.286585	1.35024	45.644
VARS	1.51119	1.04537	0.691756	2.0639	45.644
FOXJ1	1.51117	0.820608	0.543027	1.76615	45.644
LTB4R	1.51084	0.565658	0.3744	1.48006	45.644
LOC390561 /// LOC730909	1.509	0.824653	0.546491	1.77111	45.644
IBSP	1.50654	0.720573	0.478298	1.64784	45.644
ARL6IP4 /// OGFOD2	1.50616	0.359137	0.238444	1.28266	45.644
NUDT21	1.50579	1.32073	0.8771	2.49792	45.644
EIF2S1	1.50564	0.481704	0.319932	1.39639	45.644
LOC731602 /// METT11D1	1.50542	0.348973	0.231811	1.27365	45.644
A4GALT	1.50273	0.931241	0.619699	1.90692	45.644
TRAF2	1.50231	0.727792	0.484447	1.6561	45.644
AIFM1	1.50083	0.525978	0.350459	1.43991	45.644
SP140L	1.49835	0.892829	0.595876	1.85681	45.644
NPTX1	1.4977	1.50018	1.00165	2.82878	45.644
HSD3B1 /// HSD3B2 /// LOC128102 /// LOC391081	1.49673	0.102403	0.0684181	1.07356	45.644
GPR125	1.49616	1.24353	0.831151	2.36778	45.644
SLC25A38	1.49572	0.680196	0.45476	1.60236	45.644
CRABP2	1.49361	1.36972	0.917054	2.58421	45.644
GP1BB	1.49195	1.52427	1.02167	2.87642	45.644
SQLE	1.49164	0.680855	0.456447	1.60309	45.644
MAPK12	1.49036	0.874416	0.586713	1.83327	45.644
DDX3Y	1.48996	2.17604	1.46047	4.51911	45.644
AOC3	1.48946	0.335366	0.22516	1.2617	45.644
FAHD2A	1.48597	0.755521	0.508436	1.68824	45.644
MAEA	1.48581	0.722951	0.486571	1.65055	45.644
EIF5A	1.48506	0.946753	0.637518	1.92753	45.644
GRIP2	1.48384	0.978407	0.659374	1.97029	45.644
UCKL1	1.48151	1.16615	0.787134	2.24411	45.644
PAF1	1.48109	0.350024	0.236328	1.27458	45.644
LTA	1.4805	0.505321	0.341319	1.41944	45.644
SLC39A1	1.47997	0.278593	0.188242	1.21301	45.644
FUZ	1.47935	0.588993	0.398144	1.5042	45.644
FABP1	1.47837	0.069003	0.0466751	1.04899	45.644
ISOC2	1.47788	0.200232	0.135486	1.14888	45.644
SNRP70	1.47242	0.615936	0.418317	1.53255	45.644
BGLAP /// PMF1	1.47218	0.786669	0.534356	1.72509	45.644
NXN	1.47108	1.50314	1.02179	2.83459	45.644
SRPRB	1.47076	0.622615	0.42333	1.53966	45.644
COX8A	1.47055	0.400062	0.272049	1.31957	45.644
RPL13A	1.46894	0.244549	0.166481	1.18472	45.644
NHP2L1	1.46756	0.372396	0.253751	1.2945	45.644
COX7C	1.46682	0.204261	0.139254	1.1521	45.644
PPP2R1B	1.46575	0.209994	0.143268	1.15668	45.644
FGG	1.46515	0.056417	0.0385059	1.03988	45.644
TRIM28	1.4645	0.579533	0.395722	1.49437	45.644
IGH@ /// IGHA1 /// IGHA2 /// IGHD /// IGHG1 /// IGHG2 /// IGHG3 /// IGHM /// IGHV4-31 /// IGHV@ /// LOC100126583 /// LOC100133739	1.46363	0.304928	0.208337	1.23536	45.644
FEV	1.46338	1.02116	0.697811	2.02956	45.644
MYCNOS	1.46172	1.14491	0.783262	2.21132	45.644
ANKRD57	1.46126	1.65067	1.12962	3.13979	45.644
KIF18B	1.4595	0.725278	0.496936	1.65322	45.644
HDAC7	1.45911	1.52809	1.04728	2.88404	45.644
PRMT1	1.45883	1.14376	0.784027	2.20956	45.644
COX15	1.45879	0.268998	0.184398	1.20497	45.644
CNPY4	1.45806	1.13359	0.777464	2.19404	45.644
MAP1S	1.45678	0.468406	0.321535	1.38358	45.644
RIN1	1.45659	0.633999	0.435262	1.55186	45.644
DPAGT1	1.4557	0.465599	0.319846	1.38089	45.644
H1FX	1.45537	0.658703	0.452602	1.57866	45.644
NFKBIB	1.45394	0.277633	0.190952	1.2122	45.644
MCM6	1.45368	0.91369	0.628534	1.88386	45.644
NDUFS2	1.45304	0.733236	0.504621	1.66236	45.644
UTP14A	1.4517	0.621316	0.427991	1.53828	45.644
C11orf9	1.45041	0.523874	0.361191	1.43781	45.644
DHFR	1.44942	0.593387	0.409396	1.50878	45.644
TMEM214	1.44937	0.373425	0.257645	1.29542	45.644
JARID1D	1.44845	1.61958	1.11815	3.07286	45.644
RANBP3	1.44748	0.290344	0.200586	1.22293	45.644
ALDH5A1	1.44744	0.819447	0.566137	1.76473	45.644
BMP7	1.44564	0.800399	0.553664	1.74158	45.644
FGA	1.44505	0.0939827	0.0650378	1.06731	45.644
STK11	1.44494	0.599594	0.414962	1.51529	45.644
ASB13	1.44432	0.874425	0.605424	1.83328	45.644
CYorf14	1.44381	1.03222	0.71493	2.04517	45.644
GPR19	1.43911	0.972272	0.675607	1.96193	45.644
SRC	1.43894	0.588782	0.409178	1.50398	45.644
CDK2AP2	1.4372	0.281281	0.195715	1.21527	45.644
RAB5C	1.43659	0.725631	0.505107	1.65362	45.644
DHRS4 /// DHRS4L2	1.4364	0.400084	0.278533	1.31958	45.644
FOSL2	1.4362	0.191291	0.133193	1.14179	45.644
CKAP4	1.43588	0.475334	0.331041	1.39024	45.644
TMEM92	1.43544	0.599837	0.417876	1.51555	45.644
PDGFB	1.43504	0.99825	0.695626	1.99757	45.644
RBMS3	1.43391	0.766227	0.534363	1.70082	45.644
CCDC51	1.43283	0.432492	0.301844	1.34956	45.644
SOCS3	1.43278	0.773044	0.53954	1.70887	45.644
BEST1	1.43033	0.623087	0.435624	1.54017	45.644
LOC729623 /// PRKAR1B	1.42888	0.452699	0.31682	1.3686	45.644
CLN3	1.42725	0.849271	0.595039	1.80159	45.644
FZD7	1.42678	1.2753	0.89383	2.42049	45.644
Magmas	1.426	0.923114	0.647344	1.8962	45.644
NSMAF	1.42524	0.588145	0.412664	1.50331	45.644
CSK	1.42217	0.401831	0.282548	1.32118	45.644
TAC1	1.4217	0.308028	0.216662	1.23801	45.644
RNPEPL1	1.42158	0.657819	0.462737	1.5777	45.644
ERN2	1.42126	0.300445	0.211393	1.23152	45.644
LOC100134498	1.42054	0.69616	0.490068	1.62019	45.644
GFOD1	1.4203	0.29821	0.209963	1.22962	45.644
ONECUT2	1.42022	0.285694	0.201162	1.219	45.644
PFKP	1.41975	0.778506	0.548339	1.71535	45.644
CSF3	1.41881	0.730925	0.515169	1.6597	45.644
POU3F2	1.41852	1.26748	0.893519	2.4074	45.644
PRB3	1.41779	0.404934	0.285609	1.32403	45.644
NUSAP1	1.41477	0.462135	0.32665	1.37758	45.644
DIAPH1	1.41419	0.4765	0.336942	1.39136	45.644
CNIH4	1.41395	1.15437	0.816416	2.22588	45.644
FLJ22795 /// LOC388152 /// LOC388161 /// LOC727751 /// LOC727849 /// LOC727994 /// LOC728125 /// LOC729353	1.41394	0.43522	0.307806	1.35212	45.644
ECD	1.41267	0.332522	0.235385	1.25921	45.644
VSIG4	1.41254	1.04961	0.743063	2.06997	45.644
MRP63	1.41202	0.397992	0.281861	1.31767	45.644
TSC22D4	1.4118	0.829086	0.587254	1.77656	45.644
TPBG	1.41154	1.6936	1.19982	3.23463	45.644
MLF1IP	1.41049	0.713333	0.505735	1.63959	45.644
GPR175	1.40968	0.577458	0.409637	1.49222	45.644
C11orf48	1.40959	0.577802	0.409909	1.49257	45.644
WDR42A	1.40949	0.412036	0.29233	1.33056	45.644
HSPE1	1.40924	0.779079	0.552837	1.71604	45.644
ALAS2	1.40922	0.24757	0.175679	1.18721	45.644
TIMM17B	1.40839	0.47628	0.338172	1.39115	45.644
KRT8P12	1.40811	0.350403	0.248846	1.27492	45.644
ID2 /// ID2B	1.40658	1.84961	1.31497	3.60403	45.644
LOC644450	1.40607	0.973741	0.692527	1.96393	45.644
RFC3	1.40561	0.591198	0.4206	1.5065	45.644
LYRM4	1.40452	0.551699	0.392801	1.46581	45.644
DNAJC4	1.40206	0.569107	0.405908	1.4836	45.644
GRWD1	1.40131	0.600253	0.42835	1.51598	45.644
TARS2	1.40129	0.230555	0.164531	1.17329	45.644
EHD1	1.40083	0.225658	0.161089	1.16931	45.644
UGT2B15	1.39959	0.0485472	0.0346866	1.03422	45.644
ELAVL3	1.39895	1.21607	0.869273	2.32313	45.644
GK	1.39885	0.30964	0.221354	1.2394	45.644
C8orf30A	1.39877	0.36344	0.259828	1.28649	45.644
PFDN1	1.39854	0.164681	0.117752	1.12092	45.644
DNAJB1	1.39775	1.49092	1.06665	2.81067	45.644
ACD	1.39727	0.784391	0.561376	1.72237	45.644
NUBP2	1.39721	0.468116	0.335037	1.3833	45.644
SNAPC2	1.397	0.880965	0.630611	1.84161	45.644
SLC25A15	1.39283	0.912895	0.655427	1.88282	45.644
PPFIBP1	1.39263	0.341877	0.245489	1.2674	45.644
SCARB1	1.39157	0.233863	0.168057	1.17598	45.644
RP5-1077B9.4	1.39113	0.581563	0.41805	1.49647	45.644
LOC649299 /// RPL36A	1.38836	0.681048	0.490541	1.6033	45.644
RPL9	1.38817	0.146562	0.105579	1.10693	45.644
MT1F	1.38641	0.734249	0.529604	1.66353	45.644
MGST3	1.38628	0.248426	0.179203	1.18791	45.644
CKMT2	1.38594	0.0582354	0.0420188	1.04119	45.644
SLC35C1	1.38585	0.563506	0.406613	1.47786	45.644
SDHA	1.38554	0.337749	0.243768	1.26378	45.644
STARD7	1.38542	0.245631	0.177297	1.18561	45.644
TAF13	1.38465	0.254369	0.183707	1.19281	45.644
TROAP	1.3843	0.90569	0.65426	1.87344	45.644
RPP30	1.38292	0.501878	0.362912	1.41606	45.644
TMEM132A	1.38105	0.850357	0.615734	1.80295	45.644
LIME1	1.38075	0.376308	0.27254	1.29802	45.644
MAP6D1	1.38058	0.582174	0.421689	1.4971	45.644
NFIB	1.37839	0.794874	0.576668	1.73493	45.644
GTF2E2	1.37805	0.505883	0.367101	1.41999	45.644
ITIH5	1.37797	0.0341709	0.024798	1.02397	45.644
LOC100129141 /// LOC100131672 /// LOC100133273 /// LOC100133773 /// LOC387753 /// LOC389156 /// LOC402176 /// LOC440575 /// LOC442160 /// LOC641293 /// LOC642738 /// LOC645157 /// LOC645174 /// LOC646279 /// LOC650059 /// LOC653079 /// LOC653665 /// LOC653737 /// LOC727821 /// LOC728782 /// LOC729208 /// LOC729402 /// LOC729484 /// RPL21	1.3779	0.580508	0.4213	1.49538	45.644
SCD	1.37694	0.637477	0.462965	1.55561	45.644
HBB	1.37513	1.92402	1.39915	3.79478	45.644
FABP6	1.37499	1.19109	0.866253	2.28325	45.644
ANG	1.37338	0.367716	0.267745	1.29031	45.644
MT1P2	1.37099	0.567457	0.413904	1.48191	45.644
MGMT	1.37085	0.675947	0.493085	1.59765	45.644
PVRL2	1.36934	0.760465	0.555353	1.69404	45.644
PES1	1.36817	0.888439	0.649364	1.85117	45.644
PRKCSH	1.36769	0.325273	0.237827	1.2529	45.644
RAB3IL1	1.36765	0.578993	0.42335	1.49381	45.644
GAK	1.36582	0.374874	0.274468	1.29673	45.644
ASCC1	1.36498	0.318623	0.233426	1.24714	45.644
PLCD1	1.36383	0.455846	0.334241	1.37159	45.644
FIP1L1	1.36356	0.356126	0.261174	1.27998	45.644
LGTN	1.36255	0.682531	0.500923	1.60495	45.644
CD14	1.36223	1.27718	0.937568	2.42365	45.644
HNRNPA3 /// HNRNPA3P1	1.36177	0.36303	0.266588	1.28612	45.644
PCYT1B	1.35901	0.961203	0.707284	1.94693	45.644
ALPK1	1.35838	0.286437	0.210866	1.21962	45.644
C19orf24	1.35723	0.406674	0.299635	1.32563	45.644
CPA1	1.35678	0.049839	0.0367332	1.03515	45.644
DKKL1	1.35441	1.41598	1.04545	2.6684	45.644
HRH3	1.35356	0.540175	0.399076	1.45415	45.644
YY1AP1	1.35212	0.387853	0.286849	1.30844	45.644
CYP3A7	1.34996	0.0318839	0.0236184	1.02235	45.644
SNUPN	1.34987	0.651322	0.482506	1.57061	45.644
THAP3	1.34963	0.491638	0.364277	1.40604	45.644
PRKX /// PRKY	1.3496	0.852436	0.63162	1.80555	45.644
EPHB4	1.34801	0.804913	0.597112	1.74704	45.644
DUSP2	1.34787	1.04473	0.775098	2.06298	45.644
PTCD3	1.34757	0.47179	0.350104	1.38683	45.644
CABP1	1.34695	0.786514	0.58392	1.7249	45.644

## Sheet: DePreter_24 Up
Gene ID	Score(d)	Numerator(r)	Denominator(s+s0)	Fold Change	q-value(%)
SLC39A8	2.70588	4.28669	1.58421	19.5175	0.331432
GP1BB	2.62892	4.16804	1.58546	17.9765	0.331432
PTAFR	2.526	3.73435	1.47837	13.3092	0.331432
SFTPC	2.49495	3.65607	1.46538	12.6062	0.331432
TBKBP1	2.3966	3.44499	1.43745	10.8905	0.331432
STC1	2.36153	4.13947	1.75288	17.624	0.331432
TCF15	2.34492	3.50459	1.49455	11.3497	0.331432
NR4A3	2.31116	4.10031	1.77413	17.152	0.331432
CNPY4	2.26766	3.32191	1.46491	9.99985	0.331432
BEST1	2.25603	3.23575	1.43427	9.42014	0.331432
MAPRE3	2.25395	3.62993	1.61048	12.38	0.331432
DKKL1	2.18836	2.88473	1.31822	7.38569	0.331432
MT2A	2.18472	3.35062	1.53366	10.2009	0.331432
TNFRSF12A	2.16351	4.0656	1.87917	16.7443	0.331432
DES /// FAM48A	2.13056	3.29302	1.54561	9.80159	0.331432
HDAC7	2.09215	3.82781	1.8296	14.2	0.331432
GRIN1	2.07706	3.26874	1.57374	9.63805	0.331432
DMPK	2.07316	2.7824	1.34211	6.87997	0.331432
PDCD1	2.05521	3.05542	1.48667	8.31328	0.331432
SOD3	2.00479	3.00417	1.4985	8.02317	0.331432
CDH15	1.99799	3.22313	1.61318	9.3381	0.331432
AMN	1.99636	2.82374	1.41444	7.07997	0.331432
TCAP	1.9917	3.01594	1.51426	8.08888	0.331432
TMEM63A	1.97859	3.29879	1.66724	9.84092	0.579363
LTB4R2	1.92643	2.79201	1.44932	6.92594	0.579363
FOXO4	1.92464	2.82372	1.46714	7.07985	0.579363
PLAU	1.91498	3.85948	2.01541	14.5151	0.579363
HAB1	1.89944	2.86944	1.51068	7.30783	0.579363
ELAVL3	1.89703	2.86613	1.51085	7.29107	0.579363
ATXN2L	1.8841	2.74273	1.45573	6.69337	0.579363
MMP14	1.88153	2.70257	1.43637	6.50961	0.579363
CENTB1	1.88031	2.99817	1.59451	7.98987	0.579363
FUT5	1.85967	2.82943	1.52147	7.10792	0.579363
APOBEC3G	1.84229	3.00821	1.63286	8.04567	0.775059
EGFR	1.83817	4.80144	2.61207	27.8854	0.775059
GNAI2	1.82412	2.41731	1.32519	5.34175	0.775059
MEX3D	1.81196	2.85711	1.57681	7.24564	0.775059
CSDA	1.80436	2.96017	1.64056	7.78215	0.775059
HOXB3	1.79419	2.9153	1.62486	7.54382	0.775059
MATK	1.78661	2.59862	1.45449	6.05706	0.775059
GADD45B	1.77527	3.8228	2.15336	14.1507	0.775059
ESRRA	1.77378	2.91243	1.64193	7.52885	0.775059
PICK1	1.76967	2.61384	1.47702	6.12131	0.775059
GOLGA2	1.76454	2.58051	1.46243	5.98152	0.775059
ARHGEF1	1.75273	2.41908	1.38018	5.3483	0.775059
FGF18	1.75061	2.69759	1.54094	6.48716	0.775059
RAB5C	1.73614	2.54284	1.46465	5.82737	0.775059
ST3GAL4	1.73524	2.69507	1.55314	6.47586	0.775059
CALCB	1.73359	4.29192	2.47573	19.5882	0.775059
EPN1	1.72556	2.799	1.62208	6.95957	0.775059
CENTG1	1.72388	2.71619	1.57563	6.57137	0.775059
KIFC3	1.71349	2.8733	1.67688	7.3274	0.775059
ARID5A	1.71087	2.88061	1.68371	7.36461	0.775059
MUC8	1.71076	2.65267	1.55058	6.28829	0.775059
CES4	1.70856	2.35265	1.37698	5.10762	0.775059
REST	1.70796	3.19948	1.87327	9.18625	0.775059
CALCA	1.70149	4.54796	2.67293	23.3922	0.840275
GSK3A	1.69657	2.40574	1.418	5.29908	0.840275
TSPYL2	1.69497	3.24561	1.91485	9.48477	0.840275
PDGFB	1.68611	2.35977	1.39953	5.13287	0.840275
MLXIPL	1.68454	2.92264	1.73498	7.58235	0.840275
YBX1 /// YBX1P2	1.68405	2.88711	1.71439	7.39789	0.840275
EVX1	1.68207	2.69589	1.60272	6.47954	0.840275
CEBPB	1.68199	3.15865	1.87793	8.92994	0.840275
MGC31957 /// TNFRSF10C	1.67841	2.6357	1.57036	6.21479	0.840275
SCARA3	1.67803	2.6383	1.57226	6.22596	0.840275
PNPLA2	1.6596	2.48326	1.49631	5.59161	0.840275
TRIM17	1.65218	2.81159	1.70175	7.0206	0.840275
MUC5AC	1.64449	2.29301	1.39436	4.90079	0.840275
AGPAT2	1.64207	2.43767	1.48452	5.41768	0.840275
MAP2K3	1.62038	2.40086	1.48166	5.28118	0.840275
LILRB3	1.61737	2.467	1.52531	5.52893	0.840275
COPZ2	1.61727	2.489	1.53901	5.61387	0.840275
GPR144	1.60464	3.10874	1.93735	8.62626	0.840275
KIF1C	1.6013	2.4749	1.54556	5.55929	0.840275
C1orf68	1.59895	3.07753	1.92472	8.44171	0.840275
ACSM5	1.59724	2.12827	1.33247	4.37193	0.840275
PVRL2	1.58937	2.42922	1.52842	5.38604	0.840275
PRX	1.58051	2.40364	1.5208	5.29135	0.840275
PNMA3	1.57429	2.81199	1.78619	7.02254	1.25902
STBD1	1.56828	2.39825	1.52922	5.27164	1.25902
PTMS	1.56749	2.55532	1.63019	5.87796	1.25902
HP /// HPR	1.56667	2.22707	1.42153	4.68181	1.25902
FOXJ1	1.56585	2.34882	1.50003	5.09409	1.25902
MT1P2	1.56166	2.58335	1.65423	5.9933	1.25902
FSTL3	1.55358	2.61199	1.68127	6.11347	1.25902
FXYD2	1.55162	2.23835	1.4426	4.71859	1.25902
OGFR	1.55146	2.39491	1.54365	5.25944	1.25902
LOC100128570	1.55006	2.44306	1.57611	5.43796	1.25902
GIT1	1.54344	2.43885	1.58014	5.42209	1.25902
ANGPTL4	1.54302	2.21695	1.43676	4.6491	1.25902
IGH@ /// IGHA1 /// IGHA2 /// IGHD /// IGHG1 /// IGHG2 /// IGHG3 /// IGHM /// IGHV4-31 /// IGHV@ /// LOC100126583 /// LOC100133739	1.54239	2.32611	1.50811	5.0145	1.25902
TNXB	1.54205	2.2922	1.48646	4.89803	1.25902
SST	1.53451	3.54503	2.3102	11.6724	1.25902
TERT	1.53438	2.65662	1.7314	6.30556	1.25902
MYBPC3	1.53171	2.42169	1.58104	5.35797	1.25902
LDB3	1.52222	2.27583	1.49507	4.84275	1.25902
FOXP3	1.51799	2.39534	1.57797	5.26101	1.25902
CRLF1	1.51425	2.35133	1.5528	5.10294	1.25902
DHRS3	1.51012	2.63481	1.74477	6.21095	1.25902
RHAG	1.50624	2.24619	1.49125	4.74428	1.25902
RARRES2	1.49409	2.8208	1.88797	7.06555	1.25902
BBC3	1.47298	2.585	1.75494	6.00014	1.71003
HRASLS3	1.47099	3.54471	2.40975	11.6698	1.71003
MYLC2PL	1.47072	2.48834	1.69192	5.61132	1.71003
LOC100133662 /// RPS4Y1	1.46882	4.79065	3.26155	27.6776	1.71003
THBS1	1.46839	3.52713	2.40205	11.5285	1.71003
CHRNA2	1.46542	2.30652	1.57397	4.94687	1.71003
LMNA	1.46137	2.4814	1.698	5.58439	1.71003
PTGDS	1.45645	4.49251	3.08457	22.5102	1.71003
GRIK5	1.45375	2.64034	1.81623	6.23478	1.71003
CHPF	1.45128	1.97846	1.36325	3.94072	1.71003
SEMA6C	1.44735	2.49973	1.72711	5.65581	1.71003
FURIN	1.44506	2.17303	1.50377	4.5097	1.71003
CPEB1	1.43427	3.60409	2.51284	12.1601	1.71003
FUT7	1.433	2.25779	1.57557	4.78258	1.71003
PTX3	1.43289	2.19527	1.53206	4.57975	1.71003
LILRA6 /// LILRB3	1.43087	2.17236	1.51821	4.5076	1.71003
CAPN3	1.43066	2.76433	1.93221	6.79432	1.71003
SYNJ2	1.42961	2.1517	1.5051	4.44351	1.71003
LHB	1.4264	2.264	1.58721	4.80321	1.71003
TNXA /// TNXB	1.42386	3.15915	2.21871	8.93302	1.71003
EPHB4	1.42352	2.29688	1.61353	4.91393	1.71003
HNRNPUL2	1.42228	2.32747	1.63644	5.01926	1.71003
CD79A	1.41642	2.47774	1.74929	5.57024	1.71003
DARC	1.41418	2.93487	2.07531	7.64685	1.71003
CACNA1A	1.40757	2.7923	1.98378	6.92732	1.71003
GDF15	1.40085	2.14231	1.52929	4.41469	1.71003
RUNX1	1.39732	2.02704	1.45067	4.07569	1.71003
LOC100134498	1.39408	2.32257	1.66603	5.00223	2.68034
TP53I11	1.39067	2.24526	1.61452	4.74122	2.68034
IGHD /// IGHM /// LOC100134331 /// LOC642131 /// LOC652128	1.38986	2.6287	1.89134	6.18469	2.68034
MIER2	1.38806	2.02064	1.45573	4.05763	2.68034
LOC100132832 /// LOC441259 /// LOC730324 /// PMS2L1 /// PMS2L2 /// PMS2L5	1.38709	2.42797	1.7504	5.38135	2.68034
SPAG8	1.38575	2.2625	1.63268	4.79821	2.68034
VCX2	1.38468	2.38015	1.71891	5.2059	2.68034
NEFH	1.38032	3.00535	2.17729	8.0297	2.68034
B9D1	1.37301	2.41343	1.75776	5.32738	2.68034
EGFL7	1.36958	2.49608	1.82251	5.64151	2.68034
TPPP	1.36859	2.21031	1.61503	4.62776	2.68034
KLF9	1.36678	3.26031	2.3854	9.58187	2.68034
BAI1	1.36564	2.36873	1.73453	5.16488	2.68034
KRT8	1.36547	1.91187	1.40016	3.76298	2.68034
IGFBP6	1.35814	2.85847	2.10469	7.25244	2.68034
CABP1	1.35754	2.26273	1.66678	4.79898	2.68034
PAK4	1.35633	1.82164	1.34306	3.53482	2.68034
TSC22D4	1.35091	2.19142	1.62218	4.56756	2.68034
HIPK2	1.34767	2.22212	1.64886	4.6658	2.68034
METRN	1.34761	1.91149	1.41843	3.76196	2.68034
KRT8P12	1.34156	2.13709	1.593	4.39875	2.68034
C10orf116	1.34041	2.66901	1.99119	6.35992	2.68034
TIGD1L	1.339	2.41784	1.8057	5.3437	2.68034
COL11A2	1.33752	2.26603	1.69421	4.80997	2.68034
GLP1R	1.33643	2.16352	1.61888	4.48008	2.68034
PAOX	1.33567	2.42018	1.81196	5.35239	2.68034
MUC1	1.33443	2.08784	1.56459	4.25111	2.68034
SAPS1	1.33421	2.14878	1.61052	4.43452	2.68034
MEF2D	1.33393	2.21029	1.65697	4.62769	2.68034
ATF3	1.3324	3.21623	2.41386	9.29352	2.68034
STK11	1.33205	1.87638	1.40864	3.67153	2.68034
IGHM /// LOC652494	1.33161	2.25448	1.69305	4.77162	2.68034
LRCH4	1.32791	1.89057	1.42372	3.70782	2.68034
SPDEF	1.31566	1.89793	1.44256	3.72677	2.68034
DOHH	1.31558	1.89946	1.44381	3.73072	2.68034
APOD	1.31345	5.86099	4.46229	58.121	2.68034
CDH19	1.31315	4.58388	3.49075	23.982	2.68034
ETV4	1.31076	2.04578	1.56076	4.12897	2.68034
RIN1	1.30879	1.93622	1.47939	3.82701	2.68034
SLC2A14 /// SLC2A3	1.30866	2.11615	1.61704	4.33536	2.68034
ARVCF	1.30759	2.05638	1.57265	4.15942	2.68034
OXCT2	1.30657	1.96451	1.50357	3.90281	2.68034
ZNF205	1.3049	2.07192	1.5878	4.20445	2.68034
CEBPD	1.3049	3.32483	2.54796	10.0201	2.68034
CNN1	1.30328	2.84802	2.18527	7.20014	2.68034
FRMD4A	1.30114	2.48259	1.90801	5.58899	2.68034
IQCC	1.30009	2.2934	1.76403	4.9021	2.68034
ITGB4	1.29331	2.2783	1.7616	4.85105	3.8881
FLNA	1.29313	2.15784	1.6687	4.46245	3.8881
PLEC1	1.29163	2.01662	1.56129	4.04634	3.8881
CCDC9	1.2874	1.90046	1.4762	3.73332	3.8881
STARD3	1.2858	2.04848	1.59316	4.13669	3.8881
SMOX	1.28553	2.18297	1.6981	4.54086	3.8881
CENTD2	1.28472	2.02559	1.57667	4.07158	3.8881
LOC100133585 /// RABEP2	1.2829	1.85479	1.44578	3.617	3.8881
PLCE1	1.2815	2.62504	2.04841	6.16901	3.8881
SH2B1	1.28138	1.69137	1.31996	3.22964	3.8881
NRXN1	1.27929	2.67456	2.09065	6.38442	3.8881
ZYX	1.27875	1.85936	1.45405	3.62845	3.8881
MT1E /// MT1H /// MT1M /// MT1P2	1.2758	2.10501	1.64995	4.30202	3.8881
APOL2	1.27434	1.98525	1.55787	3.95932	3.8881
LOC79999	1.27323	2.11385	1.66023	4.32846	3.8881
A4GALT	1.26718	2.17035	1.71274	4.50132	3.8881
TNS4	1.26638	2.05161	1.62006	4.14568	3.8881
KCNQ1	1.26139	1.94911	1.54521	3.86135	3.8881
TPSAB1	1.25973	2.03047	1.61183	4.08539	3.8881
HSPG2	1.25737	2.34086	1.86171	5.06604	3.8881
MIA	1.25691	4.07208	3.23975	16.8198	3.8881
HSF4	1.25544	1.95681	1.55867	3.88203	3.8881
GNB3	1.25358	1.70979	1.36393	3.27114	3.8881
BIRC7	1.25224	2.07074	1.65363	4.20103	3.8881
EMD	1.25035	2.1767	1.74088	4.52118	3.8881
IGF1	1.24936	2.40062	1.92149	5.28031	3.8881
CHST8	1.24638	2.46501	1.97774	5.5213	3.8881
MAFF	1.24335	2.35057	1.89052	5.10026	3.8881
PMP2	1.24118	4.05029	3.26326	16.5675	3.8881
FAM46A	1.23952	2.76142	2.22781	6.78061	3.8881
LTBP4	1.23698	2.70644	2.18795	6.5271	3.8881
ITSN1	1.23631	2.07316	1.67689	4.20806	3.8881
RNF121	1.2333	2.22057	1.80052	4.66078	3.8881
PDE4A	1.23232	1.91751	1.55601	3.77772	3.8881
MDFI	1.23006	2.02762	1.64839	4.07731	3.8881
IBSP	1.22461	2.00533	1.63753	4.0148	3.8881
DNAJC4	1.22344	1.93715	1.58337	3.82948	3.8881
CENTA1	1.21966	1.90564	1.56243	3.74675	3.8881
THAP3	1.21877	1.62421	1.33267	3.08274	3.8881
DOK2	1.21685	2.25396	1.85229	4.76991	3.8881
HMGB3 /// LOC203510	1.21679	1.86993	1.53677	3.65515	3.8881
TFE3	1.21453	1.94531	1.60169	3.8512	3.8881
TTC38	1.21412	1.61765	1.33236	3.06874	3.8881
ARMC6	1.21398	2.05504	1.69281	4.15556	3.8881
SAA1 /// SAA2	1.21109	1.79061	1.47852	3.45962	3.8881
SCAMP2	1.20994	1.93837	1.60204	3.83273	3.8881
DLG4	1.20843	2.36783	1.95943	5.16165	3.8881
RBM35B	1.20478	2.04191	1.69484	4.11791	5.56851
LOC100130955	1.20109	2.38588	1.98643	5.22661	5.56851
SIGLEC7	1.20076	1.8157	1.51212	3.52031	5.56851
RP5-1077B9.4	1.19913	1.67934	1.40047	3.20282	5.56851
FBLN2	1.19394	2.58639	2.16628	6.00595	5.56851
NDST1	1.19168	1.77954	1.4933	3.43316	5.56851
MT1H	1.19121	1.8608	1.56211	3.63209	5.56851
GPX3	1.18966	2.09422	1.76036	4.26996	5.56851
SERPINF1	1.1879	3.44499	2.90006	10.8904	5.56851
SCNN1A	1.18659	1.90221	1.60309	3.73786	5.56851
GSDMD	1.18594	1.99421	1.68155	3.98397	5.56851
RRP7A /// RRP7B	1.18091	1.92966	1.63405	3.80966	5.56851
SRPX	1.1809	3.85474	3.26423	14.4675	5.56851
TWF2	1.17322	1.71697	1.46347	3.28746	5.56851
IGSF9B	1.1722	1.79941	1.53507	3.48077	5.56851
KCNA6	1.1704	2.39331	2.04486	5.25362	5.56851
DYRK1B	1.17032	1.69831	1.45114	3.2452	5.56851
NCOR2	1.1692	1.67438	1.43208	3.19182	5.56851
INO80B /// WBP1	1.16817	2.06057	1.76393	4.1715	5.56851
CYP4F12	1.16535	2.10391	1.80539	4.29872	5.56851
GBP1	1.16361	2.92326	2.51223	7.58558	5.56851
RGS16	1.16149	2.784	2.39693	6.88761	5.56851
EMP3	1.16101	2.20728	1.90117	4.61802	5.56851
ROM1	1.16069	1.7212	1.48291	3.2971	5.56851
FILIP1L	1.15895	2.43389	2.10008	5.40349	5.56851
WBSCR23	1.15848	1.64601	1.42083	3.12967	5.56851
LIMS2	1.15551	1.89646	1.64123	3.72299	5.56851
PDLIM4	1.15488	2.10262	1.82064	4.2949	5.56851
CYP11B2	1.15073	2.09466	1.82029	4.27126	5.56851
DAPK3	1.14855	1.93957	1.68871	3.83591	5.56851
HSPA6	1.14689	2.03933	1.77814	4.11056	5.56851
KCNF1	1.14586	1.64785	1.43808	3.13366	5.56851
FOXC1	1.1431	2.56843	2.2469	5.93165	5.56851
LOC100134190 /// LRP1	1.14088	1.90207	1.66719	3.7375	5.56851
CCL2	1.1408	2.38314	2.089	5.2167	5.56851
C20orf27	1.14079	1.57956	1.38462	2.98879	5.56851
DHRS12	1.1399	1.52844	1.34086	2.88474	5.56851
SEMA3B	1.13671	3.19082	2.80708	9.13132	5.56851
PTCRA	1.13556	1.95227	1.71921	3.86982	5.56851
ABCA8	1.13532	4.20498	3.70377	18.4428	5.56851
SIRT2	1.13051	1.99298	1.76291	3.98058	5.56851
PER1	1.1304	2.18333	1.93146	4.542	5.56851
LPPR2	1.13037	1.63233	1.44407	3.10014	5.56851
ANGPTL7	1.12917	4.16614	3.68956	17.9529	5.56851
TMEM59L	1.12791	2.10383	1.86524	4.29848	5.56851
ADCY3	1.12431	1.83439	1.63157	3.5662	8.10506
LILRA4	1.12398	1.82132	1.62042	3.53403	8.10506
C1S	1.12253	3.00457	2.67661	8.02538	8.10506
ZFP36	1.11972	2.38605	2.13094	5.22724	8.10506
CEBPE	1.11862	1.75385	1.56788	3.37258	8.10506
RFX2	1.11702	1.92706	1.72517	3.80279	8.10506
FGL2	1.11689	2.5968	2.32504	6.04944	8.10506
TMEM92	1.11526	1.83553	1.64584	3.56904	8.10506
SDC4	1.11287	2.5028	2.24896	5.66784	8.10506
DUX4 /// LOC653548	1.11221	1.91382	1.72074	3.76805	8.10506
KIAA0841	1.11204	1.78529	1.60541	3.44687	8.10506
PTGES	1.11053	1.62106	1.45971	3.076	8.10506
SERPING1	1.10981	2.76155	2.48831	6.78126	8.10506
IGFALS	1.10848	2.31563	2.08902	4.97822	8.10506
IFI27	1.10798	2.34921	2.12027	5.09545	8.10506
DOK1	1.10609	1.84139	1.66477	3.58354	8.10506
KANK3	1.10599	2.07577	1.87684	4.21568	8.10506
ARID5B	1.10449	2.62157	2.37355	6.15418	8.10506
EMP1	1.10439	1.92377	1.74193	3.79412	8.10506
CD97	1.10439	1.6098	1.45764	3.0521	8.10506
PLP1	1.10319	3.76734	3.41495	13.6171	8.10506
BCAS1	1.10271	1.79957	1.63194	3.48115	8.10506
CEND1	1.10248	1.72318	1.56301	3.30163	8.10506
B4GALT4	1.10243	1.83029	1.66023	3.55608	8.10506
CDKN2B	1.10203	2.1172	1.92118	4.33852	8.10506
GRIP2	1.09987	1.50258	1.36614	2.83348	8.10506
SQSTM1	1.09832	1.91458	1.74318	3.77003	8.10506
RPS6KB2	1.09641	1.6078	1.46642	3.04787	8.10506
C4A /// C4B	1.09552	3.16447	2.88855	8.96605	8.10506
NR0B1	1.09286	2.63561	2.41166	6.21439	8.10506
RAG1AP1	1.09187	1.74035	1.59393	3.34117	8.10506
HR	1.09121	2.16217	1.98143	4.47586	8.10506
SMO	1.08967	1.55866	1.4304	2.94579	8.10506
EIF1AY	1.08756	1.81191	1.66603	3.51106	8.10506
CHRNB2	1.0865	1.65737	1.52542	3.15442	8.10506
RNPEPL1	1.08549	1.53664	1.41563	2.90119	8.10506
THBS4	1.08494	3.68343	3.39506	12.8476	8.10506
CFH	1.0847	2.66151	2.45368	6.32697	8.10506
NR4A2	1.08252	3.18568	2.94285	9.09884	8.10506
NR4A1	1.08246	2.29692	2.12194	4.91407	8.10506
ARHGEF15	1.08169	1.8721	1.73072	3.66064	8.10506
CLU	1.08047	2.46674	2.28304	5.52794	8.10506
SLC35C1	1.07549	1.51283	1.40664	2.85369	8.10506
CD79B	1.07513	1.97662	1.83849	3.9357	8.10506
GAS7	1.07473	3.11672	2.90001	8.67412	8.10506
DCN	1.06966	2.90093	2.71202	7.46908	8.10506
PLCH2	1.06805	1.72383	1.61399	3.30313	8.10506
MPZ	1.06776	3.48266	3.26166	11.1786	8.10506
ICOSLG	1.06527	2.11711	1.9874	4.33825	8.10506
SYNGR2	1.05959	1.97597	1.86485	3.93394	8.10506
AEN	1.05671	1.72182	1.62942	3.29852	8.10506
ATHL1	1.05528	1.61279	1.52831	3.05842	8.10506
IL1RN	1.05292	2.09494	1.98965	4.27208	8.10506
CD70	1.0526	1.96514	1.86694	3.90451	8.10506
PHACTR2	1.04861	1.68796	1.60971	3.22201	8.10506
FLJ14107	1.04608	1.91205	1.82783	3.76344	12.6584
PRB1	1.04546	1.60362	1.53389	3.03905	12.6584
C6orf145	1.04444	1.82278	1.74522	3.53761	12.6584
GABARAPL1	1.04249	1.80382	1.73029	3.49142	12.6584
GPM6B	1.04134	3.20703	3.07973	9.23448	12.6584
ASPA	1.04033	3.44095	3.30755	10.86	12.6584
NFIC	1.0374	1.6066	1.54869	3.04534	12.6584
RCC1 /// SNHG3-RCC1	1.03684	1.52335	1.46922	2.87458	12.6584
HCG2P7	1.03642	1.4109	1.36132	2.65904	12.6584
SNPH	1.03479	1.94294	1.87763	3.8449	12.6584
SOX10	1.03471	3.4315	3.31638	10.7891	12.6584
STAR	1.03436	1.6953	1.63898	3.23844	12.6584
SNAPC2	1.03416	1.83929	1.77854	3.57834	12.6584
CRABP2	1.03328	1.4037	1.35849	2.64579	12.6584
HNT	1.03066	2.6358	2.5574	6.21521	12.6584
ITGB8	1.03045	2.34017	2.27103	5.06364	12.6584
SYDE1	1.02983	1.50974	1.46601	2.84758	12.6584
PLLP	1.02827	3.20331	3.11524	9.21068	12.6584
PARD6A	1.02714	1.52672	1.48637	2.8813	12.6584
ARHGEF10	1.02702	2.63297	2.56371	6.20302	12.6584
MAL	1.02524	3.90693	3.81076	15.0004	12.6584
TM7SF2	1.02482	1.7061	1.66479	3.26278	12.6584
ITIH5	1.02434	3.20286	3.12675	9.20784	12.6584
CCDC106	1.02378	1.63065	1.59277	3.09653	12.6584
TTLL3	1.02233	1.9992	1.95553	3.99778	12.6584
USF2	1.02214	1.65661	1.62072	3.15274	12.6584
CPNE7	1.02157	1.76979	1.73242	3.41004	12.6584
S100B	1.01876	3.14298	3.08512	8.8335	12.6584
TGFBI	1.01748	2.18624	2.14868	4.55119	12.6584
BACE2	1.01681	2.46083	2.42015	5.50532	12.6584
MRC2	1.01638	1.74007	1.71203	3.34052	12.6584
LOC100128443 /// MAST4	1.01371	1.899	1.87332	3.72954	12.6584
ATP1A2	1.01359	2.64614	2.61066	6.25988	12.6584
MAMLD1	1.01022	1.79075	1.77263	3.45995	12.6584
ENDOD1	1.0095	2.42001	2.39724	5.35175	12.6584
DDX3Y	1.00935	2.13564	2.11586	4.39431	12.6584
PPP2R5B	1.00418	1.74492	1.73765	3.35176	12.6584
LGI1	1.00399	2.64275	2.63224	6.2452	12.6584
LTB4R	0.99961	1.78796	1.78866	3.45327	12.6584
LOC100134053 /// POLR2J /// POLR2J2 /// POLR2J3 /// POLR2J4	0.996767	1.48626	1.49108	2.80162	12.6584
VGF	0.996444	1.363	1.36786	2.5722	12.6584
ADAMTS1	0.996371	2.88481	2.89532	7.3861	12.6584
TACC1	0.995883	2.10126	2.10995	4.29085	12.6584
REM1	0.991888	2.05535	2.07216	4.15644	12.6584
PLD2	0.991809	1.60868	1.62196	3.04972	12.6584
SNCA	0.989766	1.78848	1.80697	3.4545	12.6584
UBTF	0.98953	1.63402	1.65131	3.10376	12.6584
ADCY8 /// LOC100134077	0.989282	2.05651	2.07879	4.15978	12.6584
CTGLF1 /// CTGLF2 /// CTGLF6 /// CTGLF7 /// RP11-144G6.7	0.987815	1.47965	1.4979	2.78881	12.6584
EPS8L1	0.987493	1.73976	1.76179	3.33979	12.6584
AKAP13	0.987123	1.9811	2.00694	3.94794	12.6584
MAP6D1	0.986677	1.63571	1.6578	3.1074	12.6584
TPCN1	0.982755	1.46061	1.48624	2.75225	12.6584
CRYAB	0.982475	3.03375	3.08786	8.18934	12.6584
HLA-DMA	0.980213	2.76623	2.82207	6.80326	15.4791
VAMP5	0.979886	1.96109	2.00135	3.89357	15.4791
MT1E	0.979495	1.87394	1.91317	3.66533	15.4791
MICALL2	0.977261	2.62882	2.68999	6.18521	15.4791
AHNAK	0.976532	2.4665	2.52578	5.52703	15.4791
CADM4	0.97651	1.81586	1.85954	3.5207	15.4791
STAT6	0.976358	2.02069	2.06962	4.05778	15.4791
GAA	0.976044	1.8017	1.84592	3.48631	15.4791
ZNF787	0.975417	1.577	1.61675	2.98349	15.4791
AXL	0.974714	2.00047	2.05237	4.00131	15.4791
SH3PXD2A	0.974308	2.15425	2.21106	4.45138	15.4791
C3	0.974303	3.51094	3.60354	11.3998	15.4791
IER3	0.968135	1.97812	2.04323	3.9398	15.4791
SRCAP	0.967623	1.88206	1.94504	3.68601	15.4791
NAB2	0.966939	1.49225	1.54327	2.81327	15.4791
PDGFRL	0.966826	2.75638	2.85096	6.75701	15.4791
LOC201229	0.966567	1.91932	1.9857	3.78244	15.4791
LPIN2	0.965659	1.29699	1.34312	2.45716	15.4791
NT5C	0.965193	1.32224	1.36992	2.50054	15.4791
DOK5	0.964325	1.63141	1.69176	3.09815	15.4791
SETD1A	0.963878	1.53522	1.59276	2.89834	15.4791
KLHL3	0.963821	2.03376	2.1101	4.09471	15.4791
RNF19A	0.962637	1.41688	1.47188	2.67008	15.4791
SRPX2	0.962578	2.70574	2.81094	6.52395	15.4791
ST6GALNAC2	0.962398	2.76561	2.87367	6.80037	15.4791
LAMA2	0.961558	2.4937	2.5934	5.63221	15.4791
IPPK	0.960747	1.51428	1.57615	2.85657	15.4791
MAPKAPK2	0.960613	1.66229	1.73045	3.16519	15.4791
MYOT	0.960285	2.78906	2.90441	6.9118	15.4791
ATF5	0.960033	1.50839	1.57119	2.84493	15.4791
TRIM3	0.95877	1.53067	1.59649	2.8892	15.4791
FXYD1	0.958626	2.73303	2.85099	6.6485	15.4791
PYY2	0.956309	1.79778	1.87991	3.47684	15.4791
GNL1	0.955915	1.39791	1.46238	2.63519	15.4791
GOLIM4	0.949741	2.12013	2.23232	4.34732	15.4791
TUT1	0.949502	1.60091	1.68605	3.03334	15.4791
HHAT	0.947899	1.35686	1.43144	2.56127	15.4791
INF2	0.947199	1.73631	1.8331	3.33182	15.4791
ARHGAP15	0.945952	3.01522	3.18749	8.08482	15.4791
ARFRP1 /// IGLJ3	0.945618	1.79553	1.89879	3.47143	15.4791
LOC729222 /// PPFIBP1	0.944976	2.52161	2.66844	5.74224	15.4791
KCNS1	0.944504	1.82491	1.93214	3.54286	15.4791
ZFPL1	0.940439	1.58118	1.68132	2.99214	15.4791
CYR61	0.940431	3.00407	3.19435	8.02259	15.4791
POMT2	0.940269	1.44726	1.5392	2.7269	15.4791
MSI1	0.940128	1.76201	1.87423	3.39171	15.4791
PBX2	0.936588	1.53638	1.6404	2.90066	15.4791
FLJ23185	0.936574	1.45052	1.54875	2.73306	15.4791
APOL1	0.935147	1.88509	2.01582	3.69377	15.4791
CDK10	0.934071	1.41404	1.51385	2.66483	15.4791
ANXA2	0.933306	1.97281	2.11379	3.92531	15.4791
CLCN7	0.932554	1.46876	1.57499	2.76784	15.4791
NPFFR1	0.932506	1.40104	1.50245	2.64092	15.4791
FER1L3	0.932387	1.81434	1.94591	3.51698	15.4791
CRISPLD2	0.930574	2.1631	2.32447	4.47875	15.4791
TFAM	0.929143	1.56718	1.6867	2.96326	15.4791
ADAM23	0.928978	2.60598	2.80521	6.08805	15.4791
FST	0.928435	2.89094	3.11378	7.41755	15.4791
IGHG1	0.92614	1.28826	1.391	2.44233	15.4791
HSD17B14	0.92578	1.42236	1.53639	2.68024	15.4791
NNMT	0.92414	2.16942	2.3475	4.49841	15.4791
FAM3A	0.922922	1.46422	1.5865	2.75914	15.4791
KYNU	0.922738	1.28471	1.39228	2.43634	15.4791
IQSEC3 /// LOC100134209 /// LOC731035	0.922098	1.88906	2.04865	3.70393	15.4791
PCSK5	0.919214	1.46287	1.59143	2.75655	15.4791
DNAJB1	0.918746	1.46214	1.59145	2.75517	15.4791
ADRA2C	0.916588	1.36545	1.48971	2.57656	15.4791
HOXD9	0.916221	1.31707	1.43751	2.4916	15.4791
PITX3	0.915313	1.73145	1.89165	3.32061	15.8
SLC25A22	0.913317	1.44907	1.5866	2.73031	15.8
ITGA6	0.912645	2.43678	2.67002	5.41431	15.8
RHBDF1	0.912339	2.57517	2.8226	5.95942	15.8
TNFRSF1B	0.911165	1.93377	2.1223	3.82051	15.8
TSPAN8	0.910245	2.03094	2.2312	4.0867	15.8
NDRG2	0.909577	2.29402	2.52208	4.90422	15.8
ISG15	0.908872	2.10065	2.31127	4.28904	15.8
ATP10B	0.904993	2.51069	2.77426	5.69892	15.8
DTX3	0.904484	1.2662	1.39992	2.40528	15.8
RAB20	0.901736	1.89985	2.10688	3.73175	15.8
CIDEB	0.90063	1.76943	1.96466	3.40919	15.8
TMEM121	0.900613	1.26315	1.40255	2.4002	15.8
CTSD	0.900472	1.79892	1.99775	3.4796	15.8
BLVRB	0.900177	1.41128	1.56778	2.65973	15.8
PALM2-AKAP2	0.896844	1.7567	1.95875	3.37924	15.8
SELPLG	0.895074	1.57351	1.75797	2.97628	15.8
MLL4	0.894746	1.42225	1.58955	2.68003	15.8
SERPINA3	0.894561	2.4464	2.73475	5.45053	15.8
RGS11	0.893895	1.82269	2.03905	3.53741	15.8
RALYL	0.893575	2.35541	2.63594	5.11741	15.8
HS1BP3	0.893129	2.02748	2.27009	4.07692	15.8
C11orf9	0.89087	1.32125	1.4831	2.49882	15.8
RBM17	0.890505	1.34162	1.50658	2.53435	15.8
HGC6.3	0.888517	1.62661	1.8307	3.08786	15.8
PPFIBP1	0.887515	1.45881	1.64371	2.74882	15.8
ITGB7	0.88717	1.5059	1.69742	2.84001	15.8
KANK2	0.887088	1.27892	1.44171	2.42658	15.8
HOXC8	0.884113	1.50864	1.70639	2.84543	15.8
TNFRSF1A	0.883758	1.90866	2.15971	3.7546	15.8
CHL1	0.883043	2.00285	2.26812	4.00791	15.8
CYP1B1	0.882749	2.41054	2.73072	5.31674	15.8
AQP6	0.880299	1.58115	1.79615	2.99208	15.8
NQO1	0.880291	1.26129	1.43281	2.3971	15.8
MVD	0.879778	1.7333	1.97016	3.32488	15.8
CCDC71	0.879689	1.30194	1.48	2.46561	15.8
IKBKG	0.87962	1.31927	1.49982	2.4954	15.8
PVR	0.878358	1.74961	1.99191	3.36269	15.8
COL9A3	0.878276	2.15917	2.45842	4.46659	15.8
C1R	0.878188	2.15781	2.45712	4.46238	15.8
POLG	0.878018	1.40045	1.59501	2.63984	15.8
GPR27	0.877851	1.66729	1.89929	3.17617	15.8
OLFML3	0.876749	2.37308	2.70668	5.18045	15.8
AATK	0.876497	1.34195	1.53103	2.53493	15.8
FOSL2	0.876335	1.99177	2.27284	3.97723	15.8
ID2 /// ID2B	0.875923	1.91391	2.18503	3.7683	15.8
PRELP	0.875308	2.11644	2.41794	4.33622	15.8
NFATC4	0.874849	1.71567	1.9611	3.28448	15.8
RIPK4	0.874417	2.33162	2.66648	5.03369	15.8
IGF2AS	0.872913	1.69499	1.94176	3.23774	15.8
KIAA0913	0.872786	1.37889	1.57987	2.60068	15.8
ALLC	0.871818	2.30625	2.64533	4.94594	15.8
IDI1	0.871087	1.23592	1.41883	2.35532	15.8
ZNF219	0.870979	1.46256	1.67921	2.75597	15.8
FMO2	0.86991	2.4947	2.86777	5.6361	15.8
PPP2R4	0.867793	1.17972	1.35945	2.26533	15.8
TMC6	0.867303	1.5269	1.76051	2.88166	15.8
TFAP2A	0.8671	2.24643	2.59074	4.74507	15.8
TYROBP	0.864761	1.84471	2.1332	3.5918	15.8
NRXN3	0.863571	2.41557	2.79718	5.33529	15.8
CH25H	0.862722	2.17865	2.52532	4.5273	15.8
CST2 /// CST3	0.860881	2.04243	2.37248	4.11937	15.8
TIMP3	0.860803	1.56462	1.81763	2.95799	15.8
PTGER1	0.859998	1.8279	2.12547	3.55021	15.8
TNFRSF14	0.859662	1.46283	1.70164	2.75649	15.8
GPR17	0.858246	2.0892	2.43427	4.25513	15.8
ELK1	0.857933	1.38276	1.61173	2.60766	15.8
SSPN	0.85687	2.07009	2.41588	4.19914	15.8
LOC653562 /// SLC6A10P /// SLC6A8	0.854929	1.41137	1.65086	2.6599	15.8
TNPO2	0.853941	1.50591	1.76348	2.84004	15.8
SFRP4	0.853467	2.39227	2.803	5.24982	15.8
SIRT5	0.853249	1.24415	1.45813	2.36878	15.8
CFHR4	0.853051	1.28201	1.50285	2.43178	15.8
DNAJC1	0.852949	1.608	1.88522	3.04829	15.8
LPL	0.852825	2.48564	2.9146	5.60082	15.8
BAG3	0.852129	1.6782	1.96942	3.20028	16.1068
PCYT1B	0.850961	1.43511	1.68645	2.70402	16.1068
SYNGR1	0.849053	1.36694	1.60995	2.57922	16.1068
COL7A1	0.848438	1.63352	1.92533	3.10269	16.1068
NRN1	0.848314	2.33745	2.7554	5.05408	16.1068
AZGP1 /// AZGP1P1	0.847574	1.25316	1.47853	2.38363	16.1068
CDC14B /// CDC14C	0.846875	2.18985	2.5858	4.56259	16.1068
NHLH2	0.846546	2.07317	2.44897	4.20809	16.1068
JARID1D	0.846497	2.13152	2.51805	4.38179	16.1068
FAM129A	0.844392	2.26677	2.6845	4.81245	16.1068
ATAD3A /// ATAD3C	0.843992	1.40682	1.66686	2.65152	16.1068
HABP4	0.842964	1.20905	1.43428	2.31185	16.1068
CD151	0.842373	1.49449	1.77414	2.81764	16.1068
RORA	0.842291	1.41236	1.6768	2.66171	16.1068
PFKL	0.841475	1.61246	1.91623	3.05773	16.1068
NPEPL1	0.841451	1.15652	1.37444	2.2292	16.1068
TAF15	0.841391	1.3205	1.56942	2.49752	16.1068
HRH3	0.840827	1.20778	1.43642	2.30983	16.1068
SRC	0.840608	1.71632	2.04176	3.28597	16.1068
FBXW12	0.839546	1.33302	1.58779	2.5193	16.1068
BRWD1	0.838355	1.56866	1.87111	2.96628	16.1068
NFKBIA	0.837285	1.35829	1.62226	2.56382	16.1068
hCG_1998957 /// HLA-DQB1 /// HLA-DQB2 /// HLA-DRB1 /// HLA-DRB2 /// HLA-DRB3 /// HLA-DRB4 /// HLA-DRB5 /// LOC100133484 /// LOC100133583 /// LOC100133661 /// LOC100133811 /// LOC730415 /// RNASE2 /// ZNF749	0.837046	2.00661	2.39725	4.01837	16.1068
CDKN1A	0.836224	1.44493	1.72793	2.7225	16.1068
KIF1A	0.836136	1.56146	1.86747	2.95152	16.1068
AP3B1	0.836031	1.50878	1.8047	2.8457	16.1068
ANKRD57	0.835528	2.21088	2.64609	4.62958	16.1068
NOD1	0.835279	1.5197	1.81939	2.86731	16.1068
MMP25	0.83292	1.49285	1.79231	2.81445	16.1068
GIPC1	0.832066	1.22957	1.47773	2.34497	16.1068
TPP1	0.831065	1.75005	2.10579	3.3637	16.1068
SHARPIN	0.829674	1.26317	1.52249	2.40022	16.1068
FCGRT	0.827451	1.4176	1.71321	2.6714	16.1068
GPC3	0.823973	2.2841	2.77206	4.87061	16.1068
MORN1	0.823942	1.54842	1.87928	2.92497	16.1068
ACP5	0.822261	1.49361	1.81647	2.81593	16.1068
ITPR3	0.821369	1.98501	2.41671	3.95865	16.1068
AKR1C3	0.820621	1.98963	2.42454	3.97136	16.1068
ANG	0.820203	1.93261	2.35626	3.81745	16.1068
TRPV6	0.81932	1.20138	1.46631	2.29959	16.1068
LOC100133432 /// MUC6	0.817949	1.30405	1.59429	2.46921	16.1068
LPCAT4	0.813238	1.29909	1.59743	2.46073	16.1068
C21orf2	0.812123	1.28263	1.57935	2.43281	16.1068
ATG2A	0.808501	1.30494	1.61402	2.47073	16.1068
PTRF	0.808309	1.9576	2.42184	3.88415	16.1068
EGFL8 /// PPT2	0.808207	1.95888	2.42373	3.88759	16.1068
FLRT2	0.807935	1.80487	2.23392	3.49397	16.1068
NRIP2	0.806931	1.76862	2.19179	3.40728	16.1068
ANXA6	0.806898	1.61682	2.00375	3.06699	16.1068
MMP19	0.806099	1.76819	2.19351	3.40626	16.1068
FMNL1	0.805256	1.43592	1.78318	2.70554	16.1068
TNK2	0.804873	1.16876	1.4521	2.24818	16.1068
EMP2	0.804614	2.1358	2.65444	4.3948	16.1068
STC2	0.801005	1.33035	1.66084	2.51463	16.1068
PLCD1	0.799839	1.3274	1.65959	2.50951	16.1068
DKFZP586H2123	0.799803	2.18179	2.72791	4.53717	16.1068
FERMT2	0.799695	1.67738	2.09753	3.19847	16.1068
MRPS34	0.797788	1.36455	1.71041	2.57495	16.1068
CENPO	0.797331	1.4473	1.81518	2.72698	16.1068
SOCS3	0.796606	1.52384	1.91292	2.87555	16.1068
ANKRD2	0.796383	1.53119	1.92268	2.89024	16.1068
BMP1	0.79568	1.33898	1.68282	2.52973	16.1068
WNT10B	0.794885	1.31129	1.64965	2.48163	16.1068
KIAA1539	0.794394	1.17792	1.48279	2.2625	16.1068
TULP3	0.791768	1.66345	2.10093	3.16774	16.1068
S100A8	0.791629	1.97977	2.50088	3.9443	16.1068
KLF6	0.791111	2.06311	2.60787	4.17887	16.1068
IFITM2	0.789943	1.86198	2.35711	3.63507	16.1068
PLAUR	0.788915	1.73942	2.20482	3.339	16.1068
IGFBP5	0.787985	1.41112	1.7908	2.65944	16.1068
CSF1	0.787836	1.37134	1.74065	2.58711	16.1978
TGIF2	0.787599	1.48257	1.88239	2.79446	16.1978
C16orf88	0.787432	1.61446	2.05029	3.06197	16.1978
IGSF1	0.786499	1.89062	2.40384	3.70793	16.1978
S100A10	0.786376	2.03349	2.5859	4.09395	16.1978
C17orf59	0.785701	1.20085	1.52838	2.29875	16.1978
SPHK2	0.785654	1.19689	1.52343	2.29245	16.1978
INSIG1	0.784683	1.13906	1.45162	2.20238	16.1978
GRWD1	0.784431	1.44699	1.84464	2.72639	16.1978
FLJ12355	0.784227	1.3181	1.68077	2.49338	16.1978
SPTBN4	0.783611	1.12905	1.44083	2.18715	16.1978
TUBA4A	0.783325	1.87928	2.39911	3.67892	16.1978
AKR1C1	0.783016	1.70938	2.18307	3.2702	16.1978
VWA5A	0.781216	1.36917	1.75261	2.58322	16.1978
BCL6	0.781097	1.82099	2.33133	3.53325	16.1978
ERBB3	0.781021	2.08025	2.6635	4.22881	16.1978
SPOCK2	0.78041	2.04115	2.61549	4.11574	16.1978
COL14A1	0.779226	1.88626	2.42069	3.69676	16.1978
NBN	0.778658	1.5878	2.03915	3.0059	16.1978
PA2G4	0.778209	1.25262	1.60962	2.38274	16.1978
FADS3	0.776435	1.34993	1.73863	2.54901	16.1978
EML2	0.776166	1.18441	1.52598	2.27271	16.1978
MAP2	0.775598	1.44301	1.86052	2.71888	16.1978
SLC25A10	0.774961	1.35678	1.75077	2.56113	16.1978
HLA-DRB1	0.774547	2.04413	2.63913	4.12425	16.1978
MAP1A	0.773672	1.81736	2.34901	3.52436	16.1978
PRKCDBP	0.773627	1.47831	1.91088	2.78622	16.1978
GPR162	0.772757	1.66012	2.14831	3.16042	16.1978
EMILIN1	0.772334	1.22909	1.5914	2.34419	16.1978
TFPI	0.772263	1.47863	1.91468	2.78685	16.1978
SLC12A9	0.771819	1.20259	1.55812	2.30153	16.1978
LAMB2	0.77109	1.83521	2.38002	3.56824	16.1978
RAB3IL1	0.770701	1.36426	1.77015	2.57444	16.1978
PLSCR3	0.770011	1.35689	1.76217	2.56133	16.1978
CARD10	0.768847	1.20154	1.56278	2.29985	16.1978
ST5	0.768403	1.6106	2.09603	3.05378	16.1978
CLDN14	0.768112	1.30033	1.69289	2.46284	16.1978
AMPH	0.766209	2.16923	2.83112	4.49784	16.1978
FLNB	0.765225	1.22242	1.59746	2.33337	16.1978
FOXO1	0.764089	1.55673	2.03737	2.94187	16.1978
CD7	0.763009	1.064	1.39448	2.09072	16.1978
LGALS3	0.7627	1.71999	2.25514	3.29435	16.1978
TMEM214	0.759574	1.22253	1.6095	2.33356	16.1978
NPR1	0.759099	1.16065	1.52898	2.23558	16.1978
FAM38A	0.757797	1.64991	2.17724	3.13813	16.1978
CD14	0.754049	2.07037	2.74567	4.19994	16.1978
DUSP5	0.75371	1.70792	2.26602	3.26689	16.1978
ZCCHC24	0.752788	2.24523	2.98255	4.74113	16.1978
MBP	0.751767	2.32525	3.09305	5.01154	16.1978
UNC119	0.751126	1.15561	1.5385	2.22778	16.1978
TBXA2R	0.751074	1.07694	1.43387	2.10956	16.1978
EFNB1	0.750365	1.11442	1.48517	2.16508	16.1978
FMOD	0.749854	1.63613	2.18193	3.10831	16.1978
GRB14	0.749524	1.58448	2.11399	2.999	16.1978
MGC87042	0.74834	1.77838	2.37643	3.4304	16.1978
MT1F	0.746818	1.32573	1.77517	2.50659	16.1978
FGFR2	0.74471	1.64856	2.2137	3.13521	16.1978
GPR177	0.744004	1.33062	1.78846	2.5151	16.1978
DEDD	0.743714	1.05089	1.41303	2.0718	16.1978
MT1X	0.743608	1.23678	1.66321	2.35671	16.1978
BAT2	0.743251	1.17738	1.5841	2.26166	16.1978
MYO6	0.743228	1.3362	1.79783	2.52485	16.1978
GAS2L1	0.742437	1.17295	1.57987	2.25473	16.1978
OSBPL1A	0.741604	1.22834	1.65633	2.34298	16.1978
C14orf172	0.740828	1.22795	1.65754	2.34234	16.1978
S1PR4	0.740531	1.18195	1.59609	2.26884	16.1978
RAB31	0.739324	1.4785	1.99981	2.7866	16.1978
CASP9	0.738739	1.30284	1.7636	2.46714	16.1978
OTUB1	0.738683	1.19456	1.61715	2.28875	16.1978
CLDN5	0.73734	1.59041	2.15695	3.01134	16.1978
C11orf24	0.734995	1.47687	2.00936	2.78344	16.1978
ACAD10	0.734488	1.37976	1.87853	2.60225	16.1978
SMAD6	0.733077	1.12977	1.54113	2.18823	16.1978
C11orf67	0.731898	1.25761	1.71829	2.391	16.1978
PTPRZ1	0.731502	1.42079	1.94229	2.67732	16.1978
WNT11	0.73104	1.06672	1.45918	2.09467	16.1978
IL8	0.731017	1.66634	2.27949	3.17409	16.1978
ACP6	0.7293	1.57941	2.16566	2.98848	16.1978
ZNF331	0.728178	1.60996	2.21094	3.05242	16.1978
CTGLF1 /// CTGLF3 /// CTGLF4 /// CTGLF5 /// KIAA1975	0.727627	1.12169	1.54157	2.17602	16.1978
WIPI1	0.727315	1.33242	1.83198	2.51825	16.1978
CBR1	0.727099	1.23599	1.6999	2.35544	16.1978
CFI	0.724918	1.57317	2.17013	2.97557	16.1978
PFKFB3	0.723367	1.65957	2.29422	3.15921	16.1978
GLTPD1 /// LOC727825	0.722785	1.32414	1.832	2.50384	16.1978
APOA4	0.722167	1.22349	1.69419	2.3351	16.1978
ZDHHC14	0.719644	1.23588	1.71734	2.35524	16.1978
AKR1C2	0.71789	1.96397	2.73576	3.90135	16.1978
RDH16	0.717768	1.3991	1.94924	2.63737	16.1978
RHOG	0.716426	1.13824	1.58877	2.20112	16.1978
TXNRD2	0.715796	1.48264	2.07131	2.79459	16.1978
BST2	0.715507	1.53366	2.14345	2.89519	16.1978
KIAA0194	0.714896	1.0287	1.43895	2.04018	16.1978
KIAA0256	0.714003	1.45497	2.03777	2.74151	16.1978
CC2D1A	0.713639	1.0343	1.44934	2.04812	16.1978
SLC7A8	0.712729	1.2648	1.77458	2.40293	16.1978
GABRB1	0.712621	1.48527	2.08424	2.7997	16.1978
MFGE8	0.711545	1.20196	1.68923	2.30053	16.1978
AOAH	0.709489	1.14184	1.60938	2.20662	16.1978
DEFA1 /// DEFA3 /// LOC728358	0.70947	1.54761	2.18136	2.92333	16.1978
FUZ	0.709365	1.19841	1.68941	2.29486	16.1978
LEPROT	0.708094	1.22852	1.73497	2.34327	16.1978
HAMP	0.707483	1.16391	1.64514	2.24063	16.1978
FOSB	0.706944	2.22085	3.14148	4.66168	16.1978
ACCN4	0.70681	1.30056	1.84004	2.46325	16.1978
DLST /// DLSTP	0.70528	1.32185	1.87422	2.49987	16.1978
ATP8B1	0.705127	1.1393	1.61573	2.20273	16.1978
SPON2	0.704877	1.78053	2.52601	3.43552	16.1978
CSF3	0.703351	1.00171	1.4242	2.00237	16.1978
ZC3H7B	0.703321	0.997992	1.41897	1.99722	16.1978
CD63	0.702481	1.25836	1.79131	2.39224	16.1978
GLI3	0.702018	1.19949	1.70864	2.29659	16.1978
COL5A3	0.701602	1.52081	2.16763	2.86953	16.1978
LTA	0.701555	1.39702	1.99133	2.63358	16.1978
TRPC4AP	0.701506	1.06233	1.51435	2.0883	16.1978
PLOD3	0.699387	1.2913	1.84633	2.44749	16.1978
PHF1	0.698664	1.12935	1.61644	2.1876	16.1978
DHX34	0.698542	1.27463	1.8247	2.41936	16.1978
ECHDC2	0.698533	1.66214	2.37947	3.16486	16.1978
LOC729580	0.69844	1.0502	1.50364	2.07082	16.1978
FLJ23172 /// TMEM212	0.69821	1.01435	1.45279	2.02	16.1978
FKBP8	0.697234	1.32355	1.89829	2.50281	16.1978
RARA	0.696046	1.02796	1.47686	2.03914	16.1978
PSD	0.693678	0.960418	1.38453	1.94587	16.1978
FOLR2	0.689937	1.23895	1.79575	2.36027	16.1978
TNFRSF13B	0.688094	1.17703	1.71057	2.26111	16.3114
PTGES2	0.686685	1.33698	1.94701	2.52622	16.3114
CORT	0.686179	0.92272	1.34472	1.89569	16.3114
SPATA2L	0.686145	1.18977	1.73399	2.28116	16.3114
POU2F2	0.686047	1.07533	1.56743	2.10721	16.3114
LOC791120	0.685224	1.18456	1.72872	2.27295	16.3114
TNS1	0.684837	1.15317	1.68386	2.22402	16.3114
CRTC1	0.68403	1.2628	1.84611	2.39961	16.3114
GSTT1	0.683538	1.22092	1.78618	2.33096	16.3114
DUSP2	0.68276	1.17227	1.71696	2.25367	16.3114
GANAB	0.682495	1.01814	1.49179	2.02531	16.3114
VSIG4	0.682227	1.65341	2.42355	3.14577	16.3114
NOTCH2NL	0.681145	1.51089	2.21816	2.84985	16.3114
PHLDB1	0.680362	1.15662	1.70001	2.22935	16.3114
APOC4	0.680177	1.33152	1.9576	2.51667	16.3114
TMEM140	0.679526	1.69998	2.50171	3.24896	16.3114
RBM41	0.679202	0.952908	1.40298	1.93577	16.3114
E2F1	0.678511	1.03523	1.52575	2.04945	16.3114
INHBB	0.677297	1.38617	2.04662	2.61383	16.3114
FLJ12151	0.677014	0.997748	1.47375	1.99688	16.3114
TAF13	0.671908	0.904165	1.34567	1.87146	16.3114
IFITM3	0.670143	1.48648	2.21815	2.80204	16.3114
CXorf21	0.667994	1.01623	1.52131	2.02262	16.3114
DNM1	0.667631	1.25667	1.88227	2.38943	16.3114
C10orf72	0.667262	1.13753	1.70477	2.20004	16.3114
MX2	0.66618	1.95208	2.93026	3.86932	16.3114
CADM3	0.66614	1.10525	1.65918	2.15136	16.3114
CPLX3 /// LMAN1L	0.665389	1.12607	1.69234	2.18263	16.3114
ZNHIT2	0.664947	1.07265	1.61314	2.1033	16.3114
SEMA3F	0.663206	1.08713	1.63921	2.12452	16.3114
NBL1	0.663153	1.49337	2.25192	2.81546	16.3114
GK	0.662854	0.978037	1.47549	1.96978	16.3114
IL13RA1	0.66154	1.25803	1.90168	2.3917	16.3114
SAMHD1	0.659794	1.28219	1.94331	2.43207	16.3114
CD83	0.658626	1.37203	2.08317	2.58834	16.3114
ATP1B3	0.658248	1.16232	1.76578	2.23817	16.3114
NPTX1	0.658002	1.03593	1.57436	2.05043	16.3114
CSGLCA-T	0.657483	1.01857	1.54919	2.02591	16.3114
LDB1	0.657203	0.992627	1.51038	1.98981	16.3114
IFI30	0.656607	1.41506	2.15511	2.66671	16.3114
USP32	0.656334	1.19522	1.82106	2.2898	16.3114
TRMU	0.655859	1.01278	1.5442	2.01779	16.3114
UGCG	0.653861	1.38704	2.1213	2.61541	16.3114
HRASLS2	0.653352	1.09607	1.67762	2.13772	16.3114
NOTCH1	0.652589	1.17581	1.80177	2.2592	16.3114
PENK	0.651495	1.19436	1.83326	2.28843	16.3114
INHBA	0.649963	1.8614	2.86386	3.63361	16.3114
CXCL2	0.649889	0.859494	1.32252	1.8144	16.3114
TK2	0.649584	1.14608	1.76433	2.21312	16.3114
SLC6A8	0.649101	0.943625	1.45374	1.92335	16.3114
SRGN	0.648847	1.47617	2.27506	2.78208	16.3114
GAGE1 /// GAGE12F /// GAGE12G /// GAGE12I /// GAGE12J /// GAGE2A /// GAGE2B /// GAGE2C /// GAGE2D /// GAGE2E /// GAGE3 /// GAGE4 /// GAGE5 /// GAGE6 /// GAGE7 /// GAGE8	0.647993	1.0762	1.66083	2.10848	16.3114
TPM4	0.647459	1.08309	1.67284	2.11857	16.3114
ALS2CL	0.647421	1.18529	1.83079	2.2741	16.3114
ARFGAP1	0.645539	0.959876	1.48694	1.94514	16.3114
ERN2	0.644501	0.932847	1.4474	1.90904	16.3114
SLC1A5	0.643443	1.14158	1.77418	2.20623	17.0959
FXR2	0.642678	1.02103	1.58871	2.02936	17.0959
FKBP2	0.642541	1.12471	1.75041	2.18058	17.0959
HLA-DPA1	0.64109	1.55234	2.42141	2.93292	17.0959
ABCB6	0.6406	1.18927	1.85649	2.28037	17.0959
MOCS1	0.639698	1.09125	1.70589	2.13059	17.0959
NCAPH2	0.639402	1.09439	1.71158	2.13523	17.0959
AVPI1	0.63897	1.18514	1.85476	2.27385	17.0959
SLC2A3	0.638967	1.30112	2.03629	2.46421	17.0959
CLCC1	0.638822	1.02171	1.59937	2.03033	17.0959
CTGF	0.637234	2.18293	3.42563	4.54074	17.0959
UNC13A	0.636983	1.01386	1.59166	2.01931	17.0959
STARD13	0.636378	1.84847	2.90468	3.60119	17.0959
RECQL4	0.6363	1.3751	2.16109	2.59386	17.0959
GBP2	0.636268	1.55533	2.44445	2.93901	17.0959
TDGF1 /// TDGF3	0.635235	0.949888	1.49533	1.93172	17.0959
RNF167	0.634263	0.927926	1.463	1.90254	17.0959
PDZD2	0.633557	1.57397	2.48433	2.97722	17.0959
NOL6	0.633282	0.915755	1.44605	1.88656	17.0959
CLPTM1	0.632244	1.06045	1.67728	2.08558	17.0959
C2CD2L	0.631772	0.959615	1.51892	1.94479	17.0959
ABLIM3	0.631734	1.20251	1.9035	2.30139	17.0959
HEPH	0.631468	1.53438	2.42986	2.89663	17.0959
MT3	0.631168	1.14184	1.80908	2.20662	17.0959
SYT5	0.630466	1.14633	1.81823	2.2135	17.0959
CFLAR	0.630049	1.07652	1.70863	2.10895	17.0959
ZNF536	0.629487	1.40486	2.23176	2.64793	17.0959
ARG1	0.629084	1.10898	1.76285	2.15693	17.0959
LRP3	0.629075	1.04233	1.65693	2.05955	17.0959
SSNA1	0.629038	1.24802	1.98401	2.37514	17.0959
ADARB1	0.628873	0.973803	1.54849	1.96401	17.0959
THBS3	0.628216	1.24139	1.97606	2.36426	17.0959
CD99	0.627269	1.3519	2.15521	2.55248	17.0959
FAM130A2	0.626917	1.20368	1.92	2.30327	17.0959
BTN3A1	0.626604	1.08204	1.72683	2.11702	17.0959
MOSPD3	0.626239	1.05259	1.68082	2.07425	17.0959
MGLL	0.62603	1.25292	2.00137	2.38323	17.0959
HPGD	0.625046	0.929901	1.48773	1.90515	17.0959
ACSBG1	0.624793	1.26048	2.01745	2.39576	17.0959
ARMC9	0.624493	1.09644	1.75573	2.13827	17.0959
CYP27A1	0.624386	1.14093	1.82727	2.20522	17.0959
CFH /// CFHR1	0.624224	1.45925	2.33771	2.74966	17.0959
IGFBP4	0.622319	1.32914	2.13578	2.51252	17.0959
B3GAT3	0.622094	0.909514	1.46202	1.87841	17.0959
MAPK8IP2	0.621928	1.15081	1.85039	2.22039	17.0959
WARS	0.62173	1.0505	1.68965	2.07125	17.0959
AAAS	0.62161	1.02227	1.64455	2.03111	17.0959
GTF2H2 /// GTF2H2B /// LOC728340 /// LOC730394	0.621294	0.911362	1.46688	1.88082	17.0959
KLF5	0.62023	1.65299	2.66512	3.14484	17.0959
MAP4	0.619444	1.16608	1.88246	2.24401	17.0959
CSPG4	0.618671	1.31601	2.12716	2.48977	17.0959
LHFPL2	0.617745	1.09728	1.77627	2.13951	17.0959
HCN2	0.616905	0.94786	1.53648	1.92901	17.0959
SRF	0.616618	0.929049	1.50668	1.90402	17.0959
MINK1	0.615906	0.978805	1.58921	1.97083	17.0959
LGALS1	0.614326	1.50304	2.44665	2.8344	17.0959
NEFL	0.614216	1.50395	2.44857	2.83619	17.0959
AHR	0.613514	1.68133	2.74048	3.20723	17.0959
SEMA6A	0.611287	0.984672	1.61082	1.97886	17.0959
C17orf91	0.610923	1.39053	2.27611	2.62175	17.0959
FAM114A1	0.609655	1.6085	2.63837	3.04934	17.0959
KIAA0141	0.607263	0.871924	1.43583	1.8301	17.0959
MYL9	0.607098	1.13523	1.86993	2.19653	17.0959
ASB6	0.606149	1.01	1.66626	2.01392	17.0959
UBA7	0.605759	1.1533	1.90389	2.22422	17.0959
LRDD	0.604812	1.02408	1.69322	2.03366	17.0959
CATSPER2 /// CATSPER2P1	0.604554	1.02677	1.6984	2.03746	17.0959
OGDHL	0.604347	1.33681	2.21199	2.52592	17.0959
TSPAN4	0.604097	0.893606	1.47924	1.85781	17.0959
SRRM2	0.603624	0.918114	1.521	1.88964	17.0959
B4GALT7	0.603437	0.941863	1.56083	1.92101	17.0959
PPP2R2B	0.602909	1.29438	2.14689	2.45272	17.0959
UNC45A	0.60253	0.848965	1.409	1.80121	17.0959
WDR62	0.602428	1.15482	1.91695	2.22657	17.0959
FGFR1	0.602323	1.00002	1.66027	2.00002	17.0959
GGT5	0.601935	1.15325	1.9159	2.22414	17.0959
PPT2	0.600218	1.51955	2.53166	2.86701	17.9231
RANBP3	0.599236	0.845269	1.41058	1.7966	17.9231
C3AR1	0.598995	1.44666	2.41514	2.72576	17.9231
FBRS	0.598302	0.928759	1.55233	1.90364	17.9231
TSR2	0.597427	1.02712	1.71925	2.03796	17.9231
PMEPA1	0.597176	1.09349	1.8311	2.13389	17.9231
BRF1	0.596825	0.871928	1.46094	1.83011	17.9231
CFD	0.596177	1.39438	2.33886	2.62875	17.9231
LYK5	0.592739	0.861935	1.45416	1.81747	17.9231
GPR25	0.592371	1.10026	1.85738	2.14393	17.9231
RGL1	0.591572	1.22996	2.07913	2.3456	17.9231
KLF2	0.591492	1.18056	1.9959	2.26665	17.9231
DDX54	0.59122	0.844395	1.42822	1.79551	17.9231
LOC100130633 /// ZMYM6	0.590888	1.20388	2.03741	2.30359	17.9231
ASGR2	0.59047	1.10577	1.87269	2.15213	17.9231
GNG12	0.590217	1.38394	2.3448	2.6098	17.9231
HLA-DRA	0.589672	1.86551	3.16364	3.64396	17.9231
LOC442497 /// SLC3A2	0.588737	0.936364	1.59046	1.9137	17.9231
SLC15A3	0.588437	1.56229	2.65498	2.95322	17.9231
SLC36A1	0.588252	0.931389	1.58332	1.90711	17.9231
XAF1	0.587731	1.20772	2.05489	2.30972	17.9231
TGFBR3	0.585247	1.34637	2.30051	2.54271	17.9231
OSGIN1	0.584149	0.952383	1.63038	1.93507	17.9231
ARHGEF6	0.58338	1.44273	2.47306	2.71836	17.9231
S100A11	0.582172	1.14858	1.97293	2.21696	17.9231
AEBP1	0.581802	0.970471	1.66804	1.95948	17.9231
LOC390561 /// LOC730909	0.581118	0.934342	1.60784	1.91102	17.9231
ZNF409	0.581021	0.80258	1.38133	1.74422	17.9231
GSK3B	0.580987	0.961125	1.6543	1.94683	17.9231
PPAN	0.579902	0.870583	1.50126	1.8284	17.9231
CRP	0.579049	0.922139	1.59251	1.89492	17.9231
PAF1	0.578894	0.880845	1.5216	1.84145	17.9231
FLJ22795 /// LOC388152 /// LOC388161 /// LOC727751 /// LOC727849 /// LOC727994 /// LOC728125 /// LOC729353	0.577583	0.787469	1.36339	1.72604	17.9231
PARVA	0.576831	1.05859	1.83518	2.08289	17.9231
IMPAD1	0.575978	0.785822	1.36433	1.72407	17.9231
SDK2	0.575819	0.859775	1.49314	1.81476	17.9231
CD74	0.575255	1.5641	2.71897	2.95693	17.9231
GALT	0.57496	0.920678	1.60129	1.893	17.9231
AOC3	0.571596	0.946396	1.65571	1.92705	17.9231
LOC440348	0.568195	0.895759	1.5765	1.86059	17.9231
DHX32	0.566717	0.969483	1.7107	1.95814	18.3178
NLGN3	0.563918	0.871452	1.54535	1.8295	18.3178
KLF4	0.562462	1.11301	1.97881	2.16296	18.3178
SERPINA1	0.561129	0.780841	1.39155	1.71813	18.3178
GOLGA8A	0.561111	0.900211	1.60434	1.86634	18.3178
SASH1	0.560963	1.37502	2.45118	2.59372	18.3178
NAGLU	0.560366	1.08644	1.9388	2.12349	18.3178
GPC1	0.559656	0.781558	1.3965	1.71899	18.3178
CYHR1	0.558686	1.1927	2.13483	2.2858	18.3178
CAV2	0.558431	1.02293	1.83179	2.03204	18.3178
FAM127A	0.558113	0.818135	1.4659	1.76313	18.3178
TOMM40	0.556437	0.803049	1.4432	1.74478	18.3178
CHPT1	0.556246	0.962254	1.72991	1.94835	18.3178
ITGA7	0.556185	1.16722	2.09862	2.24578	18.3178
ADM	0.554877	1.15071	2.07382	2.22024	18.3178
SPTB	0.553973	0.83042	1.49903	1.7782	18.3178
BIN3	0.553584	1.19247	2.15409	2.28544	18.3178
ZNF384	0.552087	1.05301	1.90732	2.07485	18.3178
HNF1A	0.55158	0.965216	1.74991	1.95236	18.3178
S100A6	0.551204	1.19413	2.1664	2.28806	18.3178
PALLD	0.55101	1.03058	1.87035	2.04285	18.3178
RCAN2	0.551006	1.09665	1.99026	2.13857	18.3178
TRAPPC9	0.55009	0.778811	1.41579	1.71572	18.3178
VDR	0.549841	0.801102	1.45697	1.74243	18.3178
CBX6	0.549448	0.921826	1.67773	1.89451	18.3178
SPTBN1	0.548115	1.11123	2.02737	2.1603	18.3178
AP1G2	0.547678	0.981545	1.79219	1.97458	18.3178
PLEK	0.547642	1.0081	1.8408	2.01126	18.3178
EPHX1	0.546969	1.00417	1.83588	2.00579	18.3178
PTN	0.546749	1.49629	2.7367	2.82116	18.3178
USP5	0.545194	0.882567	1.61881	1.84365	18.3178
RRBP1	0.545059	0.864606	1.58626	1.82084	18.3178
PON2	0.543024	1.37553	2.53309	2.59463	18.3178
ATP5G1	0.542282	0.962425	1.77477	1.94858	18.3178
HCFC1R1	0.541611	0.866798	1.60041	1.82361	18.3178
LIME1	0.540593	0.785597	1.45321	1.72381	18.3178
CBX6 /// NPTXR	0.540519	0.95452	1.76593	1.93793	18.3178
CTRB1 /// CTRB2	0.540275	0.831615	1.53925	1.77968	18.3178
EML3	0.538553	0.75374	1.39956	1.68616	18.3178
MXRA8	0.537948	1.26315	2.3481	2.4002	18.3178
TMEM109	0.537849	1.13355	2.10756	2.19397	18.3178
TUBB6	0.537435	1.14391	2.12847	2.20979	18.3178
IL1R1	0.5373	1.09393	2.03597	2.13454	18.3178
CALD1	0.536644	1.04708	1.95116	2.06634	18.3178
KCNK1	0.536494	0.779002	1.45202	1.71594	18.3178
THY1	0.535709	0.840241	1.56847	1.79035	18.3178
TMED9	0.535598	0.716993	1.33868	1.64375	18.3178
TPBG	0.535394	0.952213	1.77853	1.93484	18.3178
C2	0.534943	0.992528	1.85539	1.98967	18.3178
HTF9C	0.534763	0.909595	1.70093	1.87852	18.3178
TPMT	0.534629	0.854614	1.59852	1.80827	18.3178
TNRC4	0.534193	0.865092	1.61944	1.82146	18.3178
WDR8	0.534119	0.909575	1.70294	1.87849	18.3178
SYP	0.533376	0.764131	1.43263	1.69835	18.6764
MRPL28	0.533055	0.841365	1.57838	1.79174	18.6764
ABLIM1	0.532058	1.0423	1.959	2.05951	18.6764
MX1	0.530501	1.84799	3.48347	3.59997	18.6764
TRADD	0.530247	0.778959	1.46905	1.71589	18.6764
CLEC3B	0.529516	1.3794	2.60503	2.60161	18.6764
KRI1	0.528832	0.892719	1.68809	1.85667	18.6764
H6PD	0.527891	0.771192	1.46089	1.70668	18.6764
EDNRB	0.52547	1.05442	2.00663	2.07689	18.6764
GPR183	0.525451	0.763112	1.4523	1.69715	18.6764
CIZ1	0.524847	0.84935	1.61828	1.80169	18.6764
CCND3	0.523913	1.03765	1.98058	2.05288	18.6764
GTF2H3	0.5224	0.787999	1.50842	1.72668	18.6764
TPD52L1	0.522207	0.906817	1.73651	1.8749	18.6764
SFXN3	0.521983	0.785873	1.50555	1.72414	18.6764
DDX31	0.52091	0.901454	1.73054	1.86795	18.6764
TMEM104	0.519581	0.854878	1.64532	1.80861	18.6764
KCTD17	0.519149	0.808178	1.55674	1.751	18.6764
TFDP2	0.518837	1.12516	2.16861	2.18125	18.6764
TNFRSF10B	0.518827	1.32675	2.55721	2.50837	18.6764
EPB41L2	0.517436	1.42302	2.75014	2.68146	18.6764
MCF2	0.517238	0.824665	1.59436	1.77112	18.6764
GNAO1	0.51714	0.761246	1.47203	1.69495	18.6764
NPR2	0.51702	1.09829	2.12427	2.14101	18.6764
MAT1A	0.516749	0.677084	1.31028	1.5989	18.6764
KLK1	0.51575	0.894839	1.73502	1.8594	18.6764
VPS11	0.515712	0.855097	1.65809	1.80888	18.6764
LRPAP1	0.515712	0.833012	1.61527	1.7814	18.6764
LOC399491	0.515159	0.83572	1.62226	1.78475	18.6764
WDR60	0.514781	0.846699	1.64477	1.79838	18.6764
C2CD2	0.514696	1.12058	2.17716	2.17434	18.6764
LOC100133503 /// LOC644397 /// LRRC37A /// LRRC37A2 /// LRRC37A3 /// LRRC37A4	0.514543	0.833514	1.61991	1.78202	18.6764
RARRES3	0.513937	1.1371	2.21254	2.19939	18.6764
SLC4A7	0.513465	0.825873	1.60843	1.77261	18.6764
S100A4	0.512933	1.30216	2.53865	2.46597	18.6764
HYPK /// SERF2	0.511995	0.839501	1.63967	1.78943	18.6764
FLJ22662	0.51183	1.23833	2.41942	2.35926	18.6764
FZR1	0.511716	0.711348	1.39012	1.63733	18.6764
PCDH9	0.509537	1.56003	3.06166	2.9486	18.6764
PTGS2	0.507967	0.818502	1.61133	1.76357	18.6764
BMP7	0.507879	0.923894	1.81912	1.89723	18.6764
PHGDH	0.506336	0.997558	1.97015	1.99662	18.6764
LOC727901 /// VWA1	0.506228	0.866022	1.71073	1.82263	18.6764
ATG4B	0.505644	0.820533	1.62275	1.76606	18.6764
PDE8B	0.505636	0.84972	1.6805	1.80215	18.6764
SLCO2B1	0.505472	1.19841	2.37086	2.29486	18.6764
C19orf24	0.504549	0.945674	1.8743	1.92609	18.6764
ALPK1	0.504514	0.797203	1.58014	1.73773	18.6764
F2	0.503246	0.889283	1.76709	1.85226	18.6764
DUSP3	0.501014	0.985866	1.96774	1.9805	19.0664
IGLL3	0.499114	0.945201	1.89376	1.92546	19.0664
COL16A1	0.499066	1.02442	2.05268	2.03414	19.0664
CCND2	0.499025	1.17796	2.36052	2.26256	19.0664
UCN	0.49895	1.08381	2.17218	2.11963	19.0664
TSPAN5	0.498941	0.917098	1.83809	1.88831	19.0664
FKSG49	0.498584	0.722573	1.44925	1.65012	19.0664
ARPC1B	0.498447	1.06012	2.12685	2.08511	19.0664
F11	0.497839	0.821296	1.64972	1.76699	19.0664
POU6F1	0.496622	0.69062	1.39064	1.61398	19.0664
TAC1	0.496416	0.806992	1.62564	1.74956	19.0664

## Sheet: DePreter_34 Up
Gene ID	Score(d)	Numerator(r)	Denominator(s+s0)	Fold Change	q-value(%)
PPL	12.5568	2.82946	0.225333	7.10809	0
CPEB1	9.05349	4.30811	0.475851	19.8093	0.72501
ABLIM3	7.53607	2.95936	0.392693	7.77779	0.72501
NAV3	7.49257	3.52549	0.470531	11.5154	0.72501
MAP1A	7.45049	4.45502	0.597949	21.9328	0.72501
DYNC1I1	7.13614	4.48452	0.628423	22.3859	0.72501
GABARAPL1 /// GABARAPL3	6.61242	3.30597	0.499963	9.88999	1.3834
CYP46A1	6.39662	1.50432	0.235175	2.83691	1.3834
CYB561	5.99638	2.85717	0.476483	7.24595	1.3834
IL1R1	5.62686	1.62019	0.287938	3.07414	1.3834
FILIP1L	5.25721	4.33469	0.824524	20.1777	1.3834
HIVEP2	5.24882	1.38073	0.263056	2.60401	1.3834
IGH@ /// IGHA1 /// IGHA2 /// IGHD /// IGHG1 /// IGHG2 /// IGHG3 /// IGHM /// IGHV4-31 /// IGHV@ /// LOC100126583 /// LOC100133739	5.11247	2.02118	0.395342	4.05915	1.49367
TSPYL2	4.95186	3.32868	0.672208	10.0469	1.49367
CALCA	4.94773	5.03656	1.01795	32.8213	1.49367
FMNL1	4.86941	1.69403	0.347892	3.23559	1.49367
DUSP3	4.85306	2.3258	0.479244	5.01344	1.49367
SV2B	4.77712	3.95639	0.828195	15.5236	1.49367
PRELP	4.73013	3.20968	0.678561	9.25147	1.49367
MT2A	4.72764	2.72974	0.5774	6.63336	1.49367
SQSTM1	4.66914	1.90177	0.407307	3.73672	1.67521
LOC727901 /// VWA1	4.49165	1.26932	0.282595	2.41048	1.94227
TNFRSF12A	4.41434	3.45298	0.782219	10.9509	1.94227
SNCA	4.38089	2.55784	0.583864	5.88826	1.94227
KRT8P12	4.12072	1.78669	0.433587	3.45022	3.02266
EGFR	4.00226	4.97194	1.24228	31.3836	3.02266
TIGD1L	3.96523	2.27944	0.574857	4.85489	3.02266
RPS6KB2	3.849	1.52717	0.39677	2.88219	4.89422
DMPK	3.8274	2.38228	0.62243	5.21362	4.89422
CYR61	3.77513	4.53879	1.20229	23.2441	4.89422
CFH	3.7289	3.80061	1.01923	13.9347	4.89422
CRISPLD2	3.72173	3.80374	1.02204	13.965	4.89422
NR4A3	3.67472	3.60137	0.980039	12.1373	7.88179
KANK3	3.59455	1.29595	0.360533	2.45539	7.88179
TFE3	3.58306	1.91398	0.534175	3.76847	7.88179
LOC100128443 /// MAST4	3.57972	1.86667	0.521458	3.6469	7.88179
LYK5	3.57809	0.94201	0.263272	1.9212	7.88179
MDFI	3.56467	1.70248	0.477599	3.2546	7.88179
NFE2L1	3.52283	1.55146	0.440401	2.93113	7.88179
LOC100129762 /// PRUNE2	3.45495	2.52145	0.729808	5.74158	7.88179
CLU	3.44513	3.5527	1.03122	11.7346	7.88179
B3GNT1	3.42106	1.84536	0.539411	3.59342	7.88179
CSDA	3.40518	2.39776	0.704151	5.26985	7.88179
UNC119	3.39219	1.13746	0.335316	2.19993	7.88179
MT1E /// MT1H /// MT1M /// MT1P2	3.37457	1.58891	0.470849	3.00823	7.88179
CNTNAP2	3.36452	2.88471	0.85739	7.38557	13.101
ATP2B4	3.35463	1.95592	0.583051	3.87963	13.101
NOD1	3.32506	1.57274	0.472996	2.97469	13.101
KRT8	3.31574	1.4634	0.441348	2.75757	13.101
CRH	3.30457	2.19578	0.664468	4.58138	13.101
CFHR4	3.30353	1.26629	0.383312	2.40541	13.101
TPPP3	3.29665	2.47899	0.751972	5.57506	13.101
SPTAN1	3.26061	1.35201	0.414649	2.55267	13.101
DLC1	3.24179	2.25257	0.694853	4.7653	13.101
ZFP36	3.24065	2.83128	0.873675	7.11703	13.101
CCL2	3.18693	3.50155	1.09872	11.3259	13.101
DARC	3.1804	2.87781	0.904859	7.35035	13.101
BEST1	3.17768	2.61266	0.822192	6.11631	13.101
GNG3	3.13771	2.44875	0.780428	5.45944	13.101
CC2D1A	3.09838	1.54059	0.497224	2.90914	13.101
NR4A1	3.09451	2.5418	0.821393	5.82317	13.101
SST	3.0871	4.94405	1.60152	30.7827	13.101
KLF9	3.08325	3.34774	1.08578	10.1806	13.101
SNX10	3.06004	0.987053	0.322563	1.98213	13.101
HABP4	3.05999	1.17646	0.384465	2.26021	13.101
MAFF	3.04773	2.05233	0.673396	4.14775	13.101
SV2A	3.04532	1.82279	0.598555	3.53765	13.101
SNPH	3.01555	2.08115	0.69014	4.23144	13.101
IPPK	2.99632	1.51475	0.505538	2.8575	13.101
LOC791120	2.99113	1.53288	0.512477	2.89364	13.101
RAG1AP1	2.98435	1.23769	0.414728	2.35821	13.101
TACC1	2.97953	3.18573	1.06921	9.09917	13.101
C1orf68	2.97475	2.61331	0.878498	6.11905	13.101
GPX3	2.96331	3.38439	1.1421	10.4425	13.101
LEPROT	2.96275	2.63127	0.888118	6.19571	13.101
SLC7A8	2.95087	1.45529	0.493173	2.74212	13.101
CCDC9	2.94163	1.49132	0.50697	2.81146	13.101
LRRFIP2	2.93285	1.03122	0.351609	2.04375	16.6823
SERINC3	2.91884	1.29009	0.441988	2.44544	16.6823
ANXA2	2.91624	2.78292	0.954282	6.88242	16.6823
DPEP3	2.91475	1.33818	0.459108	2.52833	16.6823
PTGER1	2.91365	2.1886	0.751153	4.55862	16.6823
THBS1	2.91316	3.37369	1.15809	10.3653	16.6823
INSIG1	2.91192	1.47116	0.505221	2.77245	16.6823
EMP1	2.90977	2.46188	0.846074	5.50935	16.6823
TIMP3	2.90617	2.31678	0.797194	4.98221	16.6823
CLSTN1	2.9026	1.58245	0.545182	2.99477	16.6823
CAPN3	2.8932	2.64333	0.913636	6.24771	16.6823
ARHGAP1	2.88612	1.38731	0.480683	2.6159	16.6823
IGF1	2.88555	2.22901	0.772476	4.68813	16.6823
PTGDS	2.88077	5.00393	1.73701	32.0873	16.6823
CD79A	2.85547	1.99014	0.696956	3.97275	16.6823
SYNGR1	2.85349	1.5211	0.533068	2.87011	16.6823
CEBPD	2.85192	3.64924	1.27958	12.5467	16.6823
C1S	2.84257	4.27357	1.50342	19.3407	16.6823
CHRNA2	2.83547	1.86037	0.656105	3.631	16.6823
CD97	2.83287	2.03438	0.718135	4.09647	16.6823
HP /// HPR	2.82753	1.7993	0.636348	3.4805	16.6823
C1R	2.82088	2.68904	0.953261	6.44884	16.6823
FBLN2	2.81686	2.62216	0.930879	6.1567	16.6823
HRASLS3	2.81093	3.67858	1.30867	12.8045	16.6823
SPTBN4	2.80185	1.39549	0.498058	2.63077	16.6823
TTC1	2.79951	0.776105	0.277229	1.7125	16.6823
PLAU	2.78764	3.55861	1.27657	11.7828	16.6823
PER1	2.78651	2.09781	0.752846	4.2806	16.6823
SPOCK2	2.78181	4.00245	1.43879	16.0271	16.6823
OPTN	2.7809	1.55756	0.560091	2.94355	16.6823
HTATIP2	2.77315	1.1557	0.416747	2.22793	16.6823
RNF121	2.76828	1.67886	0.606465	3.20175	16.6823
PPP2R5B	2.76811	1.86577	0.674022	3.64462	16.6823
COPG2IT1	2.75174	3.49745	1.271	11.2937	16.6823
SYDE1	2.74794	1.68946	0.61481	3.22536	16.6823
FAM164A	2.72996	0.951581	0.348569	1.93399	16.6823
TRIM3	2.7299	1.33193	0.487904	2.51739	16.6823
PCSK5	2.72826	1.72381	0.631836	3.30308	16.6823
MT1P2	2.707	2.01589	0.744697	4.04431	16.6823
GNG12	2.70336	2.79441	1.03368	6.93748	16.6823
PTPRH	2.67572	2.55567	0.955134	5.8794	16.6823
LIMS2	2.66959	1.68847	0.632482	3.22314	16.6823
ARID5A	2.66847	2.35722	0.883362	5.12383	16.6823
EZH1	2.66436	1.28233	0.481292	2.43232	16.6823
GBP1	2.66263	3.2119	1.20629	9.26569	16.6823
PPP2CB	2.65895	0.774352	0.291225	1.71042	16.6823
CHPF	2.6408	1.54524	0.585143	2.91853	16.6823
CFH /// CFHR1	2.63187	2.47626	0.940876	5.56453	16.6823
NEFH	2.61916	3.99788	1.5264	15.9765	21.1172
NT5C	2.61429	1.1557	0.442068	2.22792	21.1172
FADS3	2.61096	1.25114	0.479188	2.3803	21.1172
MLL4	2.59419	1.66222	0.640748	3.16503	21.1172
SH3BGRL3	2.59157	1.63642	0.631438	3.10893	21.1172
NLGN3	2.57127	0.910154	0.353971	1.87925	21.1172
TUBG2	2.57073	1.41498	0.55042	2.66656	21.1172
ITGB4	2.5547	2.25349	0.882095	4.76835	21.1172
VAMP1	2.55322	1.81336	0.710224	3.51459	21.1172
RARRES2	2.54169	2.24682	0.883985	4.74635	21.1172
COPZ2	2.53528	2.23934	0.883272	4.72181	21.1172
PRB1	2.53223	1.49324	0.589692	2.8152	21.1172
FLJ14107	2.52846	1.72468	0.68211	3.30508	21.1172
L1CAM	2.5042	1.73447	0.692624	3.32757	21.1172
IGFBP6	2.49826	2.55493	1.02268	5.87638	21.1172
KIAA0841	2.48609	1.51521	0.609473	2.8584	25.5639
CBX6	2.48101	1.125	0.453443	2.18101	25.5639
KIAA0513	2.48019	2.01552	0.812646	4.04327	25.5639
IL13RA1	2.47104	1.56498	0.633328	2.95873	25.5639
PLEC1	2.46951	1.71173	0.693144	3.27553	25.5639
HCG2P7	2.46065	1.29255	0.525287	2.4496	25.5639
CEBPB	2.45379	3.08591	1.25761	8.49086	25.5639
ARID5B	2.4443	3.15027	1.28882	8.8782	25.5639
ZYX	2.43359	1.6081	0.660794	3.0485	25.5639
ARHGAP15	2.4313	4.4325	1.8231	21.5932	25.5639
NQO1	2.4245	1.40974	0.581456	2.65689	25.5639
GOLSYN	2.40187	1.98519	0.826518	3.95915	25.5639
CDKN1A	2.40044	2.22403	0.926509	4.67198	25.5639
ATG2A	2.39469	1.16632	0.487043	2.24438	25.5639
SIGLEC7	2.3926	1.71299	0.715953	3.2784	25.5639
AHNAK	2.39242	3.34691	1.39897	10.1747	25.5639
KIAA0256	2.39149	2.01508	0.842604	4.04203	25.5639
GNAO1	2.38783	1.24559	0.521643	2.37116	25.5639
VPS13D	2.37972	1.19819	0.5035	2.29451	25.5639
C21orf2	2.37275	1.03245	0.435128	2.0455	25.5639
EPHA5	2.37086	2.37234	1.00063	5.17781	25.5639
JUP /// KRT19	2.3701	2.50435	1.05664	5.67395	25.5639
S100A6	2.36807	2.26345	0.955822	4.80138	25.5639
RNF19A	2.36078	1.04975	0.444663	2.07017	25.5639
CIDEB	2.32827	1.90082	0.816408	3.73424	30.0584
GADD45B	2.32616	3.25445	1.39907	9.54303	30.0584
RORA	2.32597	2.36632	1.01735	5.15625	30.0584
TNXA /// TNXB	2.32564	2.40953	1.03607	5.31301	30.0584
FLJ23185	2.31687	1.316	0.56801	2.48975	30.0584
ATF3	2.31686	3.14979	1.35951	8.87527	30.0584
LPPR2	2.31595	1.52268	0.657475	2.87325	30.0584
ZBTB16	2.31466	1.90294	0.822126	3.73976	30.0584
LPIN2	2.30753	0.956403	0.41447	1.94047	30.0584
CNN1	2.30544	2.97142	1.28888	7.8431	30.0584
FSTL3	2.30424	1.9692	0.854599	3.91551	30.0584
DNAJC8	2.30114	0.726633	0.315771	1.65477	30.0584
GRIK2	2.30008	1.27266	0.55331	2.41606	30.0584
SDC4	2.29703	2.36923	1.03143	5.16664	30.0584
ATHL1	2.28352	1.3024	0.570348	2.46639	30.0584
PIK3IP1	2.28296	2.3664	1.03655	5.15652	30.0584
NFIC	2.28163	1.32362	0.580119	2.50293	30.0584
PCSK1	2.26799	0.912615	0.402389	1.88245	30.0584
FER1L3	2.2635	2.42102	1.06959	5.35549	30.0584
IGFBP4	2.2617	1.62024	0.716383	3.07427	30.0584
LMNA	2.2605	2.02491	0.89578	4.06966	30.0584
HIPK2	2.24818	2.25877	1.00471	4.78583	30.0584
TNS1	2.2451	1.41988	0.632435	2.67564	30.0584
HS1BP3	2.24246	1.25422	0.559306	2.38538	30.0584
PIP4K2C	2.24007	1.46845	0.655538	2.76725	30.0584
ARHGEF15	2.23819	1.59661	0.713347	3.02431	30.0584
ROM1	2.23393	1.97209	0.882789	3.92336	30.0584
CSF1	2.22448	1.31348	0.590468	2.48541	30.0584
FAIM2	2.21459	1.53877	0.694831	2.90546	30.0584
PDLIM4	2.21373	1.33538	0.603226	2.52342	30.0584
RAB15	2.21238	1.11447	0.503745	2.16516	30.0584
KIAA0562	2.21121	0.862452	0.390036	1.81813	30.0584
MYBPC3	2.21075	2.17116	0.982093	4.50385	30.0584
C8orf4	2.21059	1.35287	0.611994	2.5542	30.0584
TNFRSF1A	2.20925	1.80603	0.817486	3.49679	30.0584
TRIM17	2.20673	2.18285	0.989181	4.54051	30.0584
MIER2	2.20327	1.68929	0.766717	3.22497	30.0584
CTSK	2.20117	2.16216	0.982278	4.47586	30.0584
DKK3	2.1997	1.52094	0.69143	2.86977	30.0584
MAGEA10	2.19962	3.67305	1.66986	12.7555	30.0584
CDH19	2.1993	4.62899	2.10476	24.7437	30.0584
RCAN2	2.19357	2.01873	0.920291	4.05226	30.0584
COL14A1	2.19252	2.41353	1.1008	5.32776	30.0584
RRAGC	2.19003	1.73027	0.790063	3.31789	30.0584
C6orf145	2.18555	1.49072	0.682078	2.81028	30.0584
ENDOD1	2.18302	2.72911	1.25015	6.63045	30.0584
HOXB3	2.17676	2.00631	0.921697	4.01753	30.0584
FRZB	2.17364	1.18511	0.545218	2.2738	30.0584
NR0B1	2.17274	2.5404	1.16921	5.81749	30.0584
LOC100134190 /// LRP1	2.1718	1.51475	0.697465	2.8575	30.0584
PHF1	2.16686	1.01052	0.466355	2.01464	30.0584
GAA	2.16674	1.66588	0.768843	3.17307	30.0584
KLHL3	2.1618	1.79946	0.832388	3.48089	30.0584
CLCN6	2.15979	0.68496	0.317141	1.60766	30.0584
GPR144	2.15768	2.58091	1.19615	5.98316	30.0584
DOK2	2.15573	1.54197	0.715289	2.91192	30.0584
NNMT	2.15565	2.58788	1.20051	6.01214	30.0584
TMEM9B	2.15432	1.07484	0.498924	2.10649	30.0584
SLC2A14 /// SLC2A3	2.14559	1.60819	0.749534	3.0487	30.0584
TM7SF2	2.14222	0.813685	0.379833	1.7577	30.0584
ISG15	2.14028	1.69394	0.791458	3.23539	30.0584
FOXO1	2.13843	1.96878	0.920666	3.91437	30.0584
MAPK8IP1	2.12992	1.13173	0.531349	2.19121	30.0584
CLDN14	2.12931	1.29923	0.610166	2.46098	30.0584
IGFBP5	2.12799	1.59662	0.750293	3.02433	30.0584
PICK1	2.12408	1.99586	0.939638	3.98855	30.0584
LTBP4	2.12235	2.14735	1.01178	4.43012	30.0584
CADM3	2.11991	0.928357	0.437923	1.90311	30.0584
C10orf72	2.11864	1.42157	0.670984	2.67878	30.0584
CDC42	2.11702	1.32122	0.624096	2.49878	30.0584
TPP1	2.11501	2.20928	1.04457	4.62445	30.0584
FOXJ2	2.1147	1.3777	0.651485	2.59853	30.0584
SAMD4A	2.10736	1.65077	0.783332	3.14	30.0584
NOTCH2NL	2.10626	1.66615	0.791046	3.17366	30.0584
TNFRSF1B	2.10567	1.54812	0.735214	2.92435	30.0584
FBXO2	2.10514	1.30764	0.621163	2.47536	30.0584
RGS11	2.10484	1.3859	0.658434	2.61335	30.0584
LOC100134053 /// POLR2J /// POLR2J2 /// POLR2J3 /// POLR2J4	2.10446	1.25258	0.595204	2.38268	30.0584
SRPX	2.10257	3.8319	1.82248	14.2402	30.0584
GNAI2	2.10232	2.07794	0.988402	4.22204	30.0584
VAMP3	2.10196	1.13516	0.540048	2.19643	30.0584
MFGE8	2.10079	1.17749	0.560495	2.26182	30.0584
TGFBR3	2.09812	1.91246	0.911507	3.76449	30.0584
CRAT	2.09721	1.13159	0.539567	2.191	30.0584
ATPIF1	2.0938	1.23699	0.590789	2.35707	30.0584
ITGB8	2.09185	2.22469	1.0635	4.67411	30.0584
IQSEC3 /// LOC100134209 /// LOC731035	2.08951	1.77451	0.849247	3.42121	30.0584
C1orf63	2.08938	1.81209	0.867286	3.51151	30.0584
HPGD	2.08445	0.816593	0.391756	1.76124	30.0584
EML2	2.0806	1.40572	0.675631	2.64949	30.0584
LOC100128570	2.07439	1.67439	0.807171	3.19184	30.0584
B9D1	2.0677	1.21705	0.588601	2.3247	30.0584
MT1H	2.06228	1.3459	0.652629	2.54189	30.0584
SEMA3B	2.05125	3.15849	1.53979	8.92894	30.0584
COL7A1	2.04753	2.11898	1.03489	4.34386	30.0584
TNXB	2.04631	1.69922	0.830383	3.24726	30.0584
TMEM63A	2.04059	2.46881	1.20985	5.53587	30.0584
FCGRT	2.0401	1.10549	0.541882	2.15173	30.0584
LOC100133432 /// MUC6	2.03833	0.979127	0.480356	1.97127	30.0584
POMT1	2.03554	1.0854	0.533222	2.12196	30.0584
HMGB3 /// LOC203510	2.03316	1.4428	0.709637	2.71848	30.0584
GRIN1	2.03256	2.29758	1.13039	4.91632	30.0584
DLST /// DLSTP	2.03243	1.24938	0.614722	2.37739	30.0584
TCAP	2.03156	2.52683	1.24379	5.76303	30.0584
B4GALT4	2.0294	1.00375	0.494607	2.00521	30.0584
DOCK3	2.02855	1.20953	0.596252	2.31262	30.0584
TNRC4	2.02593	0.77395	0.382022	1.70995	30.0584
LOC440348	2.02426	1.00182	0.494906	2.00252	30.0584
IKBKG	2.0214	1.22351	0.60528	2.33514	30.0584
SFXN3	2.0166	1.16082	0.57563	2.23584	30.0584
DNM1	2.01616	1.95748	0.970899	3.88384	30.0584
EHD3	2.01094	1.47835	0.735156	2.7863	30.0584
LOC100134498	2.00909	1.62641	0.809526	3.08744	30.0584
KIAA0894	2.00807	0.986879	0.491456	1.98189	30.0584
PMP2	2.00732	3.85925	1.92259	14.5128	30.0584
HPCAL4	2.00617	1.29185	0.643938	2.44842	30.0584
APOD	2.00588	5.88189	2.93232	58.9693	30.0584
HSPG2	2.00319	2.03469	1.01573	4.09735	30.0584
PTRF	2.00059	2.27214	1.13574	4.8304	30.0584
GOLIM4	1.9976	1.54687	0.774365	2.92183	30.0584
B4GALT1	1.99385	1.06875	0.536023	2.09762	30.0584
HCFC1R1	1.99072	1.10511	0.555131	2.15115	30.0584
RFX2	1.99045	1.53771	0.772541	2.90332	30.0584
PER3	1.98786	1.47606	0.742535	2.78187	30.0584
DHRS3	1.98638	2.33224	1.17411	5.03586	30.0584
LUZP1	1.98428	1.18749	0.598446	2.27756	30.0584
DAB2	1.97869	1.08603	0.548863	2.12289	30.0584
SLC35D2	1.97859	1.30127	0.657674	2.46446	30.0584
TYROBP	1.97379	1.53369	0.777029	2.89526	30.0584
CASP9	1.97332	1.71599	0.869596	3.28522	30.0584
GABARAPL1	1.97327	2.31279	1.17206	4.96844	30.0584
MFN2	1.97276	1.01044	0.512193	2.01452	30.0584
CTGF	1.97224	3.00454	1.52342	8.0252	30.0584
RAB5C	1.96463	1.81721	0.924965	3.524	30.0584
APOL2	1.9612	1.93692	0.987617	3.82887	30.0584
TMEM59L	1.96079	1.31107	0.668646	2.48126	30.0584
VWA5A	1.95712	1.37251	0.701287	2.5892	30.0584
ADCY8 /// LOC100134077	1.95419	1.76248	0.901902	3.39282	30.0584
LILRB3	1.95072	1.64165	0.841559	3.12022	30.0584
LAMA2	1.95021	2.62719	1.34713	6.1782	30.0584
RAB31	1.94804	1.88965	0.970022	3.70544	30.0584
UTS2	1.94579	0.674581	0.346688	1.59613	30.0584
INPP1	1.94325	1.34786	0.693608	2.54533	30.0584
HNT	1.93863	2.47606	1.27722	5.56377	30.0584
ECHDC2	1.93793	1.90683	0.98395	3.74984	30.0584
KCNF1	1.93446	1.09059	0.563769	2.12961	30.0584
LRPAP1	1.93215	1.02638	0.531213	2.03691	30.0584
RBPMS	1.93044	0.593013	0.30719	1.50839	30.0584
EGFL7	1.92698	2.04568	1.0616	4.12868	30.0584
MATN2	1.92696	3.94977	2.04975	15.4525	30.0584
FGL2	1.92392	2.35979	1.22655	5.13296	30.0584
C10orf116	1.9236	2.07345	1.0779	4.20892	30.0584
WBSCR23	1.91769	1.34066	0.699105	2.53268	30.0584
NR4A2	1.91518	3.11822	1.62816	8.68314	30.0584
PHLDB1	1.91113	1.52547	0.798205	2.87881	30.0584
ITGA7	1.90892	1.69802	0.889516	3.24455	30.0584
AXL	1.9085	1.81735	0.952238	3.52433	30.0584
LGALS3	1.90443	1.91372	1.00488	3.76779	30.0584
DNAJC4	1.90408	1.36804	0.718478	2.5812	30.0584
SLC18A2	1.90399	1.77607	0.932817	3.42492	30.0584
ATP1A2	1.90145	2.56229	1.34754	5.90646	30.0584
C17orf91	1.90119	1.55959	0.820322	2.94769	30.0584
MICALL2	1.90055	2.68106	1.41068	6.41326	30.0584
C2	1.89572	1.11455	0.587929	2.16527	30.0584
CTNND2	1.89557	0.721818	0.380792	1.64926	30.0584
NISCH	1.89319	0.957763	0.505899	1.9423	30.0584
LAMB2	1.89128	2.19882	1.1626	4.59102	30.0584
SEMA3G	1.89115	1.77575	0.938982	3.42417	30.0584
STAT3	1.89084	1.30707	0.691265	2.47438	30.0584
GAS7	1.89043	3.05037	1.61359	8.28425	30.0584
PMP22	1.88917	3.14451	1.66449	8.84284	30.0584
TPSAB1	1.88708	1.9075	1.01082	3.75159	30.0584
SPAG8	1.887	1.76347	0.934538	3.39513	30.0584
COL11A2	1.88342	1.84572	0.979983	3.59432	30.0584
LIN7B	1.88226	1.23511	0.656184	2.35399	30.0584
LGI1	1.88156	2.56157	1.36141	5.90348	30.0584
PALLD	1.87821	1.36088	0.724563	2.56842	30.0584
DYNC1LI2	1.87794	1.2661	0.674194	2.4051	30.0584
ADCY2 /// LOC100133953	1.87699	2.20831	1.17652	4.62134	30.0584
APOL3	1.87411	0.957908	0.511127	1.94249	30.0584
IFITM3	1.87152	1.72793	0.923277	3.31252	30.0584
IDS	1.87018	0.834698	0.44632	1.78348	30.0584
STARD3	1.86765	1.12781	0.603867	2.18527	30.0584
DST	1.8653	1.08581	0.582109	2.12257	30.0584
WNT11	1.86506	0.837915	0.449269	1.78746	30.0584
CATSPER2 /// CATSPER2P1	1.86505	1.31259	0.703782	2.48387	30.0584
TK2	1.86372	1.13911	0.611204	2.20245	30.0584
MIA	1.86062	3.98912	2.14397	15.8798	30.0584
TNRC6B	1.85763	0.93623	0.503992	1.91352	30.0584
SERPING1	1.85687	2.07178	1.11574	4.20406	30.0584
RAPGEF5	1.85412	1.54339	0.83241	2.91478	30.0584
GPR177	1.85317	1.17002	0.631362	2.25015	30.0584
AATK	1.8472	1.28163	0.693823	2.43113	30.0584
GLP1R	1.84595	1.57961	0.855716	2.98888	30.0584
MT1E	1.84576	1.80763	0.979343	3.50066	30.0584
INO80B /// WBP1	1.84426	1.44932	0.785855	2.7308	30.0584
GLS	1.84314	0.971182	0.526918	1.96045	30.0584
PTPRM	1.84285	1.99071	1.08024	3.97434	30.0584
DAPK3	1.84144	1.246	0.67664	2.37182	30.0584
STBD1	1.84077	1.74978	0.950567	3.36306	30.0584
GPR107	1.83926	1.40218	0.762363	2.64301	30.0584
TDGF1 /// TDGF3	1.83807	0.756192	0.411405	1.68903	30.0584
BTN3A1	1.8331	1.12482	0.613616	2.18074	30.0584
KIAA1539	1.83251	1.20874	0.659612	2.31136	30.0584
FAM127A	1.83178	1.08717	0.593504	2.12457	30.0584
PRX	1.83004	1.88962	1.03256	3.70537	30.0584
ABCA8	1.82971	4.18444	2.28694	18.182	30.0584
VAMP5	1.82834	1.51914	0.830882	2.8662	30.0584
MYC	1.82769	1.36493	0.746807	2.57564	30.0584
ERC1	1.82524	0.958954	0.525385	1.9439	30.0584
A2M	1.82211	1.6572	0.909497	3.15405	30.0584
WIPI1	1.8194	1.27621	0.701443	2.42201	30.0584
ANGPTL7	1.81786	4.13106	2.27248	17.5215	30.0584
NOL6	1.81568	0.671012	0.369566	1.59219	30.0584
NTRK1	1.81467	2.20852	1.21704	4.62201	30.0584
HOXC4	1.81467	1.20472	0.663881	2.30493	30.0584
USP5	1.81451	0.945308	0.520971	1.9256	30.0584
CD70	1.81424	1.21366	0.668967	2.31926	30.0584
ATAD3A /// ATAD3C	1.81364	1.32379	0.72991	2.50323	30.0584
SYT5	1.81297	1.28751	0.710165	2.44106	30.0584
INF2	1.81274	1.29535	0.714581	2.45437	30.0584
DCN	1.81182	2.6693	1.47327	6.36123	30.0584
ITGA8	1.81142	1.45304	0.802156	2.73784	30.0584
CCDC28A	1.81011	1.46451	0.809072	2.7597	30.0584
GSK3A	1.80806	1.76895	0.978368	3.40805	30.0584
INTS3	1.80399	1.00392	0.556499	2.00544	30.0584
HAMP	1.8005	0.895071	0.497124	1.8597	30.0584
C3AR1	1.79638	1.58116	0.88019	2.9921	30.0584
NBN	1.79556	1.09341	0.60895	2.13378	30.0584
TMEM92	1.79199	1.2357	0.689567	2.35495	30.0584
BIRC7	1.78877	1.63658	0.914917	3.10928	30.0584
ATP6V1F	1.78751	0.85949	0.48083	1.8144	30.0584
VAMP2	1.78584	1.07994	0.604724	2.11395	30.0584
HLA-DMA	1.78468	3.54716	1.98756	11.6897	30.0584
LPCAT4	1.78243	1.31294	0.736601	2.48447	30.0584
FLII	1.78111	0.785389	0.440954	1.72356	30.0584
PDLIM2	1.78071	0.980606	0.550682	1.97329	30.0584
PTPRZ1	1.77974	1.36764	0.768448	2.58047	30.0584
CBX7	1.77956	1.43317	0.805352	2.7004	30.0584
S100B	1.77953	3.11425	1.75004	8.65929	30.0584
MATK	1.77814	1.85302	1.04211	3.61256	30.0584
ITIH5	1.77436	3.16869	1.78582	8.99231	30.0584
MLXIPL	1.77364	2.52296	1.42248	5.74762	30.0584
LYST	1.77312	0.813599	0.458851	1.75759	30.0584
CTSO	1.77168	1.79	1.01034	3.45815	30.0584
IGSF1	1.77117	2.11803	1.19584	4.34102	30.0584
ZER1	1.7705	0.804047	0.454136	1.74599	30.0584
C11orf24	1.77031	1.48485	0.838747	2.79887	30.0584
STAT6	1.76973	1.82422	1.03079	3.54117	30.0584
NPR2	1.76854	1.15299	0.651945	2.22375	30.0584
RNF167	1.76459	0.783407	0.44396	1.72119	30.0584
ASPA	1.76241	3.42263	1.94201	10.7229	30.0584
GNB3	1.7624	1.3783	0.78206	2.59962	30.0584
NRCAM	1.75948	1.83047	1.04035	3.55653	30.0584
MAPRE3	1.75767	2.65208	1.50886	6.28571	30.0584
BLVRB	1.75673	1.48264	0.843977	2.7946	30.0584
CD151	1.75484	1.12178	0.639249	2.17616	30.0584
SMOX	1.75262	1.40104	0.799397	2.64092	30.0584
LOC100130955	1.75236	1.70296	0.971811	3.25568	30.0584
FURIN	1.75208	1.43567	0.819404	2.70507	30.0584
CD63	1.75155	1.4748	0.841995	2.77945	30.0584
PAOX	1.75137	1.93519	1.10496	3.82429	30.0584
C1orf216	1.75116	0.854157	0.487766	1.8077	30.0584
PAK4	1.74783	1.12687	0.644726	2.18385	30.0584
MFSD11	1.74716	0.670312	0.383658	1.59142	30.0584
ST3GAL4	1.74527	1.95954	1.12277	3.88938	30.0584
GIT1	1.74445	1.75015	1.00326	3.36392	30.0584
hCG_1998957 /// HLA-DQB1 /// HLA-DQB2 /// HLA-DRB1 /// HLA-DRB2 /// HLA-DRB3 /// HLA-DRB4 /// HLA-DRB5 /// LOC100133484 /// LOC100133583 /// LOC100133661 /// LOC100133811 /// LOC730415 /// LOC731718 /// RNASE2 /// ZNF749	1.74199	2.02582	1.16293	4.07222	30.0584
CYP4F12	1.74123	1.67858	0.964023	3.20113	30.0584
PLLP	1.73911	3.10632	1.78615	8.61184	30.0584
PIGZ	1.73827	1.07823	0.620289	2.11145	30.0584
ST6GALNAC2	1.73792	2.72321	1.56694	6.60342	30.0584
GFRA3	1.73661	2.31899	1.33535	4.98982	30.0584
PVRL2	1.73621	1.66876	0.961149	3.17941	30.0584
SRPX2	1.73563	2.63145	1.51613	6.19649	30.0584
LOC201229	1.73526	1.23278	0.710429	2.35019	30.0584
FMO2	1.73506	2.69207	1.55157	6.46239	30.0584
RDH16	1.73394	1.34173	0.773802	2.53454	30.0584
MBP	1.73376	3.03811	1.75233	8.21414	30.0584
IGHM /// LOC652494	1.73173	1.64199	0.948181	3.12096	30.0584
NTRK3	1.73171	1.53792	0.888096	2.90376	30.0584
GPR17	1.73002	2.05821	1.1897	4.16469	30.0584
CRYAB	1.72865	3.13583	1.81404	8.78982	30.0584
TGOLN2	1.72764	1.07292	0.621031	2.10369	30.0584
SSPN	1.72692	2.0269	1.17371	4.07527	30.0584
PPFIBP1	1.72576	1.11694	0.647215	2.16886	30.0584
MXRA8	1.72464	2.04671	1.18674	4.13163	30.0584
DENND3	1.72363	0.540976	0.313859	1.45496	30.0584
SYP	1.72356	0.874696	0.507494	1.83362	30.0584
FXYD1	1.72253	2.66833	1.54908	6.35694	30.0584
LOC729222 /// PPFIBP1	1.72249	2.39641	1.39125	5.2649	30.0584
HES1	1.72137	1.13403	0.658797	2.19471	30.0584
FRMD4A	1.72035	2.17981	1.26707	4.53094	30.0584
VCX2	1.71772	1.84839	1.07607	3.60097	30.0584
BCL6	1.71746	1.98394	1.15516	3.95573	30.0584
TMEM80	1.71737	1.08836	0.633734	2.12632	30.0584
EPS8	1.71719	2.21003	1.287	4.62683	30.0584
PHLDA1	1.71652	0.973572	0.567176	1.9637	30.0584
FLRT2	1.71633	1.75988	1.02538	3.38671	30.0584
MAGEA9 /// MAGEA9B	1.71477	2.64934	1.54501	6.27381	30.0584
LOC729580	1.71362	0.858059	0.50073	1.8126	30.0584
FAM129A	1.71286	2.39829	1.40016	5.27177	30.0584
EGFL8 /// PPT2	1.71265	2.0148	1.17642	4.04123	30.0584
TNFAIP3	1.71049	2.16042	1.26304	4.47045	30.0584
LRCH4	1.71047	1.56959	0.917637	2.9682	30.0584
UBR4	1.71	1.20049	0.702042	2.29818	30.0584
PDZD2	1.70922	1.983	1.16018	3.95314	30.0584
MYOT	1.70754	2.72449	1.59556	6.60926	30.0584
FOSL2	1.70687	1.80047	1.05484	3.48335	30.0584
MAT1A	1.70604	0.545738	0.319886	1.45977	30.0584
AHNAK2	1.7057	2.82886	1.65847	7.10514	30.0584
SERPINA1	1.70295	0.628884	0.369291	1.54637	30.0584
FBXL11	1.70227	0.595891	0.350057	1.51141	30.0584
PTGER3	1.70126	1.80097	1.05861	3.48454	30.0584
LPL	1.70085	2.77464	1.63133	6.84306	30.0584
CH25H	1.6985	2.15083	1.26631	4.44084	30.0584
NRXN3	1.69487	2.53163	1.4937	5.78223	30.0584
ZNF205	1.69346	1.43205	0.84564	2.69831	30.0584
MYO6	1.69298	1.49518	0.883168	2.819	30.0584
DYNLT3	1.69266	1.14392	0.67581	2.2098	30.0584
SRRM2	1.69216	0.879222	0.519585	1.83938	30.0584
GRB14	1.6921	1.54803	0.914856	2.92418	30.0584
PTGES	1.69112	1.8726	1.10731	3.66191	30.0584
SPDEF	1.69047	1.18777	0.702625	2.278	30.0584
MPZ	1.6888	3.27605	1.93987	9.68701	30.0584
ATP10B	1.68853	2.50093	1.48113	5.6605	30.0584
ZCCHC24	1.68765	2.79425	1.65571	6.93669	30.0584
ERBB3	1.68616	2.29193	1.35926	4.8971	30.0584
AVPI1	1.6854	1.04043	0.61732	2.05685	30.0584
RGS16	1.68383	2.20469	1.30934	4.60977	30.0584
LOC100132832 /// LOC441259 /// LOC730324 /// PMS2L1 /// PMS2L2 /// PMS2L5	1.68229	1.81563	1.07926	3.52013	30.0584
SERPINA3	1.68206	2.43392	1.44699	5.40361	30.0584
CNPY4	1.67961	2.18831	1.30287	4.55773	30.0584
WDR60	1.67881	1.28444	0.765087	2.43587	30.0584
RIPK4	1.67847	2.32968	1.38798	5.02692	30.0584
ADAMTS1	1.67831	2.96898	1.76903	7.82983	30.0584
SPTBN1	1.67787	1.4168	0.844405	2.66993	30.0584
SMO	1.6766	1.1419	0.681079	2.20671	30.0584
TFAP2A	1.67346	2.21376	1.32287	4.63882	30.0584
COL9A3	1.67148	2.02061	1.20887	4.05755	30.0584
PCSK2	1.67116	1.319	0.789272	2.49493	30.0584
ITPR3	1.671	1.95867	1.17215	3.88703	30.0584
HR	1.67099	1.26529	0.757214	2.40376	30.0584
SLC39A8	1.66961	2.99504	1.79386	7.97252	30.0584
COL4A3BP	1.66752	0.877116	0.526002	1.8367	30.0584
FOLR2	1.6667	1.0477	0.628605	2.06723	30.0584
ATP6V1E1	1.66631	0.973508	0.584231	1.96361	30.0584
SH2B1	1.66406	1.58632	0.953282	3.00282	30.0584
ACACB	1.66242	1.24641	0.749757	2.3725	30.0584
CLEC3B	1.66212	2.07812	1.25029	4.22258	30.0584
TUBA4A	1.66135	1.81079	1.08995	3.50835	30.0584
CXorf57	1.66052	1.6209	0.976142	3.07568	30.0584
LRRTM4	1.65443	0.505492	0.305538	1.41961	30.0584
STOM	1.65439	1.93936	1.17225	3.83534	30.0584
CDC14B /// CDC14C	1.65111	2.17666	1.3183	4.52105	30.0584
CFLAR	1.65035	1.21843	0.738288	2.32694	30.0584
NRXN1	1.6498	2.40985	1.46069	5.3142	30.0584
CSRP1	1.64953	1.60797	0.974804	3.04823	30.0584
CHRNB2	1.64842	1.04443	0.633599	2.06256	30.0584
APOBEC3G	1.64459	2.11411	1.28549	4.32923	30.0584
EPB41L1	1.64383	1.46361	0.890362	2.75797	30.0584
RBM35B	1.64371	1.51979	0.924609	2.8675	30.0584
NSF	1.63855	1.55208	0.947227	2.9324	30.0584
hCG_1998957 /// HLA-DQB1 /// HLA-DQB2 /// HLA-DRB1 /// HLA-DRB2 /// HLA-DRB3 /// HLA-DRB4 /// HLA-DRB5 /// LOC100133484 /// LOC100133583 /// LOC100133661 /// LOC100133811 /// LOC730415 /// RNASE2 /// ZNF749	1.63785	2.69145	1.64329	6.45964	30.0584
HAB1	1.637	1.86175	1.13729	3.63447	30.0584
AHR	1.6366	2.09497	1.28008	4.27217	30.0584
CBX6 /// NPTXR	1.63537	1.13236	0.692421	2.19217	30.0584
BCAS1	1.63486	1.33844	0.818689	2.52878	30.0584
SFRP4	1.63449	2.46116	1.50577	5.5066	30.0584
ANK3	1.63184	2.54619	1.56032	5.84089	30.0584
IFITM2	1.63112	1.89323	1.16069	3.71466	30.0584
MAP2K3	1.62988	1.8894	1.15923	3.70481	30.0584
SPTB	1.62923	1.03819	0.637227	2.05365	30.0584
STK11	1.62853	1.27679	0.784012	2.42299	30.0584
RHBDF1	1.62825	2.43282	1.49413	5.39948	30.0584
TNPO2	1.62805	1.4607	0.89721	2.75243	30.0584
FST	1.62734	2.90067	1.78246	7.46775	30.0584
PIK3R1	1.62685	1.16094	0.713612	2.23603	30.0584
TRSPAP1	1.62513	0.770569	0.474159	1.70594	30.0584
C3	1.62296	4.18947	2.58137	18.2455	30.0584
NDRG2	1.62041	1.83019	1.12946	3.55584	30.0584
AES	1.6199	0.825453	0.509571	1.77209	30.0584
UNC45A	1.61927	0.716608	0.442551	1.64331	30.0584
FLJ22662	1.61914	1.35237	0.835243	2.55332	30.0584
CALY	1.61831	1.37441	0.849293	2.59263	30.0584
SLC2A3	1.61814	1.71807	1.06176	3.28995	30.0584
PTGFR	1.61697	0.732873	0.453238	1.66195	30.0584
NR2F2	1.61611	1.87733	1.16164	3.67394	30.0584
SPEG	1.61536	0.724344	0.44841	1.65215	30.0584
TBKBP1	1.61376	2.38065	1.47522	5.20771	30.0584
NPY	1.61307	2.69647	1.67164	6.48215	30.0584
SOX15	1.61234	1.78169	1.10503	3.43828	30.0584
THAP3	1.61141	1.13257	0.702846	2.1925	30.0584
KLF6	1.61136	2.14583	1.33169	4.42547	30.0584
TTC38	1.61102	1.15804	0.718827	2.23154	30.0584
TBXA2R	1.6103	0.843262	0.523668	1.7941	30.0584
TMEM140	1.60969	1.90337	1.18245	3.74085	30.0584
CSNK1D	1.60901	0.722605	0.4491	1.65016	30.0584
PLP1	1.60808	3.37782	2.10053	10.395	30.0584
AKR1C1	1.60474	1.50448	0.937524	2.83723	30.0584
AHI1	1.60355	1.08401	0.676007	2.11992	30.0584
AEN	1.60297	1.07823	0.672648	2.11145	30.0584
PTMS	1.60256	1.64645	1.02739	3.13061	30.0584
MEF2D	1.59958	1.66528	1.04108	3.17176	30.0584
CALCB	1.59815	3.14935	1.97062	8.87256	30.0584
NPEPL1	1.59561	0.977891	0.612863	1.96958	30.0584
RIN1	1.59284	1.30222	0.817542	2.46608	30.0584
IBSP	1.59224	1.28475	0.806883	2.43641	30.0584
HEPH	1.59054	1.84515	1.16008	3.5929	30.0584
TMEM104	1.59041	0.811202	0.510057	1.75467	30.0584
PRINS	1.58879	0.549201	0.345672	1.46328	30.0584
CAMTA1	1.58775	1.60628	1.01167	3.04466	30.0584
MYO9A	1.58724	1.07445	0.676928	2.10592	30.0584
GPC3	1.58622	2.31878	1.46183	4.9891	30.0584
FAM46A	1.58438	1.5778	0.995845	2.98515	30.0584
CLPTM1	1.58416	0.602895	0.380577	1.51876	30.0584
SYNGR2	1.58114	1.38859	0.878221	2.61822	30.0584
H6PD	1.58108	0.71036	0.449288	1.63621	30.0584
MGC87042	1.58105	1.79295	1.13403	3.46522	30.0584
RGL1	1.58092	1.75802	1.11203	3.38234	30.0584
NRN1	1.57874	2.32385	1.47196	5.00665	30.0584
BSCL2	1.57772	2.06128	1.3065	4.17358	30.0584
RAB20	1.57708	1.69881	1.07719	3.24634	30.0584
SLC25A10	1.57702	0.788109	0.499746	1.72681	30.0584
ABCA5	1.57619	1.37146	0.870113	2.58733	30.0584
GP1BB	1.57497	2.64377	1.67861	6.24962	30.0584
FOXJ1	1.57127	1.52822	0.972601	2.88429	30.0584
S100A13	1.57039	1.20584	0.767859	2.30671	30.0584
MGC31957 /// TNFRSF10C	1.57037	1.75019	1.11451	3.36402	30.0584
FBXW12	1.5692	1.54624	0.985371	2.92055	30.0584
SOD3	1.56808	1.89912	1.21111	3.72987	30.0584
KCNQ1	1.56523	1.35417	0.865158	2.5565	30.0584
RLF	1.56308	1.13464	0.725904	2.19564	30.0584
CTAG1A /// CTAG1B	1.56288	1.01408	0.648852	2.01961	30.0584
HOXC8	1.56204	1.04325	0.667874	2.06086	30.0584
USF2	1.56009	1.13381	0.726756	2.19437	30.0584
SCNN1A	1.55948	1.46634	0.940272	2.76319	30.0584
ACSM5	1.55938	1.57085	1.00735	2.97079	30.0584
RAPGEF2	1.55762	0.938973	0.602826	1.91716	30.0584
TTC39A	1.55554	1.19214	0.766388	2.28492	30.0584
C7orf16	1.55501	1.321	0.849512	2.49839	30.0584
KIF1C	1.55231	1.67467	1.07883	3.19247	30.0584
REM1	1.55072	1.59054	1.02567	3.01162	30.0584
CD59	1.54918	1.74712	1.12778	3.35689	30.0584
IFFO	1.54913	0.607164	0.391939	1.52326	30.0584
LOC100133585 /// RABEP2	1.54751	1.13423	0.732938	2.19501	30.0584
SOX10	1.54621	3.14258	2.03244	8.83104	30.0584
IFI27	1.54558	2.04682	1.32431	4.13194	30.0584
GSN	1.5449	2.04947	1.3266	4.13954	30.0584
RGS5	1.54369	1.09712	0.710712	2.13927	30.0584
ICOSLG	1.54279	1.46769	0.951322	2.76579	30.0584
CGA	1.54097	1.33881	0.86881	2.52943	30.0584
RARRES3	1.54056	1.41529	0.918684	2.66713	30.0584
CCND2	1.54055	1.72065	1.11691	3.29584	30.0584
HSD17B14	1.54053	1.11478	0.723635	2.16563	30.0584
COL16A1	1.54044	1.53524	0.996624	2.89837	30.0584
ATP1B1	1.54032	1.60469	1.04179	3.04131	30.0584
MAP1B	1.54011	0.937323	0.608608	1.91497	30.0584
VCL	1.53928	1.26109	0.81927	2.39676	30.0584
SGK1	1.53892	2.2617	1.46966	4.79556	30.0584
EPB41L3	1.53698	0.526413	0.342498	1.44034	30.0584
ANXA1	1.53654	2.1233	1.38187	4.35689	30.0584
RCAN1	1.5361	1.61334	1.05028	3.05959	30.0584
PENK	1.53576	1.07065	0.697146	2.10038	30.0584
AGPAT2	1.5356	1.31551	0.856679	2.48891	30.0584
FAM114A1	1.53498	2.12485	1.38428	4.36159	30.0584
SFTPC	1.5345	2.24138	1.46066	4.72848	30.0584
TMC6	1.53427	1.44905	0.944453	2.73028	30.0584
EXOSC10	1.5329	1.34798	0.879366	2.54556	30.0584
STARD13	1.53259	2.58713	1.68808	6.00902	30.0584
GBP2	1.53254	1.85141	1.20807	3.60854	30.0584
FOXP3	1.53048	1.65962	1.08438	3.15934	30.0584
CDH4	1.52904	1.91281	1.25099	3.76542	30.0584
EML3	1.52777	0.5416	0.354504	1.45559	30.0584
NRIP2	1.52337	1.50467	0.98772	2.83759	30.0584
CTDSP1	1.52214	0.96293	0.632617	1.94926	30.0584
FMOD	1.52157	1.25084	0.822073	2.3798	30.0584
BBS4	1.51958	0.508837	0.334853	1.4229	30.0584
ZNF365	1.51808	1.12914	0.743792	2.18728	30.0584
ACSBG1	1.51802	1.25581	0.827268	2.38801	30.0584
KIAA0913	1.51729	1.30789	0.861986	2.47578	30.0584
RBM17	1.51545	1.48534	0.980132	2.79983	30.0584
CREB3L2	1.51415	1.89338	1.25046	3.71506	30.0584
ZMIZ2	1.51387	0.925548	0.611378	1.89941	30.0584
TLN2	1.51179	0.889966	0.588683	1.85313	30.0584
MUC1	1.51162	1.47812	0.97784	2.78585	30.0584
IMPAD1	1.51138	0.581327	0.384633	1.49623	30.0584
MIRN21 /// TMEM49	1.50763	1.91454	1.2699	3.76993	30.0584
RGS2	1.50755	1.78472	1.18386	3.44552	30.0584
NDRG1	1.50494	1.67298	1.11166	3.18873	30.0584
KIAA0226	1.50371	0.906234	0.602664	1.87415	30.0584
KIAA0494	1.50363	1.28277	0.853119	2.43306	30.0584
RHOQ	1.50223	1.03611	0.689715	2.0507	30.0584
TMBIM1	1.50179	0.773924	0.515336	1.70991	30.0584
GOLGA8A	1.50056	1.42044	0.946609	2.67668	30.0584
DEFA1 /// DEFA3 /// LOC728358	1.50049	1.46319	0.975141	2.75717	30.0584
PRKCDBP	1.49926	1.29531	0.863963	2.45429	30.0584
RALYL	1.49877	2.09731	1.39936	4.27911	30.0584
XAF1	1.49719	1.26704	0.846283	2.40668	30.0584
GALNT11	1.49678	0.718438	0.47999	1.6454	30.0584
EPHB4	1.49665	1.49197	0.996869	2.81272	30.0584
ITSN1	1.49484	1.30015	0.869761	2.46255	30.0584
NFATC4	1.4943	0.577343	0.386364	1.4921	30.0584
ANKRD2	1.49429	1.1834	0.791948	2.27112	30.0584
SH3PXD2A	1.49359	1.45477	0.974009	2.74113	30.0584
ST5	1.49298	1.44011	0.964589	2.71342	30.0584
TMEM214	1.49241	0.849106	0.568951	1.80138	30.0584
GDF15	1.49037	1.72925	1.16028	3.31555	30.0584
RHAG	1.48983	1.47966	0.993173	2.78883	30.0584
LILRA6 /// LILRB3	1.4881	1.56431	1.05121	2.95737	30.0584
MT1X	1.48796	1.00507	0.675469	2.00704	30.0584
PPAP2A	1.48638	1.46723	0.987116	2.7649	30.0584
ADCY3	1.48562	1.07561	0.724017	2.10761	30.0584
ZNF331	1.48534	1.55781	1.04879	2.94406	30.0584
RHOC	1.48339	1.70221	1.14751	3.25399	30.0584
APOC4	1.48295	1.15002	0.775493	2.21917	30.0584
SKAP2	1.48294	1.18933	0.802009	2.28048	30.0584
LHB	1.48013	1.35634	0.916366	2.56036	30.0584
TTLL3	1.4787	1.34793	0.911567	2.54547	30.0584
BICD1	1.47502	0.970352	0.657857	1.95932	30.0584
S100A11	1.47399	1.18987	0.807243	2.28132	30.0584
CYP27A1	1.47397	0.890984	0.604481	1.85444	30.0584
TAF13	1.47306	0.649796	0.44112	1.56895	30.0584
PTN	1.46999	2.45497	1.67006	5.48303	30.0584
AOC3	1.46938	0.61103	0.415841	1.52735	30.0584
EVX1	1.46872	1.78161	1.21304	3.43809	30.0584
ZFP36L2	1.46849	1.45826	0.993033	2.74777	30.0584
PPP2R4	1.4675	0.734851	0.50075	1.66423	30.0584
ADAM23	1.46706	2.25753	1.53881	4.78171	30.0584
SLC4A1	1.46656	0.435659	0.297062	1.35253	30.0584
IQWD1	1.46588	0.684511	0.466962	1.60716	30.0584
OXCT2	1.46509	1.35215	0.922913	2.55293	30.0584
UCN	1.46468	1.20149	0.820307	2.29977	30.0584
RAB3B	1.46254	1.17896	0.806108	2.26414	30.0584
ADH1B	1.46222	1.35867	0.929186	2.56449	30.0584
COX7A1	1.45859	1.5123	1.03682	2.85264	30.0584
LDB3	1.45719	1.52456	1.04624	2.877	30.0584
PTCRA	1.45712	1.40213	0.962259	2.64292	30.0584
CROT	1.4548	1.25038	0.859489	2.37905	30.0584
FXYD2	1.45475	1.62612	1.1178	3.08681	30.0584
EPN1	1.45463	1.84749	1.27008	3.59874	30.0584
OLFML2A	1.4539	2.61604	1.79932	6.13063	30.0584
CABP1	1.45389	1.47622	1.01536	2.78218	30.0584
ZC3H7B	1.45345	0.922887	0.634963	1.89591	30.0584
ETV4	1.45191	1.23849	0.853004	2.35951	30.0584
SASH1	1.45072	1.83289	1.26344	3.56251	30.0584
HLA-DRA	1.44762	3.14162	2.1702	8.82516	30.0584
GTF2H3	1.44605	0.964119	0.666724	1.95087	30.0584
AKAP13	1.44542	1.72418	1.19286	3.30393	30.0584
FBN1	1.44462	1.13133	0.783133	2.19061	30.0584
GPM6B	1.44296	2.55283	1.76916	5.86783	30.0584
OCEL1	1.44203	0.519942	0.360562	1.4339	30.0584
MOCS1	1.44109	0.899507	0.624183	1.86543	30.0584
HNRNPUL2	1.43883	1.34703	0.936201	2.54389	30.0584
GPR162	1.43737	1.51419	1.05344	2.85639	30.0584
RRP7A /// RRP7B	1.43659	1.45705	1.01424	2.74546	30.0584
AEBP1	1.43631	1.02258	0.711949	2.03155	30.0584
IGHD /// IGHM /// LOC100134331 /// LOC642131 /// LOC652128	1.43583	1.80019	1.25376	3.48267	30.0584
SAPS1	1.43534	1.43804	1.00188	2.70952	30.0584
HMGCL	1.43532	1.07237	0.747134	2.10289	30.0584
MAN2A2	1.43486	1.14047	0.794832	2.20453	30.0584
HLA-DRB1	1.43425	2.54045	1.77128	5.81772	30.0584
C5orf4	1.43179	1.18514	0.827736	2.27386	30.0584
DOHH	1.43108	1.07218	0.749213	2.10261	30.0584
REST	1.43069	1.59889	1.11757	3.02911	30.0584
EPHX1	1.4303	0.95524	0.667859	1.9389	30.0584
GRIK5	1.42908	1.97365	1.38106	3.92761	30.0584
MMP19	1.42782	1.46107	1.02329	2.75313	30.0584
CXorf21	1.42779	0.80837	0.566169	1.75123	30.0584
MXRA7	1.4275	1.0063	0.704938	2.00875	30.0584
MUC8	1.42737	1.51822	1.06364	2.86437	30.0584
SCAMP2	1.42651	1.65218	1.15819	3.14307	30.0584
SFRS12IP1	1.42561	0.635907	0.44606	1.55391	30.0584
AMN	1.42388	1.62905	1.14409	3.0931	30.0584
ARVCF	1.42308	1.46684	1.03075	2.76417	30.0584
WDR8	1.42282	1.20548	0.847247	2.30614	30.0584
BRWD1	1.4224	1.14362	0.804006	2.20934	30.0584
RAP1GAP	1.42106	0.437092	0.307582	1.35387	30.0584
MAP4	1.42052	0.951529	0.669846	1.93392	30.0584
OGFR	1.41958	1.33016	0.937008	2.5143	30.0584
SYN2	1.41895	1.67073	1.17744	3.18375	30.0584
RIT2	1.41886	0.958293	0.675398	1.94301	30.0584
N4BP1	1.41729	0.413573	0.291806	1.33198	30.0584
FUT7	1.41723	1.70399	1.20234	3.25801	30.0584
GK	1.41639	0.668397	0.4719	1.58931	30.0584
F11	1.41548	0.719175	0.50808	1.64624	30.0584
HGC6.3	1.41533	1.84088	1.30068	3.5823	30.0584
FOXO4	1.41485	1.8148	1.28268	3.5181	30.0584
SEPW1	1.41463	1.40937	0.996286	2.65622	30.0584
CCDC71	1.41414	0.975725	0.689978	1.96663	30.0584
LTB4R	1.41207	1.2223	0.865612	2.33319	30.0584
IDI1	1.40972	0.722505	0.512518	1.65004	31.0584
C3orf18	1.40882	0.825521	0.585968	1.77218	31.0584
SORBS2	1.40486	1.39419	0.992399	2.6284	31.0584
RP5-1077B9.4	1.40195	1.09778	0.783041	2.14025	31.0584
KIF13B	1.40159	0.866581	0.618283	1.82334	31.0584
VAT1	1.39914	1.84403	1.31797	3.59013	31.0584
ZNF592	1.39676	1.38292	0.990096	2.60796	31.0584
CCPG1	1.39551	0.816995	0.585445	1.76173	31.0584
CTGLF1 /// CTGLF2 /// CTGLF6 /// CTGLF7 /// RP11-144G6.7	1.3942	1.18288	0.848425	2.27029	31.0584
CENTB1	1.39402	1.74028	1.24839	3.341	31.0584
TSC22D4	1.39217	1.36234	0.978576	2.57102	31.0584
DMN	1.39064	1.12603	0.809719	2.18257	31.0584
GABBR1	1.38973	1.93024	1.38893	3.81117	31.0584
FKBP2	1.38908	0.967669	0.696624	1.95568	31.0584
SEMA6C	1.3888	1.48022	1.06583	2.78992	31.0584
CFI	1.38825	1.27702	0.919871	2.42337	31.0584
S100A4	1.38722	1.42258	1.02549	2.68064	31.0584
C13orf15	1.38677	1.36152	0.98179	2.56955	31.0584
LOC100130633 /// ZMYM6	1.38589	1.3043	0.941123	2.46963	31.0584
TNFRSF14	1.38558	0.897506	0.647748	1.86284	31.0584
PKN2	1.38393	1.20686	0.872052	2.30835	31.0584
MVP	1.37934	0.630118	0.456825	1.54769	31.0584
ALCAM	1.37925	0.893388	0.647735	1.85753	31.0584
MAL	1.37897	3.57825	2.59488	11.9443	31.0584
SCPEP1	1.37895	1.13146	0.820525	2.19081	31.0584
MCL1	1.37768	0.999276	0.725331	1.999	31.0584
ARFRP1 /// IGLJ3	1.37766	1.34077	0.973224	2.53287	31.0584
SERPINE1	1.37663	1.469	1.0671	2.76829	31.0584
KIFC3	1.3762	1.58745	1.1535	3.00518	31.0584
PDE4C	1.37532	1.26306	0.918373	2.40004	31.0584
RAB6B	1.37531	0.987907	0.718318	1.98331	31.0584
PTAFR	1.3744	2.49451	1.81499	5.63538	31.0584
PDCD1	1.37387	1.81838	1.32354	3.52685	31.0584
KLF5	1.37364	1.80539	1.31431	3.49523	31.0584
AQP1	1.37348	1.57229	1.14475	2.97376	31.0584
RBMY1A1 /// RBMY1B /// RBMY1D /// RBMY1E /// RBMY1F /// RBMY1H /// RBMY1J /// RBMY3AP	1.37344	0.576191	0.419523	1.49091	31.0584
MAP6D1	1.37059	1.05354	0.768672	2.07561	31.0584
ENO2	1.36908	0.852392	0.622601	1.80549	31.0584
DES /// FAM48A	1.36566	2.2249	1.62917	4.67478	31.0584
MMP25	1.3635	1.23105	0.902856	2.34738	31.0584
CENTD1	1.36234	0.31249	0.229378	1.24185	31.0584
C4A /// C4B	1.36224	2.55424	1.87504	5.87359	31.0584
PCDH9	1.36186	1.49488	1.09768	2.81841	31.0584
CLTB	1.36105	1.07462	0.789548	2.10616	31.0584
NRG1	1.36088	1.17813	0.865711	2.26283	31.0584
RCC1 /// SNHG3-RCC1	1.3595	1.37517	1.01153	2.59399	31.0584
DCTN2	1.35811	0.641184	0.472115	1.55961	31.0584
RAB4B	1.35783	0.561228	0.413325	1.47552	31.0584
HSPB8	1.35692	0.794612	0.5856	1.73461	31.0584
MAPKBP1	1.35572	1.0186	0.751338	2.02595	31.0584
GADD45A	1.35554	0.915584	0.675436	1.88633	31.0584
POMT2	1.35543	0.748797	0.552443	1.68039	31.0584
TSPAN4	1.35311	0.723367	0.534594	1.65103	31.0584
PNPLA2	1.35264	1.62122	1.19857	3.07636	31.0584
CSPG4	1.35217	1.5215	1.12523	2.87088	31.0584
PLOD3	1.35146	1.23333	0.912591	2.35109	31.0584
PAQR6	1.34915	0.773266	0.573151	1.70913	31.0584
USP32	1.34784	0.678143	0.503132	1.60008	31.0584
KIAA1107	1.3467	0.810784	0.602052	1.75416	31.0584
ASGR2	1.34664	0.973688	0.723051	1.96386	31.0584
SAA1 /// SAA2	1.34492	1.09139	0.811491	2.1308	31.0584
RARA	1.34404	0.813968	0.605611	1.75804	31.0584
GOLGA2	1.34334	1.72989	1.28775	3.31701	31.0584
ZNF444	1.34202	0.570139	0.424836	1.48467	31.0584
LUM	1.34103	1.97556	1.47316	3.9328	31.0584
GLI3	1.34045	1.0369	0.773549	2.05182	31.0584
ANXA5	1.34001	0.955852	0.713318	1.93972	31.0584
AP1G2	1.33957	0.972427	0.725927	1.96214	31.0584
FGFR2	1.33804	1.41748	1.05937	2.67119	31.0584
FAS	1.33735	1.38297	1.03412	2.60805	31.0584
NOV	1.33552	0.76527	0.573014	1.69969	31.0584
CALD1	1.334	1.20459	0.90299	2.30472	31.0584
KLK1	1.33359	0.896371	0.672149	1.86138	31.0584
NFKBIA	1.33309	1.17157	0.878836	2.25257	31.0584
MYLC2PL	1.33302	1.4191	1.06458	2.67418	31.0584
S100A10	1.33071	1.66067	1.24796	3.16163	31.0584
DDIT3	1.33022	0.877596	0.659736	1.83731	31.0584
PPARD	1.32903	1.12586	0.847128	2.18232	31.0584
MAMLD1	1.32879	1.58704	1.19435	3.00433	31.0584
EDNRB	1.32445	1.49766	1.13078	2.82384	31.0584
CTSF	1.32379	1.06619	0.805408	2.0939	31.0584
UGCG	1.32349	1.55549	1.17529	2.93934	31.0584
KIF1A	1.32334	1.46726	1.10875	2.76495	31.0584
METRN	1.32302	1.46941	1.11065	2.76909	31.0584
GSTK1	1.32291	1.31748	0.995895	2.49231	31.0584
KANK2	1.32232	1.40106	1.05955	2.64096	31.0584
TCF7L2	1.32053	0.553029	0.418793	1.46716	31.0584
TFPI	1.31895	1.23912	0.939477	2.36054	31.0584
RUNX1	1.31875	1.31862	0.9999	2.49428	31.0584
ARG1	1.31842	0.904687	0.686189	1.87214	31.0584
CST2 /// CST3	1.31837	1.33996	1.01638	2.53145	31.0584
BIN3	1.31697	1.07614	0.817135	2.10839	31.0584
CD9	1.31589	1.72675	1.31223	3.30982	31.0584
OSBPL1A	1.31563	0.872198	0.662949	1.83045	31.0584
COBL	1.31501	2.22057	1.68862	4.66076	31.0584
SLCO3A1	1.3146	0.905521	0.68882	1.87322	31.0584
GPR27	1.31424	1.09116	0.830258	2.13045	31.0584
CACNA1I	1.31408	0.793744	0.604028	1.73357	31.0584
TEX2	1.31231	1.2507	0.953051	2.37957	31.0584
LTB4R2	1.31212	1.65292	1.25973	3.14469	31.0584
ATP9A	1.31183	0.609249	0.464428	1.52546	31.0584
TRPV6	1.31179	0.816794	0.622658	1.76149	31.0584
CDKN2A	1.30985	0.735975	0.561877	1.66552	31.0584
ANG	1.30968	1.56489	1.19487	2.95856	31.0584
DHRS12	1.30859	1.00836	0.77057	2.01162	31.0584
TOM1	1.30668	0.675353	0.516848	1.59699	31.0584
SURF2	1.30629	0.677745	0.518833	1.59964	31.0584
FCN3	1.30587	0.856477	0.655868	1.81061	31.0584
CENTD2	1.30505	0.866687	0.664101	1.82347	31.0584
HDAC7	1.30458	2.29972	1.76281	4.92364	31.0584
LRIG1	1.30454	1.16467	0.892783	2.24181	31.0584
TMEM11	1.30393	0.667901	0.512221	1.58876	31.0584
KCTD12	1.30354	2.04914	1.57198	4.13858	31.0584
ERN2	1.30344	0.632403	0.485178	1.55014	31.0584
MEX3D	1.30266	1.81526	1.39351	3.51923	31.0584
USP36	1.30047	0.765111	0.588332	1.6995	31.0584
TSR2	1.29846	1.07703	0.829465	2.10968	31.0584
OLFM1	1.29805	0.392513	0.302388	1.31268	31.0584
CDC42BPA	1.29749	0.856447	0.66008	1.81057	31.0584
BBC3	1.29688	1.84177	1.42016	3.58449	31.0584
TRH	1.29669	0.431975	0.333136	1.34908	31.0584
PITPNA	1.29653	0.596721	0.460243	1.51228	31.0584
SEMA6A	1.29502	0.771086	0.595424	1.70655	31.0584
RND2	1.29307	1.02092	0.789534	2.02921	31.0584
TMUB2	1.29303	0.683908	0.528919	1.60649	31.0584
CD44	1.293	1.08721	0.840842	2.12463	31.0584
IQCC	1.29279	1.54607	1.19592	2.9202	31.0584
CCDC92	1.29252	1.56447	1.2104	2.95768	31.0584
MORN1	1.29111	1.21852	0.943777	2.32708	31.0584
GRWD1	1.28947	0.846736	0.656654	1.79843	31.0584
CDH15	1.2891	2.00983	1.5591	4.02735	31.0584
ASTN2	1.28894	1.20918	0.938119	2.31206	31.0584
EMP2	1.28855	1.96976	1.52866	3.91703	31.0584
FUT5	1.2881	1.79423	1.39293	3.4683	31.0584
GTF2H2 /// GTF2H2B /// LOC728340 /// LOC730394	1.2867	0.468056	0.363764	1.38324	31.0584
MAPKAPK2	1.28555	1.04663	0.814152	2.06571	31.0584
KLF2	1.28386	1.64045	1.27775	3.11764	31.0584
TXNIP	1.28365	1.39543	1.08707	2.63066	31.0584
CLDN5	1.28268	1.48033	1.15409	2.79012	31.0584
PRSS23	1.28245	1.41619	1.10428	2.66879	31.0584
NBL1	1.27882	1.10504	0.864106	2.15104	31.0584
SIRT2	1.27818	1.45006	1.13448	2.7322	31.0584
ARHGEF10	1.27806	1.70274	1.33228	3.25518	31.0584
SERPINB6	1.27726	1.67254	1.30948	3.18776	31.0584
APP	1.2769	0.626372	0.490541	1.54368	31.0584
SERTAD2	1.27563	0.97581	0.764963	1.96674	31.0584
SCG2	1.27546	2.78807	2.18593	6.90705	31.0584
DEDD	1.27543	0.718242	0.563138	1.64518	31.0584
CEP27	1.27474	0.942613	0.739454	1.92201	31.0584
HLA-B /// HLA-C /// MICA /// XXbac-BPG181B23.1	1.27342	1.23953	0.973392	2.36122	31.0584
FAM5C	1.27331	0.482405	0.37886	1.39707	31.0584
FKBP8	1.27021	1.03942	0.818304	2.05539	31.0584
NUCB1	1.26997	0.604029	0.475623	1.51996	31.0584
DUSP5	1.26961	1.464	1.15311	2.75872	31.0584
ME1	1.26854	0.849402	0.669592	1.80175	31.0584
BAI1	1.26829	1.22206	0.963546	2.33279	31.0584
PLAT	1.26813	2.07346	1.63506	4.20895	31.0584
PEA15	1.26803	1.33525	1.05301	2.52319	31.0584
SAMHD1	1.26701	1.26615	0.999323	2.40519	31.0584
CD79B	1.26658	1.63514	1.29099	3.10618	31.0584
SLC35E1	1.26516	0.961837	0.760247	1.94779	31.0584
MYL9	1.26489	1.40991	1.11465	2.6572	31.0584
TIMP2	1.26463	1.05192	0.8318	2.07328	31.0584
FASTK	1.26436	0.671576	0.531158	1.59281	31.0584
ROBO3	1.26369	0.579952	0.458936	1.4948	31.0584
SNTB2	1.26367	0.989105	0.782723	1.98495	31.0584
PLD3	1.26126	1.51548	1.20156	2.85894	31.0584
MRCL3 /// MRLC2	1.26054	0.561851	0.445724	1.47616	31.0584
ITGA6	1.25995	1.84221	1.46213	3.5856	31.0584
HLA-DPA1	1.25984	2.58584	2.05251	6.00367	31.0584
CSGLCA-T	1.25947	1.03212	0.81949	2.04503	31.0584
PFKL	1.25901	0.525547	0.417428	1.43948	31.0584
THBD	1.25581	0.80966	0.644733	1.7528	31.0584
SLC35C1	1.25468	0.949325	0.756625	1.93097	31.0584
ATP13A2	1.25444	0.845472	0.673985	1.79685	31.0584
CD2BP2	1.2542	0.546453	0.4357	1.46049	31.0584
RPH3AL	1.2533	0.73719	0.588197	1.66693	31.0584
YBX1 /// YBX1P2	1.25318	1.90767	1.52227	3.75204	31.0584
DOK5	1.25278	1.20923	0.965233	2.31214	31.0584
SLC30A1	1.2517	0.926995	0.740588	1.90131	31.0584
SCN9A	1.25105	0.820436	0.6558	1.76594	31.0584
SULT4A1	1.24989	0.613195	0.490599	1.52964	31.0584
DKFZP586H2123	1.24904	1.83279	1.46736	3.56225	31.0584
MYO1C	1.24715	0.708044	0.567732	1.63359	31.0584
SCN2A	1.24661	1.03791	0.832584	2.05325	31.0584
FLNA	1.24426	1.16338	0.934999	2.23982	31.0584
ZDHHC14	1.24346	0.754351	0.606655	1.68687	31.0584
HMX1	1.24329	1.16908	0.940313	2.24868	31.0584
PLEKHA6	1.24207	0.512696	0.412777	1.42671	31.0584
PRDM2	1.24196	0.558608	0.449781	1.47285	31.0584
MADD	1.24065	0.465578	0.375269	1.38087	31.0584
ALLC	1.24038	1.90072	1.53237	3.734	31.0584
KYNU	1.23862	0.745138	0.601588	1.67613	31.0584
RANBP3	1.23841	0.554925	0.448096	1.46909	31.0584
OBFC2B	1.23834	0.787073	0.63559	1.72557	31.0584
TPMT	1.23651	1.15848	0.936896	2.23222	31.0584
TNK2	1.23632	0.867352	0.701557	1.82431	31.0584
SRC	1.23559	1.12754	0.912552	2.18486	31.0584
EMP3	1.23521	0.978595	0.792253	1.97055	31.0584
SELPLG	1.23146	1.25806	1.0216	2.39173	31.0584
NUDC	1.2311	0.614797	0.499387	1.53134	31.0584
FZR1	1.23088	0.596216	0.484381	1.51175	31.0584
GRP	1.22901	0.287384	0.233833	1.22043	31.0584
TXNRD2	1.22894	0.950281	0.773255	1.93225	31.0584
DUX4 /// LOC653548	1.22771	1.26507	1.03043	2.40338	31.0584
PDIA2	1.22666	0.626931	0.511088	1.54428	31.0584
SRRM1	1.22534	0.610113	0.497913	1.52638	31.0584
C17orf59	1.22523	0.73117	0.596761	1.65999	31.0584
CLCN7	1.22502	0.813939	0.664428	1.75801	31.0584
INHBA	1.22478	2.13487	1.74307	4.39198	31.0584
IL7	1.2242	0.656911	0.536606	1.5767	31.0584
CD83	1.22204	1.17902	0.964798	2.26423	31.0584
C7orf43	1.21846	0.77204	0.633617	1.70768	31.0584
GOLGB1	1.21818	0.415983	0.341478	1.33421	31.0584
OLFML3	1.21631	1.9332	1.58939	3.819	31.0584
COL5A3	1.2159	1.29982	1.06902	2.46198	31.0584
POM121 /// POM121C	1.21533	0.333952	0.274783	1.26046	31.0584
AMPD3	1.21514	1.03037	0.847942	2.04255	31.0584
EPAS1	1.21305	0.755366	0.622698	1.68806	31.0584
CFD	1.2123	1.51986	1.25371	2.86764	31.0584
SLC15A3	1.21181	1.63391	1.34832	3.10352	31.0584
BST2	1.2111	1.40223	1.15782	2.6431	31.6507
KCNA6	1.20936	1.37392	1.13607	2.59173	31.6507
C19orf22	1.20683	0.570598	0.472807	1.48514	31.6507
FRAP1	1.20651	0.627356	0.519977	1.54473	31.6507
AQP6	1.20648	0.772169	0.64002	1.70784	31.6507
SCARA3	1.20585	1.77127	1.4689	3.41355	31.6507
TPD52L1	1.20571	0.706605	0.58605	1.63196	31.6507
DUS2L	1.20456	0.753328	0.625396	1.68568	31.6507
ADARB1	1.20305	0.87296	0.725623	1.83142	31.6507
CENTG1	1.20138	1.74474	1.45227	3.35134	31.6507
IL1RN	1.20019	1.18797	0.989811	2.27831	31.6507
ERC2	1.19989	1.23981	1.03327	2.36167	31.6507
MOSPD3	1.19795	0.873184	0.728898	1.8317	31.6507
TP53I11	1.19759	1.06808	0.891852	2.09664	31.6507
C11orf9	1.19492	0.797372	0.667301	1.73793	31.6507
WARS	1.19451	0.995953	0.833772	1.9944	31.6507
FAM3A	1.19332	0.784011	0.657001	1.72191	31.6507
CHD5	1.19309	1.42641	1.19555	2.68776	31.6507
MAPRE2	1.19284	0.753084	0.631336	1.68539	31.6507
CD74	1.19044	2.14345	1.80055	4.41816	31.6507
RAB3IL1	1.18991	0.785265	0.659939	1.72341	31.6507
LPAR1	1.18976	1.1775	0.98969	2.26184	31.6507
CREM	1.18939	1.14938	0.966361	2.21818	31.6507
STAT1	1.18917	1.12914	0.949516	2.18728	31.6507

## Sheet: DePreter_12 Down
Gene ID	Score(d)	Numerator(r)	Denominator(s+s0)	Fold Change	q-value(%)
AMPH	-2.71112	-4.68245	1.72713	0.038944	44.6924
OPHN1	-2.5914	-2.67954	1.03401	0.156091	44.6924
SCD5	-2.50026	-4.90234	1.96073	0.0334387	44.6924
SH3GL3	-2.49596	-1.75014	0.701192	0.297272	44.6924
NLRP3	-2.33686	-2.91878	1.24902	0.132239	44.7231
DNAH3	-1.87388	-2.1708	1.15845	0.222088	44.7231
BAALC	-1.87006	-2.68384	1.43516	0.155627	44.7231
FAM130A2	-1.75064	-1.81456	1.03651	0.284291	44.7231
HRK	-1.7054	-1.17155	0.686965	0.443943	44.7231
DLG4	-1.66678	-0.893188	0.535875	0.538423	44.7231
LILRA4	-1.65605	-1.16271	0.702095	0.446674	44.7231
RCAN2	-1.6319	-2.78549	1.7069	0.145039	44.7231
FKSG49	-1.58365	-1.78529	1.12733	0.290117	44.7231
AKR1C1	-1.58345	-1.9918	1.25789	0.251426	44.7231
CHRNB2	-1.57516	-0.854278	0.542344	0.553142	44.7231
IBSP	-1.56912	-0.928057	0.591452	0.525566	44.7231
DIRAS3	-1.56784	-1.83477	1.17025	0.280337	44.7231
TERT	-1.55532	-0.868912	0.558671	0.54756	44.7231
PRB1 /// PRB2 /// PRB4 /// PRH1 /// PRH2	-1.53477	-0.909642	0.592689	0.532317	44.7231
CENTA1	-1.53468	-0.885968	0.577296	0.541124	44.7231
FUT7	-1.52792	-0.763834	0.499916	0.588929	44.7231
GABARAPL1	-1.52265	-1.11147	0.729957	0.462823	44.7231
LOC100128570	-1.51953	-0.934383	0.614917	0.523266	44.7231
GABRB1	-1.51498	-2.37259	1.56609	0.193098	44.7231
ACYP2	-1.51391	-1.21796	0.804513	0.42989	44.7231
DHX32	-1.46201	-1.01776	0.696133	0.493884	44.7231
PYY2	-1.45895	-1.28751	0.882489	0.409658	44.7231
TMEM92	-1.45036	-1.00817	0.695118	0.497177	44.7231
DDX3Y	-1.44822	-2.74786	1.89741	0.148871	44.7231
RPL38	-1.44016	-0.969461	0.673163	0.510697	44.7231
ANKRD57	-1.43399	-1.63515	1.14028	0.321936	44.7231
LILRB3	-1.42965	-0.777936	0.544143	0.583201	44.7231
PDCD1	-1.42857	-0.837288	0.586103	0.559695	44.7231
IQCC	-1.411	-1.00053	0.709091	0.499817	44.7231
SCG2	-1.41051	-1.337	0.947881	0.395843	44.7231
GIT1	-1.40938	-0.871141	0.618103	0.546714	44.7231
ZFPL1	-1.40689	-0.927299	0.659114	0.525842	44.7231
CHRNA2	-1.39951	-0.951907	0.680172	0.516949	44.7231
STARD3	-1.39103	-0.785892	0.564969	0.579993	44.7231
ADCY2 /// LOC100133953	-1.38905	-2.22827	1.60417	0.213415	44.7231
SFTPC	-1.38803	-0.8809	0.634641	0.543029	44.7231
MLXIPL	-1.38671	-1.11367	0.803096	0.462119	44.7231
INHBB	-1.35771	-1.19971	0.883627	0.435363	44.7231
LOC727893 /// PDE4DIP	-1.35763	-1.67549	1.23413	0.31306	44.7231
TCF15	-1.35613	-1.05605	0.778727	0.480946	44.7231
NDN	-1.35433	-2.05428	1.51682	0.240768	44.7231
MYLC2PL	-1.3513	-0.972768	0.719876	0.509528	44.7231
TTTY15	-1.34669	-2.05946	1.52927	0.239906	44.7231
AQP6	-1.34345	-0.980817	0.730072	0.506693	44.7231
HAB1	-1.3431	-1.02655	0.764319	0.490881	44.7231
SRC	-1.33964	-1.01974	0.761207	0.493204	44.7231
SLC22A4	-1.33086	-1.59388	1.19762	0.33128	44.7231
PDGFB	-1.32008	-0.798509	0.604895	0.574943	44.7231
TUT1	-1.31933	-0.876505	0.664355	0.544685	44.7231
CYorf14	-1.31378	-1.69351	1.28903	0.309174	44.7231
NPTX1	-1.31375	-0.716226	0.545178	0.608687	44.7231
EIF1AY	-1.31215	-1.96806	1.49987	0.255596	44.7231
RP5-1077B9.4	-1.3096	-0.852696	0.651111	0.553749	44.7231
HNF1B	-1.30712	-0.901652	0.689798	0.535274	44.7231
CENTB1	-1.30181	-1.03774	0.797152	0.48709	44.7231
NECAP1	-1.30002	-0.908409	0.698766	0.532772	44.7231
RNF19A	-1.29415	-0.66947	0.517307	0.628737	44.7231
GIPC1	-1.2929	-0.718641	0.555836	0.607669	44.7231
KCNK1	-1.29123	-0.648506	0.502237	0.637941	44.7231
AKR1C2	-1.28721	-2.34387	1.82089	0.196981	44.7231
BMP1	-1.2822	-0.84125	0.6561	0.55816	44.7231
PDE4DIP	-1.27692	-1.40149	1.09755	0.378538	44.7231
SYT13	-1.27668	-1.30369	1.02116	0.40509	44.7231
BIRC7	-1.27509	-1.12636	0.883357	0.458069	44.7231
POMT2	-1.27457	-0.66287	0.520073	0.631621	44.7231
PLXNC1	-1.26655	-1.14712	0.9057	0.451527	44.7231
REST	-1.26645	-0.977914	0.772167	0.507713	44.7231
AMN	-1.25355	-0.711483	0.567573	0.610692	44.7231
ATP1B1	-1.25186	-0.889863	0.710833	0.539665	44.7231
SNRPN /// SNURF	-1.24357	-0.897406	0.721634	0.536851	44.7231
RBMY1A1 /// RBMY1B /// RBMY1D /// RBMY1E /// RBMY1F /// RBMY1H /// RBMY1J /// RBMY3AP	-1.24146	-1.65868	1.33607	0.316729	44.7231
CNPY4	-1.23705	-0.803048	0.649162	0.573137	44.7231
SMOX	-1.23532	-0.790035	0.639541	0.57833	44.7231
ATF3	-1.23214	-1.16114	0.942375	0.447159	44.7231
ZNF365	-1.22904	-1.7537	1.42688	0.29654	44.7231
NR4A3	-1.22454	-1.40027	1.14351	0.378857	44.7231
DES /// FAM48A	-1.21802	-0.905851	0.74371	0.533718	44.7231
EVX1	-1.2163	-0.849849	0.698719	0.554843	44.7231
NTRK1	-1.19458	-1.74993	1.46489	0.297317	44.7231
CHPF	-1.19277	-0.482448	0.404479	0.715762	44.7231
JARID1D	-1.18875	-1.75027	1.47237	0.297246	44.7231
MGC31957 /// TNFRSF10C	-1.18715	-0.665582	0.560655	0.630434	44.7231
C17orf91	-1.18647	-1.20941	1.01934	0.432445	44.7231
LOC442497 /// SLC3A2	-1.18535	-0.674712	0.569208	0.626457	44.7231
TMEM63A	-1.18365	-0.897653	0.758379	0.536759	44.7231
CDH18	-1.18147	-2.09538	1.77354	0.234007	44.7231
HPCAL4	-1.18006	-0.854097	0.723773	0.553212	44.7231
IGHG1	-1.17926	-0.614243	0.520872	0.653272	44.7231
ATXN2L	-1.17641	-0.927956	0.788806	0.525602	44.7231
SRCAP	-1.17172	-0.699226	0.596752	0.615902	44.7231
MAPRE3	-1.16631	-0.86857	0.744713	0.54769	44.7231
SV2C	-1.16619	-2.93784	2.51917	0.130504	44.7231
SPDEF	-1.16166	-0.72159	0.621169	0.606429	44.7231
PPFIBP1	-1.1592	-0.99059	0.854547	0.503272	44.7231
GPR183	-1.1547	-1.24856	1.08128	0.420868	44.7231
VWA5A	-1.15422	-1.40367	1.21612	0.377967	44.7231
SCNN1A	-1.15366	-0.712515	0.617613	0.610255	44.7231
ESRRA	-1.14955	-0.768791	0.668776	0.586909	44.7231
PVRL2	-1.1438	-0.600756	0.525227	0.659408	44.7231
LOC100132832 /// LOC441259 /// LOC730324 /// PMS2L1 /// PMS2L2 /// PMS2L5	-1.13782	-0.654645	0.575348	0.635232	44.7231
KYNU	-1.13465	-0.649179	0.572138	0.637643	44.7231
SAPS1	-1.13366	-0.638121	0.562884	0.642549	44.7231
GJD2	-1.12848	-0.956901	0.847955	0.515162	44.7231
ADORA1	-1.12745	-0.693354	0.614975	0.618414	44.7231
TWF2	-1.12108	-0.590259	0.52651	0.664224	44.7231
AKAP7	-1.11861	-1.98941	1.77846	0.251842	44.7231
LPPR2	-1.11817	-0.513548	0.459276	0.700498	44.7231
SERPINA1	-1.11793	-0.581624	0.520268	0.668211	44.7231
DNAJC1	-1.11494	-0.789516	0.708126	0.578538	44.7231
LDB3	-1.11334	-0.582717	0.523397	0.667705	44.7231
FURIN	-1.10875	-0.588745	0.531001	0.664921	44.7231
ZNF236	-1.1081	-1.09188	0.985363	0.469149	44.7231
APOC1	-1.107	-0.90192	0.814741	0.535174	44.7231
ELAVL3	-1.10628	-0.739533	0.668487	0.598933	44.7231
GAS7	-1.10515	-0.509442	0.460972	0.702494	44.7231
UPP1	-1.10473	-1.07854	0.976293	0.473507	44.7231
YBX1 /// YBX1P2	-1.10444	-0.765312	0.692939	0.588326	44.7231
IL1RN	-1.10175	-0.890085	0.80788	0.539582	44.7231
WASF3	-1.09768	-1.13557	1.03452	0.455156	44.7231
C8orf30A	-1.09609	-0.884406	0.806873	0.54171	44.7231
SNAPC2	-1.09053	-0.783656	0.718601	0.580893	44.7231
CEBPE	-1.08322	-0.620143	0.572502	0.650606	44.7231
CSPG5	-1.08022	-0.972407	0.900196	0.509655	44.7231
B9D1	-1.07973	-1.17311	1.08649	0.443465	44.7231
ATF5	-1.07848	-0.573286	0.531568	0.672084	44.7231
TAF13	-1.0698	-1.35132	1.26315	0.391933	44.7231
PRB3	-1.06743	-0.703148	0.658731	0.614231	44.7231
PTGFR	-1.06731	-1.32842	1.24464	0.398204	44.7231
PTN	-1.06621	-1.70773	1.60169	0.306141	44.7231
SV2B	-1.06371	-1.87551	1.76318	0.27253	44.7231
FOXC1	-1.06238	-1.05983	0.997598	0.479688	44.7231
MINK1	-1.05958	-0.527466	0.497806	0.693772	44.7231
REEP1	-1.05941	-1.20039	1.13308	0.435157	44.7231
OMG	-1.05856	-1.52731	1.44282	0.346923	44.7231
GRIN1	-1.05592	-0.646708	0.612459	0.638736	44.7231
APOE	-1.05456	-0.964614	0.914709	0.512416	44.7231
RTN1	-1.05331	-0.554747	0.52667	0.680776	44.7231
GLP1R	-1.05	-0.707192	0.673516	0.612511	44.7231
HMGB3 /// LOC203510	-1.04714	-0.55503	0.530045	0.680643	44.7231
IGSF1	-1.0459	-0.875041	0.836638	0.545238	44.7231
FOXO4	-1.04264	-0.583771	0.559897	0.667217	44.7231
LOC157627	-1.04052	-0.796039	0.765039	0.575928	44.7231
GABARAPL1 /// GABARAPL3	-1.04049	-0.93782	0.901328	0.522021	44.7231
CD70	-1.03948	-0.765523	0.736449	0.58824	44.7231
MUC5AC	-1.03604	-0.581761	0.561523	0.668148	44.7231
LOC100133662 /// RPS4Y1	-1.03506	-3.13635	3.03011	0.113727	44.7231
PTS	-1.02962	-0.778029	0.755649	0.583163	44.7231
CRYBB2 /// CRYBB2P1	-1.0239	-0.894129	0.873258	0.538072	44.7231
PNPLA2	-1.01799	-0.519447	0.510267	0.697639	44.7231
WBSCR23	-1.01678	-0.589849	0.580118	0.664412	44.7231
NQO1	-1.01128	-0.678377	0.670808	0.624868	44.7231
BAI1	-1.01093	-0.595621	0.589184	0.661759	44.7231
PLD2	-1.00196	-0.638659	0.63741	0.64231	44.7231
QPCT	-1.00018	-0.798487	0.798342	0.574952	44.7231
EPN1	-0.996418	-0.723711	0.726312	0.605538	44.7231
CENTG1	-0.995399	-0.630963	0.63388	0.645745	44.7231
GLI3	-0.994061	-0.634253	0.638042	0.644274	44.7231
EPHB4	-0.990721	-0.651187	0.657286	0.636756	44.7231
MYRIP	-0.98796	-0.685356	0.693708	0.621852	44.7231
PRB1	-0.985113	-0.77249	0.784165	0.585406	44.7231
LPL	-0.983779	-1.23808	1.25849	0.423936	44.7231
RRP1	-0.982263	-0.447402	0.455481	0.733362	44.7231
HOXD9	-0.982126	-0.604594	0.615597	0.657656	44.7231
VCX2	-0.981163	-0.636512	0.648732	0.643266	44.7231
SLC7A7	-0.979765	-1.11478	1.13781	0.461761	44.7231
PRKACB	-0.972529	-0.820802	0.843987	0.566127	44.7231
SLC22A14	-0.972135	-0.845604	0.869842	0.556478	44.7231
GP1BB	-0.971412	-0.604563	0.622355	0.657671	44.7231
SLC25A16	-0.968232	-1.25158	1.29265	0.419987	44.7231
NFATC4	-0.966242	-0.802976	0.831031	0.573165	44.7231
HPCAL1	-0.965018	-0.540815	0.56042	0.687382	44.7231
IL8	-0.960651	-1.05724	1.10055	0.480549	44.7231
TUBB2A	-0.960336	-0.593502	0.618015	0.662732	44.7231
ADCY3	-0.959821	-0.586671	0.611229	0.665878	44.7231
CADM4	-0.958376	-0.72222	0.753588	0.606164	44.7231
CCDC106	-0.95766	-0.558931	0.583642	0.678805	44.7231
MPPE1	-0.956871	-0.674277	0.704668	0.626646	44.7231
FGF18	-0.954948	-0.759506	0.795338	0.590699	44.7231
TMEM59L	-0.954538	-0.706774	0.740436	0.612689	44.7231
NAV3	-0.952835	-2.00759	2.10697	0.248688	44.7231
APP	-0.952722	-0.62061	0.651408	0.650396	44.7231
KANK3	-0.952477	-0.738014	0.774836	0.599564	44.7231
LY6H	-0.950492	-1.19968	1.26217	0.435372	44.7231
PCP4	-0.949882	-1.0686	1.12498	0.476782	44.7231
GRIK5	-0.949641	-0.695439	0.732318	0.617521	44.7231
DOK5	-0.947702	-1.28039	1.35104	0.411685	44.7231
GAGE1 /// GAGE12F /// GAGE12G /// GAGE12I /// GAGE12J /// GAGE2A /// GAGE2B /// GAGE2C /// GAGE2D /// GAGE2E /// GAGE3 /// GAGE4 /// GAGE5 /// GAGE6 /// GAGE7 /// GAGE8	-0.94573	-1.10873	1.17235	0.463703	44.7231
UCHL1	-0.944895	-1.03662	1.09707	0.487469	44.7231
C6orf145	-0.942129	-0.645487	0.685136	0.639277	44.7231
GLTPD1 /// LOC727825	-0.941271	-0.584377	0.620838	0.666937	44.7231
RGS1	-0.940513	-0.984179	1.04643	0.505513	44.7231
RNH1	-0.937818	-0.639475	0.681875	0.641947	44.7231
CREM	-0.937629	-0.579906	0.618481	0.669007	44.7231
RPL27A	-0.936862	-0.921729	0.983848	0.527876	44.7231
MARK1	-0.934409	-0.519914	0.556409	0.697413	44.7231
LTB4R2	-0.934017	-0.549488	0.588305	0.683263	44.7231
STK11	-0.933648	-0.474613	0.508343	0.71966	44.7231
CDH10	-0.933116	-1.53625	1.64637	0.344779	44.7231
ME1	-0.930615	-0.886294	0.952375	0.541002	44.7231
AGPAT2	-0.92964	-0.516549	0.555644	0.699042	44.7231
MIA	-0.929261	-0.813561	0.875492	0.568976	44.7231
BEX1	-0.92688	-0.595513	0.642492	0.661809	44.7231
IGHM /// LOC652494	-0.926423	-0.707488	0.763677	0.612386	44.7231
IGFALS	-0.923633	-0.700363	0.75827	0.615417	44.7231
MMP19	-0.923404	-0.502948	0.544667	0.705664	44.7231
EPS8L1	-0.922319	-0.557722	0.604696	0.679374	44.7231
H6PD	-0.921797	-0.461944	0.501134	0.726007	44.7231
LOC100130955	-0.920994	-0.835006	0.906636	0.560581	44.7231
MUC8	-0.920937	-0.745133	0.809103	0.596613	44.7231
LOC100129141 /// LOC100131672 /// LOC100133273 /// LOC100133773 /// LOC387753 /// LOC389156 /// LOC402176 /// LOC440575 /// LOC442160 /// LOC641293 /// LOC642738 /// LOC645157 /// LOC645174 /// LOC646279 /// LOC650059 /// LOC653079 /// LOC653665 /// LOC653737 /// LOC727821 /// LOC728782 /// LOC729208 /// LOC729402 /// LOC729484 /// RPL21	-0.919517	-1.00997	1.09837	0.496557	44.7231
SEMA6C	-0.919222	-0.573915	0.624349	0.671791	44.7231
BBC3	-0.918729	-0.7251	0.789242	0.604955	44.7231
TEK	-0.917758	-0.830575	0.905005	0.562305	44.7231
PRX	-0.916502	-0.590051	0.643808	0.664319	44.7231
PNMA3	-0.914407	-0.62499	0.683493	0.648424	44.7231
FGG	-0.913972	-0.566451	0.619768	0.675276	44.7231
MMP25	-0.912097	-0.737058	0.808092	0.599961	44.7231
DEFA1 /// DEFA3 /// LOC728358	-0.911215	-1.57464	1.72807	0.335727	44.7231
OSGIN1	-0.909697	-0.528272	0.580712	0.693385	44.7231
CTSD	-0.909605	-0.696383	0.765588	0.617118	44.7231
RPS11	-0.909374	-0.589379	0.648115	0.664629	44.7231
ARMC6	-0.908411	-0.557043	0.613206	0.679694	44.7231
TYROBP	-0.906653	-1.01019	1.1142	0.496481	44.7231
TUBA4B	-0.904044	-0.834851	0.923463	0.560641	44.7231
JUN	-0.90264	-0.531448	0.588771	0.69186	44.7231
FGF13	-0.902403	-0.915807	1.01485	0.530047	44.7231
PRND	-0.896491	-1.42443	1.5889	0.372567	44.7231
RBM35B	-0.894773	-0.558683	0.624385	0.678922	44.7231
IQSEC3 /// LOC100134209 /// LOC731035	-0.89356	-0.590587	0.660937	0.664072	44.7231
HOXB3	-0.89331	-0.537382	0.601563	0.68902	44.7231
FOXJ1	-0.887704	-0.40354	0.454589	0.756001	44.7231
RARRES2	-0.887635	-0.772943	0.870789	0.585223	44.7231
ADRA2C	-0.886101	-0.505091	0.570015	0.704616	44.7231
PLCE1	-0.885641	-0.55245	0.623785	0.681861	44.7231
CPNE7	-0.885634	-0.479437	0.541349	0.717257	44.7231
AOAH	-0.885472	-0.755688	0.853429	0.592264	44.7231
LOC648390 /// RPS27A /// UBB /// UBC	-0.884273	-0.646086	0.730641	0.639012	44.7231
PDE4A	-0.88408	-0.516786	0.584547	0.698927	44.7231
MFAP3L	-0.88386	-1.1434	1.29364	0.452692	44.7231
GABRP	-0.883676	-1.56717	1.77347	0.337469	44.7231
MDFI	-0.883431	-0.62687	0.709586	0.64758	44.7231
FEZ1	-0.881971	-0.950531	1.07774	0.517442	44.7231
PTCRA	-0.881248	-0.485269	0.550661	0.714364	44.7231
MAP2K3	-0.879638	-0.429764	0.488569	0.742383	44.7231
RALYL	-0.878673	-1.75044	1.99214	0.297212	44.7231
MMP16	-0.878013	-0.608445	0.69298	0.655903	44.7231
ANGPTL4	-0.877512	-0.532363	0.606673	0.691421	44.7231
HMBOX1	-0.877092	-1.03385	1.17873	0.488404	44.7231
HS1BP3	-0.873443	-0.92711	1.06144	0.525911	44.7231
AK5	-0.871416	-1.22305	1.40352	0.428376	44.7231
BTD	-0.869684	-0.706082	0.811884	0.612983	44.7231
CLCN7	-0.868919	-0.465919	0.536205	0.72401	44.7231
DOK2	-0.868808	-0.584292	0.672521	0.666977	44.7231
SCN2A	-0.867723	-0.834076	0.961223	0.560942	44.7231
FAH	-0.867004	-0.379742	0.437993	0.768575	44.7231
HES1	-0.866715	-0.583759	0.67353	0.667223	44.7231
RPH3A	-0.866131	-1.50673	1.73961	0.351907	44.7231
ATP2B4	-0.865933	-1.14789	1.32562	0.451284	44.7231
KCNF1	-0.864163	-0.734509	0.849967	0.601022	44.7231
NCALD	-0.863085	-1.00974	1.16992	0.496635	44.7231
DUX4 /// LOC653548	-0.86095	-0.594952	0.691041	0.662066	44.7231
RUNX1	-0.860348	-0.43796	0.509049	0.738178	44.7231
GSTA4	-0.859246	-0.636731	0.741034	0.643169	44.7231
SLC25A22	-0.857852	-0.78536	0.915496	0.580207	44.7231
FBXL2	-0.855771	-0.583873	0.682277	0.66717	44.7231
SYNJ2	-0.853278	-0.525429	0.615777	0.694753	44.7231
CYP4F12	-0.851325	-0.555426	0.652425	0.680456	44.7231
ACAD10	-0.849444	-0.56904	0.669897	0.674065	44.7231
C7orf43	-0.849013	-0.449752	0.529735	0.732169	44.7231
DDAH1	-0.84862	-1.57695	1.85825	0.335191	44.7231
PNO1	-0.8483	-0.675745	0.796587	0.626009	44.7231
CADM3	-0.846208	-0.550814	0.65092	0.682635	44.7231
SLC16A7	-0.845415	-0.469228	0.555026	0.722351	44.7231
CRTC1	-0.84481	-0.592697	0.701574	0.663102	44.7231
PPP2R2B	-0.84142	-1.04548	1.24251	0.484485	44.7231
MTUS1	-0.839387	-0.908693	1.08257	0.532667	44.7231
PVR	-0.838902	-0.523592	0.624139	0.695638	44.7231
SYNGR2	-0.836948	-0.746481	0.891908	0.596056	44.7231
GOLGA2	-0.8356	-0.451037	0.539776	0.731517	44.7231
IER3	-0.833014	-1.00663	1.20842	0.497707	44.7231
FOXP3	-0.831508	-0.586242	0.705035	0.666075	44.7231
LDB1	-0.830387	-0.572941	0.689969	0.672245	44.7231
POU2F2	-0.829556	-0.493964	0.595456	0.710071	44.7231
TBKBP1	-0.828309	-0.405947	0.490091	0.754741	44.7231
PPP2R1B	-0.82796	-0.441848	0.533659	0.736191	44.7231
PHACTR2	-0.827245	-1.12619	1.36138	0.458123	44.7231
GUCY1B3	-0.823647	-0.701911	0.852198	0.614758	44.7231
SC5DL	-0.822862	-0.694158	0.84359	0.61807	44.7231
LRPAP1	-0.822789	-0.431593	0.524549	0.741443	44.7231
TRPV6	-0.821224	-0.472556	0.575428	0.720687	44.7231
CCDC9	-0.820695	-0.545565	0.66476	0.685123	44.7231
CD5L	-0.818155	-1.35442	1.65546	0.391092	44.7231
RPS27A /// UBA52 /// UBB /// UBC	-0.818059	-0.416964	0.509699	0.748999	44.7231
TNXA /// TNXB	-0.816594	-0.540519	0.661919	0.687524	44.7231
FUT5	-0.815511	-0.402446	0.493489	0.756575	44.7231
STC2	-0.81498	-0.550414	0.675372	0.682824	44.7231
SEMA3F	-0.813395	-0.492726	0.605764	0.710681	44.7231
STBD1	-0.812972	-0.723703	0.890193	0.605541	44.7231
HRASLS2	-0.811886	-0.4605	0.567198	0.726734	44.7231
NEIL1	-0.811798	-0.50943	0.627533	0.7025	44.7231
IGH@ /// IGHA1 /// IGHA2 /// IGHD /// IGHG1 /// IGHG2 /// IGHG3 /// IGHM /// IGHV4-31 /// IGHV@ /// LOC100126583 /// LOC100133739	-0.811347	-0.457091	0.563374	0.728453	44.7231
TNFRSF12A	-0.810069	-0.627872	0.775084	0.64713	44.7231
IFI30	-0.809131	-0.981357	1.21285	0.506503	44.7231
SPATA2L	-0.808362	-0.587695	0.727019	0.665405	44.7231
CFHR4	-0.808161	-0.416181	0.514973	0.749406	44.7231
LOC201229	-0.80813	-0.810496	1.00293	0.570186	44.7231
CLDN14	-0.806851	-0.559999	0.694056	0.678302	44.7231
NCAN	-0.806565	-1.31057	1.62488	0.403162	44.7231
STC1	-0.80608	-1.41841	1.75964	0.374124	44.7231
MGAT4B	-0.804982	-0.615385	0.764471	0.652756	44.7231
LIMS2	-0.802986	-0.469519	0.584716	0.722206	44.7231
BLVRB	-0.802903	-0.571309	0.711555	0.673006	44.7231
EFNA3	-0.802796	-0.480482	0.598511	0.716738	44.7231
EPOR	-0.80107	-0.63285	0.790006	0.644901	44.7231
HABP4	-0.798807	-0.47908	0.599744	0.717435	44.7231
COL7A1	-0.79809	-0.690467	0.865149	0.619653	44.7231
NAP1L2	-0.797202	-1.13154	1.4194	0.456427	44.7231
ZNF409	-0.796995	-0.36622	0.459501	0.775812	44.7231
TNS4	-0.794564	-0.481642	0.606171	0.716162	44.7231
MYL6 /// MYL6B	-0.792003	-0.501185	0.632806	0.706526	44.7231
ELK1	-0.791827	-0.538862	0.68053	0.688314	44.7231
GSS	-0.790761	-0.504468	0.637952	0.70492	44.7231
PTPRD	-0.79	-1.30226	1.64843	0.40549	44.7231
ATP1B3	-0.78993	-0.531086	0.67232	0.692034	44.7231
ERN2	-0.789765	-0.542026	0.686313	0.686806	44.7231
SMPDL3A	-0.789109	-0.893011	1.13167	0.538489	44.7231
C11orf9	-0.789033	-0.669074	0.847968	0.62891	44.7231
DKK3	-0.787803	-0.781246	0.991677	0.581864	44.7231
PCSK1N	-0.785405	-0.752958	0.958688	0.593386	44.7231
FXYD2	-0.785104	-0.37934	0.483171	0.768789	44.7231
MYBPC3	-0.78451	-0.515353	0.65691	0.699622	44.7231
RAB3A	-0.78297	-0.482538	0.616292	0.715717	44.7231
AP3B1	-0.780878	-0.442575	0.566766	0.73582	44.7231
PDE4D	-0.780006	-0.446622	0.572587	0.733759	44.7231
CD63	-0.779546	-0.529609	0.679382	0.692742	44.7231
MGST2	-0.779438	-0.632096	0.810964	0.645238	44.7231
NR4A2	-0.779403	-0.855887	1.09813	0.552526	44.7231
LOC729623 /// PRKAR1B	-0.778932	-0.405717	0.520863	0.754861	44.7231
OAZ1	-0.778894	-0.475602	0.610612	0.719167	44.7231
ACHE	-0.776087	-0.983272	1.26696	0.505831	44.7231
LTBP4	-0.773204	-0.357759	0.462697	0.780376	44.7231
ANKRD2	-0.771714	-0.577652	0.74853	0.670054	44.7231
MTHFS	-0.771598	-0.446426	0.578573	0.733859	44.7231
DHRS7B	-0.769305	-0.494509	0.642799	0.709803	44.7231
IGFBP5	-0.767601	-0.510025	0.664441	0.70221	44.7231
EIF4A2	-0.767519	-0.354144	0.461414	0.782334	44.7231
KIF5C	-0.766279	-0.571014	0.745177	0.673144	44.7231
SAT1	-0.76597	-0.662736	0.865225	0.631679	44.7231
NUTF2	-0.765749	-0.661557	0.863934	0.632196	44.7231
RBM41	-0.764443	-0.617127	0.80729	0.651968	44.7231
ITGA5	-0.764066	-0.454716	0.595127	0.729654	44.7231
LPIN2	-0.763489	-0.355387	0.465478	0.78166	44.7231
LTB4R	-0.762997	-0.540707	0.708662	0.687434	44.7231
ECE1	-0.762951	-0.409907	0.537265	0.752672	44.7231
CPEB1	-0.76276	-1.31327	1.72173	0.402408	44.7231
GRAMD1B	-0.76196	-0.454783	0.59686	0.72962	44.7231
TBCA	-0.761705	-0.489384	0.642485	0.712329	44.7231
ACCN4	-0.761533	-0.594574	0.78076	0.66224	44.7231
CHL1	-0.760519	-0.706818	0.929389	0.61267	44.7231
LOC100133585 /// RABEP2	-0.759977	-0.462228	0.608213	0.725865	44.7231
FUT9	-0.758506	-1.3113	1.72879	0.402957	44.7231
GPR27	-0.758454	-0.394713	0.520417	0.760641	44.7231
LGI1	-0.758253	-0.923517	1.21795	0.527222	44.7231
HOXC8	-0.758039	-0.506856	0.668641	0.703754	44.7231
BCAS1	-0.757757	-0.531528	0.70145	0.691821	44.7231
APOA4	-0.757432	-0.470755	0.621514	0.721587	44.7231
DNAJC4	-0.757164	-0.429654	0.567452	0.74244	44.7231
SPHK2	-0.753412	-0.379482	0.503685	0.768713	44.7231
CALB2	-0.752513	-0.92821	1.23348	0.52551	44.7231
HDAC7	-0.75216	-0.530363	0.70512	0.69238	44.7231
ST3GAL4	-0.751558	-0.487437	0.648569	0.713291	44.7231
ARL6IP4 /// OGFOD2	-0.751467	-0.569241	0.757506	0.673971	44.7231
ROBO3	-0.750548	-0.529676	0.705719	0.69271	44.7231
RFX2	-0.75044	-0.44821	0.597263	0.732952	44.7231
HAMP	-0.749523	-0.445828	0.594815	0.734163	44.7231
S1PR4	-0.746192	-0.409407	0.548661	0.752933	44.7231
CCDC71	-0.7454	-0.449886	0.603549	0.732101	44.7231
GSTA3	-0.743807	-0.460031	0.618481	0.726971	44.7231
LPPR4	-0.742763	-0.614261	0.826995	0.653264	44.7231
RPRM	-0.742391	-1.22653	1.65214	0.427343	44.7231
BEST1	-0.741557	-0.693884	0.935712	0.618187	44.7231
C5orf13	-0.738141	-0.527654	0.714841	0.693682	44.7231
B3GAT1	-0.737209	-0.393994	0.53444	0.76102	44.7231
USF2	-0.736716	-0.440327	0.59769	0.736967	44.7231
CBR1	-0.736186	-0.451573	0.613396	0.731245	44.7231
VGF	-0.734676	-0.469855	0.63954	0.722037	44.7231
MEF2D	-0.733066	-0.424739	0.579401	0.744973	44.7231
PMP2	-0.732796	-0.639652	0.872892	0.641868	44.7231
PAK4	-0.731921	-0.492379	0.672722	0.710852	44.7231
ZYX	-0.731796	-0.390866	0.534119	0.762672	44.7231
IGF2AS	-0.731231	-0.567502	0.776091	0.674784	44.7231
TBC1D8	-0.7307	-0.619705	0.848098	0.650804	44.7231
GCNT3	-0.729722	-0.537406	0.736454	0.689008	44.7231
APOC2 /// APOC4	-0.729447	-0.733006	1.00488	0.601649	44.7231
SLC2A14 /// SLC2A3	-0.728901	-0.666645	0.914589	0.62997	44.7231
ZNF219	-0.727796	-0.466585	0.641094	0.723675	44.7231
HTR3A	-0.727486	-1.02531	1.40939	0.491303	44.7231
HNT	-0.726935	-0.4123	0.567176	0.751424	44.7231
HEXIM1	-0.72476	-0.499277	0.688886	0.707461	44.7231
NDEL1	-0.724422	-0.6435	0.888294	0.640158	44.7231
NRIP2	-0.724283	-0.430345	0.594167	0.742084	44.7231
S100A13	-0.724194	-0.835347	1.15348	0.560448	44.7231
SHROOM2	-0.724003	-0.48255	0.666502	0.715712	44.7231
OSBPL1A	-0.723114	-0.496147	0.686126	0.708998	44.7231
SGK1	-0.723043	-0.74835	1.035	0.595284	44.7231
PFTK1	-0.722652	-0.915744	1.2672	0.53007	44.7231
CAPG	-0.719287	-1.19311	1.65873	0.43736	44.7231
UNC13A	-0.719257	-0.410973	0.571386	0.752116	44.7231
HMP19	-0.718314	-0.668072	0.930055	0.629347	44.7231
ATP1A2	-0.716215	-0.659623	0.920985	0.633044	44.7231
ECEL1	-0.715652	-0.97958	1.36879	0.507127	44.7231
ALS2CL	-0.715597	-0.383546	0.535981	0.766551	44.7231
FGL2	-0.714902	-0.908665	1.27103	0.532678	44.7231
FUZ	-0.71316	-0.443484	0.621857	0.735357	44.7231
APOBEC3G	-0.710441	-0.602195	0.847634	0.658751	44.7231
TTC39A	-0.710116	-0.797807	1.12349	0.575223	44.7231
HRH3	-0.709149	-0.33529	0.472807	0.792625	44.7231
HNRNPL	-0.707946	-0.586712	0.828752	0.665859	44.7231
LUC7L	-0.707706	-0.455353	0.643421	0.729332	44.7231
DKK1	-0.706996	-0.918153	1.29867	0.529186	44.7231
ARHGEF15	-0.704754	-0.365251	0.518267	0.776334	44.7231
ADCY8 /// LOC100134077	-0.704704	-0.433911	0.615735	0.740252	44.7231
TBX3	-0.70316	-0.423482	0.602256	0.745623	44.7231
STX18	-0.702752	-0.486879	0.692818	0.713567	44.7231
PHC1 /// PHC1B	-0.701194	-0.498564	0.711021	0.707811	44.7231
CPLX3 /// LMAN1L	-0.701161	-0.520894	0.742902	0.69694	44.7231
TTLL3	-0.699899	-0.532877	0.761363	0.691175	44.7231
ARMCX6 /// LOC653354	-0.698961	-0.474725	0.679187	0.719604	44.7231
SNCA	-0.698536	-0.589415	0.843786	0.664612	44.7231
KRI1	-0.698291	-0.441022	0.631574	0.736612	44.7231
FBRS	-0.698118	-0.368454	0.527782	0.774612	44.7231
MAGEH1	-0.697682	-0.522032	0.748239	0.69639	44.7231
IFNAR2	-0.69748	-0.455441	0.652981	0.729287	44.7231
ARHGEF9	-0.697329	-0.871803	1.2502	0.546463	44.7231
SCG5	-0.697315	-0.422815	0.606347	0.745968	44.7231
MORN1	-0.696511	-0.43623	0.626308	0.739063	44.7231
ITM2C	-0.695959	-0.468394	0.673019	0.722769	44.7231
ITGB4	-0.694402	-0.380484	0.54793	0.76818	44.7231
TIGD1L	-0.693686	-0.489832	0.70613	0.712108	44.7231
CXCR7	-0.693638	-0.732345	1.0558	0.601925	44.7231
BTG3	-0.692907	-0.848563	1.22464	0.555338	44.7231
ASAH1	-0.691546	-0.532143	0.769498	0.691527	44.7231
SEMA6A	-0.691463	-0.308172	0.445681	0.807664	44.7231
SPAG8	-0.691201	-0.471936	0.682777	0.720997	44.7231
RIN1	-0.69117	-0.412761	0.597192	0.751184	44.7231
FOLR1	-0.689689	-0.645081	0.935321	0.639457	44.7231
HSPA6	-0.689446	-0.508249	0.737184	0.703075	44.7231
TAGLN3	-0.689395	-0.512133	0.742872	0.701185	44.7231
CYP11B2	-0.688942	-0.42183	0.612287	0.746477	44.7231
AIF1	-0.688843	-0.537892	0.780864	0.688776	44.7231
SIRT2	-0.688515	-0.485734	0.705481	0.714134	44.7231
DOK1	-0.687572	-0.483364	0.703001	0.715308	44.7231
PPP1R1A	-0.687424	-0.550986	0.801523	0.682554	44.7231
NCAM1	-0.686771	-0.567596	0.82647	0.67474	44.7231
SDC2	-0.686377	-0.628799	0.916114	0.646715	44.7231
RHBDF1	-0.686357	-0.437045	0.636761	0.738646	44.7231
SIRT5	-0.68482	-0.326523	0.476801	0.797456	44.7231
FOSB	-0.684171	-0.886993	1.29645	0.54074	44.7231
LILRA6 /// LILRB3	-0.684147	-0.360217	0.526521	0.779047	44.7231
APOC4	-0.683691	-0.483287	0.706879	0.715346	44.7231
C2CD2L	-0.682673	-0.418498	0.613028	0.748203	44.7231
CTAGE5	-0.682374	-0.376335	0.551508	0.770392	44.7231
RHOB	-0.68215	-0.419324	0.614709	0.747775	44.7231
PRCP	-0.682094	-0.729503	1.06951	0.603111	44.7231
FCGRT	-0.681931	-0.551553	0.80881	0.682285	44.7231
CDK10	-0.681737	-0.376687	0.55254	0.770204	44.7231
TET3	-0.680695	-0.423949	0.622817	0.745382	44.7231
HNF1A	-0.680556	-0.360046	0.529047	0.77914	44.7231
KAT2A	-0.678195	-0.552294	0.814359	0.681935	44.7231
DHX34	-0.676888	-0.512199	0.756697	0.701153	44.7231
ANXA6	-0.676456	-0.798992	1.18114	0.574751	44.7231
APOL2	-0.676323	-0.4117	0.608733	0.751737	44.7231
AZGP1 /// AZGP1P1	-0.67451	-0.503693	0.746754	0.705299	44.7231
MEX3D	-0.673925	-0.396573	0.588453	0.75966	44.7231
HSPB8	-0.673449	-0.922828	1.3703	0.527474	44.7231
MGST3	-0.673027	-0.515886	0.766515	0.699363	44.7231
SLC2A6	-0.672802	-0.354985	0.527622	0.781878	44.7231
ACOT9	-0.672403	-0.474836	0.706178	0.719548	44.7231
CHST8	-0.671524	-0.577265	0.859635	0.670233	44.7231
KIF1C	-0.671511	-0.392747	0.58487	0.761678	44.7231
LOC100134190 /// LRP1	-0.670373	-0.302978	0.451954	0.810578	44.7231
YES1	-0.670158	-0.704969	1.05194	0.613456	44.7231
CYB5R2	-0.669486	-1.0643	1.58972	0.478206	44.7231
PLCXD1	-0.66887	-0.424564	0.634747	0.745064	44.7231
KLF6	-0.666986	-0.873554	1.3097	0.545801	44.7231
KIAA1107	-0.666801	-1.10125	1.65155	0.466111	44.7231
FST	-0.664366	-0.306373	0.461151	0.808672	44.7231
DOHH	-0.662974	-0.428845	0.64685	0.742856	44.7231
TRIM3	-0.662943	-0.41209	0.621607	0.751534	44.7231
RABEP1	-0.661618	-0.477846	0.722239	0.718049	44.7231
WDR62	-0.659796	-0.372478	0.564535	0.772455	44.7231
NR4A1	-0.659272	-0.704051	1.06792	0.613846	44.7231
FLJ23172 /// TMEM212	-0.658553	-0.460825	0.699754	0.726571	44.7231
SNX10	-0.658547	-1.03852	1.57699	0.486827	44.7231
PPP2R5B	-0.658535	-0.420118	0.637959	0.747363	44.7231
VDR	-0.657249	-0.322586	0.490812	0.799635	44.7231
FOS	-0.657018	-0.852717	1.29786	0.553741	44.7231
GOLGA9P	-0.656828	-0.577581	0.879349	0.670086	44.7231
CEND1	-0.656545	-0.407595	0.620818	0.753879	44.7231
CABP1	-0.65496	-0.364836	0.557035	0.776557	44.7231
DNAJB2	-0.654495	-0.544149	0.831402	0.685796	44.7231
PLP1	-0.652508	-0.357587	0.548019	0.780469	44.7231
PINK1	-0.652218	-0.422507	0.6478	0.746127	44.7231
ITGB5	-0.64984	-0.62807	0.9665	0.647041	44.7231
KRT8P12	-0.649537	-0.435875	0.671055	0.739245	44.7231
SERPINA10	-0.649467	-0.407586	0.627569	0.753884	44.7231
ALDOB	-0.648431	-0.288636	0.44513	0.818676	44.7231
MOSC2	-0.648006	-0.401343	0.619351	0.757153	44.7231
ARID5A	-0.647601	-0.422877	0.65299	0.745936	44.7231
C20orf27	-0.647472	-0.305985	0.472585	0.80889	44.7231
LOC729580	-0.647417	-0.401104	0.619545	0.757278	44.7231
THAP3	-0.646969	-0.331938	0.513066	0.794468	44.7231
CLDN5	-0.645441	-0.577112	0.894137	0.670304	44.7231
INHA	-0.644778	-0.561095	0.870214	0.677787	44.7231
SOD3	-0.644226	-0.378175	0.587022	0.76941	44.7231
SMAD6	-0.644033	-0.39308	0.610342	0.761502	44.7231
PHLDB1	-0.643227	-0.401999	0.624973	0.756809	44.7231
DUSP2	-0.642696	-0.509386	0.792576	0.702521	44.7231
CSTA	-0.641947	-0.910184	1.41785	0.532117	44.7231
EGR3	-0.640933	-0.620792	0.968576	0.650314	44.7231
LOC100133432 /// MUC6	-0.639852	-0.335548	0.524415	0.792483	44.7231
SLC1A5	-0.638854	-0.309538	0.484521	0.8069	44.7231
FTL	-0.638146	-0.43041	0.674469	0.742051	44.7231
PIPOX	-0.637712	-0.997327	1.56391	0.500927	44.7231
ASCC1	-0.637693	-0.406629	0.637657	0.754384	44.7231
DNASE2	-0.636826	-0.278054	0.436624	0.824703	44.7231
THBS4	-0.636535	-0.431533	0.67794	0.741474	44.7231
EMP3	-0.635448	-0.429982	0.67666	0.742271	44.7231
TIPARP	-0.634967	-0.643284	1.0131	0.640254	44.7231
MSI1	-0.634543	-0.319458	0.503446	0.801371	44.7231
ARHGAP4	-0.633963	-0.290477	0.458192	0.817632	44.7231
BCL2	-0.632953	-0.478093	0.755337	0.717926	44.7231
S100A8	-0.632746	-0.971718	1.53572	0.509899	44.7231
FAM134B	-0.631686	-0.499027	0.789992	0.707584	44.7231
NNAT	-0.631546	-0.670504	1.06169	0.628287	44.7231
HRASLS3	-0.627752	-0.883863	1.40798	0.541914	44.7231
PLCH2	-0.627174	-0.367173	0.585442	0.7753	44.7231
MRLC2	-0.627111	-0.318206	0.507416	0.802067	44.7231
BIRC2	-0.625842	-0.480179	0.767252	0.716889	44.7231
KIFC3	-0.625811	-0.404253	0.645966	0.755628	44.7231
ITGA8	-0.625402	-1.18419	1.89348	0.440072	44.7231
PSMD10	-0.624391	-0.47432	0.759651	0.719806	44.7231
NPR1	-0.624229	-0.35255	0.564777	0.783199	44.7231
AMPD3	-0.623792	-0.570192	0.914073	0.673527	44.7231
STMN4	-0.623438	-0.430469	0.690476	0.742021	44.7231
APOA1	-0.623418	-0.362959	0.582208	0.777568	44.7231
DDX54	-0.623364	-0.350261	0.561888	0.784442	44.7231
CD79A	-0.621715	-0.433256	0.696872	0.740589	44.7231
FAM176B /// LOC100133999	-0.621488	-0.376809	0.606302	0.770139	44.7231
HISPPD2A	-0.621127	-0.445223	0.716799	0.734471	44.7231
SRF	-0.62022	-0.410725	0.662224	0.752245	44.7231
LEFTY2	-0.619177	-0.466485	0.753395	0.723726	44.7231
KLF9	-0.618827	-0.474655	0.767024	0.719639	44.7231
B4GALT4	-0.618801	-0.432034	0.698179	0.741216	44.7231
FLRT3	-0.618671	-0.665967	1.07645	0.630266	44.7231
TNFRSF21	-0.61842	-0.698514	1.12951	0.616207	44.7231
C4orf27	-0.617918	-0.505503	0.818074	0.704415	44.7231
RABIF	-0.616735	-0.397114	0.643897	0.759376	44.7231
DCTN2	-0.616698	-0.367617	0.596106	0.775061	44.7231
VDAC3	-0.616309	-0.490501	0.795868	0.711778	44.7231
TRH	-0.61539	-0.34624	0.562635	0.786632	44.7231
MYCN	-0.614897	-0.535364	0.870657	0.689984	44.7231
MRCL3 /// MRLC2	-0.614348	-0.405352	0.659808	0.755052	44.7231
ITGA2B	-0.613931	-0.297512	0.484601	0.813655	44.7231
GAGE1 /// GAGE12F /// GAGE12G /// GAGE12I /// GAGE12J /// GAGE2A /// GAGE2B /// GAGE2E /// GAGE4 /// GAGE5 /// GAGE6 /// GAGE7	-0.61376	-0.334862	0.54559	0.79286	44.7231
SLC6A15	-0.613492	-0.760163	1.23908	0.590429	44.7231
MAP2	-0.613367	-0.601216	0.98019	0.659198	44.7231
RARA	-0.613127	-0.312017	0.508894	0.805515	44.7231
HEG1	-0.61252	-0.295957	0.483179	0.814532	44.7231
PDXK	-0.611747	-0.46254	0.756098	0.725707	44.7231
SLC1A2	-0.611434	-0.338336	0.553348	0.790953	44.7231
SERPINI1	-0.611397	-0.7961	1.3021	0.575904	44.7231
MRC2	-0.611058	-0.44377	0.726231	0.735211	44.7231
CLPTM1	-0.608735	-0.381232	0.62627	0.767782	44.7231
GTPBP6	-0.608292	-0.359719	0.591359	0.779316	44.7231
SCCPDH	-0.607671	-0.348681	0.573799	0.785302	44.7231
IGF1	-0.607087	-0.292169	0.481263	0.816674	44.7231
RAB3IL1	-0.604122	-0.401204	0.664112	0.757226	44.7231
AOC3	-0.603973	-0.483095	0.799862	0.715441	44.7231
GUK1	-0.603761	-0.496489	0.822327	0.70883	44.7231
DDX25	-0.60356	-0.478345	0.792539	0.717801	44.7231
CES4	-0.603282	-0.396564	0.657344	0.759665	44.7231
C19orf50	-0.602363	-0.29038	0.482067	0.817687	44.7231
ALDH5A1	-0.601638	-0.661442	1.0994	0.632246	44.7231
IGSF9B	-0.601267	-0.305559	0.508192	0.809129	44.7231
POMGNT1	-0.600432	-0.373458	0.621983	0.77193	44.7231
SPAG7	-0.599019	-0.596016	0.994986	0.661579	44.7231
NDUFS2	-0.598322	-0.582486	0.973534	0.667812	44.7231
NPY	-0.597198	-1.1832	1.98125	0.440375	44.7231
NDRG2	-0.597148	-0.468962	0.785335	0.722484	44.7231
S100A11	-0.596161	-0.494145	0.828878	0.709983	44.7231
FAM164A	-0.595287	-0.568978	0.955804	0.674094	44.7231
HNRNPUL2	-0.594438	-0.34847	0.586218	0.785417	44.7231
NPEPL1	-0.59431	-0.255077	0.429198	0.837942	44.7231
ADRA2A	-0.593881	-1.10696	1.86395	0.46427	44.7231
EML2	-0.593585	-0.449266	0.756869	0.732415	44.7231
D4S234E	-0.592736	-0.428603	0.723093	0.742981	44.7231
INO80B /// WBP1	-0.5927	-0.407918	0.688236	0.75371	44.7231
ITGB7	-0.591814	-0.379878	0.641887	0.768503	44.7231
SLC26A10	-0.591081	-0.633963	1.07255	0.644404	44.7231
PRNP	-0.590534	-1.04815	1.77492	0.483587	44.7231
TBC1D2	-0.590502	-0.272911	0.462167	0.827648	44.7231
MATK	-0.590228	-0.339955	0.575973	0.790066	44.7231
TUFT1	-0.589974	-0.425542	0.721289	0.744559	44.7231
TTC13	-0.588261	-0.537087	0.913008	0.689161	44.7231
NINJ1	-0.587008	-0.355386	0.605419	0.781661	44.7231
HMOX1	-0.58626	-0.797499	1.36032	0.575346	44.7231
RHAG	-0.586223	-0.347408	0.592621	0.785995	44.7231
SLC35C1	-0.58484	-0.353461	0.604373	0.782704	44.7231
SH2B1	-0.584398	-0.341904	0.585054	0.788999	44.7231
FGGY	-0.583022	-0.310537	0.532633	0.806342	44.7231
ALDH2	-0.582667	-0.323451	0.555121	0.799156	44.7231
MLLT11	-0.582414	-0.246496	0.423231	0.842941	44.7231
BICD1	-0.581935	-0.536211	0.921428	0.68958	44.7231
ZBTB16	-0.581787	-0.614191	1.0557	0.653296	44.7231
GP1BB /// SEPT5	-0.581448	-0.480903	0.827078	0.716529	44.7231
LST1	-0.581403	-0.368245	0.633373	0.774724	44.7231
NGFRAP1	-0.581354	-0.29927	0.51478	0.812664	44.7231
LGALS3	-0.579713	-0.631841	1.08992	0.645353	44.7231
INPP1	-0.57971	-0.399045	0.688353	0.75836	44.7231
CSGLCA-T	-0.579432	-0.314451	0.542688	0.804157	44.7231
EGFL7	-0.578742	-0.455173	0.786488	0.729423	44.7231
NDST1	-0.578571	-0.381047	0.6586	0.76788	44.7231
CSF3	-0.578495	-0.268376	0.463921	0.830253	44.7231
SPN	-0.577803	-0.40531	0.701467	0.755074	44.7231
FLJ12355	-0.577464	-0.330948	0.573105	0.795014	44.7231
DYRK1B	-0.577375	-0.482369	0.835451	0.715802	44.7231
HMGCS1	-0.576283	-0.321143	0.557266	0.800436	44.7231
SNX15	-0.576264	-0.306835	0.532456	0.808413	44.7231
HCG2P7	-0.575614	-0.386658	0.671731	0.764899	44.7231
MT1P2	-0.57523	-0.398801	0.69329	0.758488	44.7231
C1GALT1C1	-0.575171	-0.380477	0.661503	0.768183	44.7231
WNT11	-0.571889	-0.303281	0.530314	0.810407	44.7231
SQSTM1	-0.571278	-0.44988	0.787498	0.732104	44.7231
MAGEL2	-0.571086	-0.873142	1.52891	0.545957	44.7231
LGMN	-0.570344	-0.564782	0.990248	0.676058	44.7231
PMAIP1	-0.569118	-0.887435	1.55932	0.540574	44.7231
CNTNAP1	-0.568512	-0.340222	0.598443	0.78992	44.7231
PCSK1	-0.568462	-0.481096	0.846311	0.716433	44.7231
NDUFS4	-0.568044	-0.446681	0.786349	0.733729	44.7231
GPM6B	-0.567605	-0.351163	0.618675	0.783952	44.7231
LGALS8	-0.567131	-0.38422	0.67748	0.766193	44.7231
PDE4B	-0.565791	-0.532329	0.940858	0.691438	44.7231
FBN2	-0.565711	-0.300185	0.530633	0.812148	44.7231
LOC100133503 /// LOC644397 /// LRRC37A /// LRRC37A2 /// LRRC37A3 /// LRRC37A4	-0.565343	-0.349595	0.618377	0.784805	44.7231
MYCNOS	-0.565278	-0.370842	0.656034	0.773331	44.7231
GADD45B	-0.564746	-0.550907	0.975495	0.682591	44.7231
CACNA1A	-0.563556	-0.53963	0.957545	0.687947	44.7231
DRD2	-0.563087	-0.518227	0.920332	0.698229	44.7231
FAIM2	-0.56273	-0.732873	1.30235	0.601704	44.7231
MEF2B	-0.561822	-0.412012	0.73335	0.751574	44.7231
TMEM66	-0.56178	-0.424352	0.75537	0.745173	44.7231
CAMK2B	-0.561729	-0.467723	0.832648	0.723105	44.7231
ACSM5	-0.56144	-0.246048	0.438245	0.843203	44.7231
TPPP	-0.56134	-0.335349	0.597407	0.792593	44.7231
GPR144	-0.5612	-0.364561	0.649609	0.776705	44.7231
C17orf59	-0.559187	-0.322405	0.576561	0.799736	44.7231
ACTR1B	-0.557844	-0.409939	0.734862	0.752655	44.7231
PCYT1B	-0.557711	-0.236687	0.42439	0.848692	44.7231
LOC100127918 /// LOC100127922 /// SUMO2 /// SUMO4	-0.557423	-0.316184	0.567224	0.803191	44.7231
KRT8	-0.555551	-0.241865	0.435361	0.845651	44.7231
NDUFC2	-0.552366	-0.464517	0.840958	0.724714	44.7231
CYB5R1	-0.550618	-0.484631	0.88016	0.71468	44.7231
WSB1	-0.550516	-0.434517	0.789291	0.739941	44.7231
BLOC1S1	-0.550451	-0.341977	0.621267	0.788959	44.7231
ACADVL	-0.550334	-0.241329	0.438514	0.845966	44.7231
RGS3	-0.550259	-0.457743	0.831868	0.728125	44.7231
GTF2H2 /// GTF2H2B /// LOC728340 /// LOC730394	-0.549932	-0.28025	0.509608	0.823449	44.7231
WNT10B	-0.549555	-0.263716	0.479873	0.83294	44.7231
MGLL	-0.549315	-0.591358	1.07654	0.663718	44.7231
PRINS	-0.549179	-0.443557	0.807674	0.735319	44.7231
ARFRP1 /// IGLJ3	-0.548629	-0.412893	0.75259	0.751116	44.7231
AGRN	-0.548163	-0.427428	0.779745	0.743586	44.7231
PLAGL1	-0.547502	-0.737492	1.34701	0.599781	44.7231
THRA	-0.547355	-0.43801	0.80023	0.738152	44.7231
ADH1A	-0.54728	-0.27835	0.508606	0.824533	44.7231
LYVE1	-0.546368	-0.284458	0.520635	0.82105	44.7231
LOC100134498	-0.546081	-0.333257	0.610271	0.793742	44.7231
LPCAT4	-0.545814	-0.38062	0.697343	0.768107	44.7231
C14orf159	-0.545632	-0.437758	0.802295	0.738281	44.7231
NAGLU	-0.544366	-0.432305	0.794144	0.741077	44.7231
REM1	-0.543755	-0.29364	0.540023	0.815841	44.7231
LIPE	-0.543232	-0.302954	0.557688	0.810591	44.7231
NRXN3	-0.542507	-0.487067	0.897807	0.713474	44.7231
CYP46A1	-0.542081	-0.821243	1.51498	0.565954	44.7231
CDC37	-0.541654	-0.630582	1.16418	0.645916	44.7231
FLJ12151	-0.540905	-0.461655	0.853487	0.726153	44.7231
LOC100130328 /// LOC650686 /// NXF2 /// NXF2B	-0.539401	-0.771526	1.43034	0.585798	44.7231
TUBA1A	-0.539275	-0.278795	0.516981	0.824279	44.7231
GPR177	-0.539255	-0.254567	0.472071	0.838239	44.7231
GK	-0.537284	-0.262437	0.488451	0.833679	44.7231
CYP3A7	-0.537039	-0.236414	0.440217	0.848853	44.7231
IGFBP3	-0.536767	-0.71465	1.3314	0.609353	44.7231
LMO3	-0.535988	-0.367587	0.685812	0.775078	44.7231
QSOX1	-0.535656	-0.264756	0.494265	0.832339	44.7231
ARL4C	-0.535388	-0.484182	0.904356	0.714902	44.7231
SOCS3	-0.535107	-0.362746	0.677894	0.777683	44.7231
GPX4	-0.534824	-0.26199	0.489862	0.833937	44.7231
RCC1 /// SNHG3-RCC1	-0.534208	-0.252997	0.473593	0.839151	44.7231
FAM70A	-0.532239	-0.750939	1.41091	0.594216	44.7231
GBA /// GBAP	-0.532139	-0.307229	0.577347	0.808192	44.7231
SELPLG	-0.531624	-0.396961	0.746694	0.759457	44.7231
WDR42A	-0.531322	-0.341514	0.642763	0.789213	44.7231
BMP7	-0.530997	-0.448229	0.844128	0.732942	44.7231
NPR3	-0.529526	-0.333408	0.629635	0.793659	44.7231
SCN5A	-0.528746	-0.255193	0.482639	0.837875	44.7231
GSTA1	-0.528655	-0.288558	0.545833	0.81872	44.7231
MAGED2	-0.528303	-0.292923	0.55446	0.816247	44.7231
LOC653562 /// SLC6A10P /// SLC6A8	-0.527765	-0.360178	0.682459	0.779068	44.7231
CDKN2B	-0.527089	-0.252478	0.479004	0.839453	44.7231
ZNF205	-0.527005	-0.345388	0.655378	0.787097	44.7231
MVD	-0.526315	-0.262778	0.499278	0.833482	44.7231
ARHGEF1	-0.525983	-0.245022	0.465836	0.843803	44.7231
DPYSL3	-0.525849	-0.328368	0.624454	0.796437	44.7231
BRF1	-0.524269	-0.236033	0.450213	0.849077	44.7231
FLOT1	-0.523765	-0.405267	0.773757	0.755097	44.7231
FSTL3	-0.523665	-0.236031	0.450729	0.849078	44.7231
MMP14	-0.523173	-0.279564	0.534362	0.82384	44.7231
B3GAT3	-0.52271	-0.254625	0.487126	0.838205	44.7231
B4GALT7	-0.522592	-0.256137	0.490128	0.837327	44.7231
SIX5	-0.522201	-0.253912	0.486234	0.838619	44.7231
HSD17B14	-0.521836	-0.264494	0.506853	0.83249	44.7231
CAPN3	-0.519109	-0.256457	0.494034	0.837141	44.7231
LAT /// SPNS1	-0.517521	-0.283565	0.54793	0.821558	44.7231
LRCH4	-0.517512	-0.255408	0.49353	0.83775	44.7231
DDX17	-0.517365	-0.35901	0.69392	0.779699	44.7231
GRP	-0.516944	-0.281379	0.544312	0.822804	44.7231
HLA-DRA	-0.516872	-0.971565	1.8797	0.509953	44.7231
CYP27A1	-0.516402	-0.346636	0.671253	0.786416	44.7231
TSR2	-0.516198	-0.30795	0.596573	0.807789	44.7231
LOC100133609 /// MARCH3	-0.515661	-0.252887	0.490413	0.839215	44.7231
CFL1	-0.514599	-0.330695	0.642627	0.795153	44.7231
DRAP1	-0.514094	-0.352832	0.686319	0.783045	44.7231
SH3PXD2A	-0.513565	-0.32875	0.640133	0.796226	44.7231
PSMD4	-0.513059	-0.240367	0.468498	0.84653	44.7231
TNPO2	-0.512906	-0.354945	0.692027	0.7819	44.7231
DEAF1	-0.511938	-0.525929	1.02733	0.694512	44.7231
IGHD /// IGHM /// LOC100134331 /// LOC642131 /// LOC652128	-0.511886	-0.216029	0.422025	0.860932	44.7231
RBM47	-0.511464	-0.214195	0.418788	0.862027	44.7231
FLJ14107	-0.510469	-0.329466	0.645419	0.795831	44.7231
WIPI1	-0.510158	-0.252283	0.49452	0.839567	44.7231
DEGS1	-0.509043	-0.468635	0.92062	0.722648	44.7231
ANGEL1	-0.508563	-0.251145	0.493832	0.84023	44.7231
LRRTM2	-0.508184	-0.51459	1.01261	0.699992	44.7231
ST6GALNAC5	-0.508017	-0.934508	1.83952	0.523221	44.7231
RRP7A /// RRP7B	-0.507986	-0.314789	0.61968	0.803969	44.7231
SPTLC2	-0.507287	-0.386169	0.761244	0.765159	44.7231
ANXA2	-0.506865	-0.562058	1.10889	0.677335	44.7231
PEA15	-0.506394	-0.595309	1.17558	0.661903	44.7231
LOC390561 /// LOC730909	-0.505921	-0.269912	0.533506	0.82937	44.7231
C14orf172	-0.505614	-0.322489	0.637817	0.799689	44.7231
NRXN1	-0.504591	-0.698922	1.38513	0.616032	44.7231
C10orf97	-0.503929	-0.49793	0.988095	0.708122	44.7231
A4GALT	-0.503897	-0.25954	0.515066	0.835354	44.7231
RBM17	-0.500703	-0.270307	0.539854	0.829143	44.7231
BGLAP /// PMF1	-0.499561	-0.315852	0.632258	0.803377	44.7231
LMNA	-0.499528	-0.313099	0.626789	0.804911	44.7231
MYO15B	-0.498739	-0.224819	0.450776	0.855702	44.7231
ITGAE	-0.498541	-0.443796	0.89019	0.735197	44.7231
COCH	-0.49831	-0.823126	1.65184	0.565216	44.7231
SH3GL1	-0.497986	-0.367281	0.737533	0.775242	44.7231
CD151	-0.49773	-0.351291	0.705788	0.783882	44.7231
ELP3	-0.497584	-0.387227	0.778213	0.764598	44.7231
PTAFR	-0.495955	-0.246357	0.496733	0.843022	44.7231
HBG1 /// HBG2	-0.494562	-1.68724	3.41158	0.310521	44.7231
GABARAP	-0.494285	-0.342687	0.693298	0.788571	44.7231
FAM49A	-0.493408	-0.272183	0.551639	0.828065	44.7231
NLRP1	-0.493159	-0.328339	0.665786	0.796453	44.7231
LOC26010	-0.492759	-0.725671	1.47267	0.604716	44.7231
LAMC3	-0.491728	-0.228196	0.464069	0.853702	44.7231
RNPEPL1	-0.491658	-0.218247	0.443901	0.859609	44.7231
TBC1D22A	-0.491218	-0.337601	0.687272	0.791356	44.7231
PFKFB3	-0.491161	-0.638556	1.30009	0.642356	44.7231
LAMA4	-0.49074	-0.409731	0.834926	0.752764	44.7231
TNFRSF13B	-0.490568	-0.293724	0.598743	0.815793	44.7231
ABCG5	-0.490155	-0.2419	0.493517	0.845631	44.7231
LSP1	-0.489557	-0.293059	0.59862	0.81617	44.7231
HP /// HPR	-0.489006	-0.289224	0.591453	0.818342	44.7231
ZNF187	-0.488903	-0.36717	0.751009	0.775302	44.7231
GSTM2	-0.488088	-0.526888	1.07949	0.69405	44.7231
SCN3A	-0.487458	-0.301719	0.618963	0.811285	44.7231
IDI1	-0.487176	-0.310289	0.636912	0.80648	44.7231
INF2	-0.486567	-0.249324	0.512416	0.84129	44.7231
A2BP1	-0.486516	-0.786002	1.61557	0.579949	44.7231
POLG	-0.486112	-0.307532	0.632636	0.808023	44.7231
DUSP1	-0.48602	-0.461871	0.950313	0.726044	44.7231
HMX1	-0.485233	-0.337136	0.694793	0.791611	44.7231
PAOX	-0.48489	-0.357924	0.738156	0.780286	44.7231
IPPK	-0.484641	-0.292288	0.603102	0.816606	44.7231
SMG5	-0.484197	-0.328318	0.678066	0.796465	44.7231
MT1E /// MT1H /// MT1M /// MT1P2	-0.482679	-0.278285	0.576543	0.82457	44.7231
PCK1	-0.481497	-0.220727	0.458417	0.858133	44.7231
RGS11	-0.481285	-0.52778	1.09661	0.693621	44.7231
FNDC4	-0.480424	-0.480625	1.00042	0.716667	44.7231
SOD1	-0.479857	-0.310871	0.647841	0.806155	44.7231
TBXA2R	-0.479251	-0.234827	0.489989	0.849787	44.7231
NADSYN1	-0.479218	-0.334074	0.697123	0.793293	44.7231
CHKB	-0.479037	-0.488985	1.02077	0.712526	44.7231
TAF6L	-0.478294	-0.251647	0.526136	0.839937	44.7231
SSPN	-0.478112	-0.256563	0.536617	0.83708	44.7231
PLCD1	-0.476454	-0.224012	0.470166	0.856181	44.7231
ING4	-0.476227	-0.652869	1.37092	0.636014	44.7231
TRMU	-0.476155	-0.213254	0.447867	0.862589	44.7231
AFG3L2	-0.475856	-0.210328	0.442001	0.86434	44.7231
KCTD17	-0.475636	-0.37506	0.788545	0.771073	44.7231
ATP5J2	-0.475503	-0.327566	0.688884	0.79688	44.7231
CCDC90B	-0.475486	-0.320605	0.674268	0.800734	44.7231
ACVR2A	-0.475159	-0.361268	0.76031	0.77848	44.7231
CFLAR	-0.474681	-0.274985	0.579304	0.826459	44.7231
PQBP1	-0.474058	-0.262904	0.554583	0.833408	44.7231
PPP1R3C	-0.474037	-0.380035	0.8017	0.768419	44.7231
B3GNT1	-0.473984	-0.450013	0.949425	0.732036	44.7231
FAM13A1	-0.473561	-0.44977	0.949762	0.732159	44.7231
UGT1A1 /// UGT1A10 /// UGT1A4 /// UGT1A6 /// UGT1A8 /// UGT1A9	-0.473297	-0.195483	0.413024	0.873281	44.7231
CPVL	-0.472867	-0.634652	1.34214	0.644096	44.7231
EPM2A	-0.472779	-0.313183	0.662429	0.804864	44.7231
YWHAQ	-0.472737	-0.242201	0.512339	0.845454	44.7231
TNXB	-0.472638	-0.242914	0.513953	0.845037	44.7231
HSF4	-0.472526	-0.311995	0.660271	0.805527	44.7231
SAA1 /// SAA2	-0.472481	-0.236982	0.501569	0.848519	44.7231
ONECUT2	-0.471733	-0.279564	0.592633	0.82384	44.7231
NAT9	-0.471471	-0.313904	0.665796	0.804462	44.7231
SLC2A3	-0.470702	-0.441427	0.937806	0.736406	44.7231
ANKRA2	-0.470489	-0.4234	0.899914	0.745665	44.7231
MAPK8IP1	-0.470433	-0.403356	0.857414	0.756097	44.7231
ERC2	-0.470338	-0.67352	1.43199	0.626975	44.7231
FOSL2	-0.470168	-0.201077	0.427671	0.869901	44.7231
REEP2	-0.470148	-0.235231	0.500334	0.849549	44.7231
SAMD4A	-0.469721	-0.359809	0.766005	0.779268	44.7231
COL9A3	-0.469629	-0.180476	0.384294	0.882412	44.7231
TFAP2A	-0.469592	-0.245129	0.522005	0.84374	44.7231
CYP2D6	-0.469152	-0.239976	0.511509	0.84676	44.7231
PLA2G7	-0.469105	-0.749922	1.59862	0.594636	44.7231
TMEM165	-0.468095	-0.231078	0.493657	0.851998	44.7231
MXRA7	-0.467869	-0.26195	0.559879	0.83396	44.7231
CENPO	-0.467581	-0.230646	0.493275	0.852253	44.7231
DEFB1	-0.467292	-0.300332	0.642709	0.812065	44.7231
ZNF423	-0.467233	-0.403955	0.86457	0.755783	44.7231
APOM	-0.466863	-0.287954	0.616786	0.819063	44.7231
ABCA1	-0.466424	-0.439161	0.94155	0.737563	44.7231
HR	-0.46634	-0.381244	0.817524	0.767775	44.7231
SV2A	-0.466178	-0.53067	1.13834	0.692233	44.7231
C4orf30	-0.465261	-0.592575	1.27364	0.663158	44.7231
TMBIM1	-0.464577	-0.334065	0.719074	0.793298	44.7231
IRF8	-0.46433	-0.680686	1.46595	0.623869	44.7231
FPGS	-0.463681	-0.252275	0.544071	0.839571	44.7231
FUCA1	-0.463107	-0.802117	1.73203	0.573507	44.7231
HYPK /// SERF2	-0.463045	-0.336384	0.72646	0.792024	44.7231
LOC100130886 /// TMEM164	-0.462945	-0.385243	0.832157	0.76565	44.7231
HBA1 /// HBA2	-0.462708	-1.19716	2.5873	0.436132	44.7231
TMEM121	-0.461996	-0.212922	0.460874	0.862788	44.7231
C1QTNF3	-0.461871	-0.218052	0.472106	0.859725	44.7231
RAB32	-0.461528	-0.41774	0.905124	0.748596	44.7231
NOV	-0.461361	-0.306213	0.663717	0.808762	44.7231
FLJ23185	-0.461027	-0.35193	0.763361	0.783535	44.7231
PBX2	-0.460007	-0.28749	0.624968	0.819326	44.7231
DLAT	-0.458667	-0.263829	0.575208	0.832874	44.7231
DMPK	-0.458434	-0.199021	0.434131	0.871142	44.7231
MAPKAPK2	-0.457998	-0.289335	0.631738	0.818279	44.7231
CXorf21	-0.457601	-0.276858	0.605021	0.825386	44.7231
MSX1	-0.457423	-0.264589	0.578434	0.832436	44.7231
FASTK	-0.456541	-0.299877	0.656845	0.812322	44.7231
RTN4	-0.456449	-0.261839	0.573643	0.834024	44.7231
CHORDC1	-0.455631	-0.2171	0.476482	0.860293	44.7231
COMMD3	-0.455417	-0.315097	0.691887	0.803797	44.7231
CACYBP	-0.455274	-0.257415	0.565407	0.836586	44.7231
FOLR2	-0.454885	-0.347156	0.763173	0.786132	44.7231
TIMM8B	-0.454583	-0.408668	0.898996	0.753318	44.7231
JUNB	-0.454505	-0.45135	0.993058	0.731358	44.7231
EMID1	-0.454291	-0.202676	0.446137	0.868937	44.7231
FCER1G	-0.453968	-0.544925	1.20036	0.685427	44.7231
CPS1	-0.453912	-0.242114	0.533393	0.845506	44.7231
TGIF2	-0.453589	-0.25463	0.561368	0.838202	44.7231
VIP	-0.453149	-0.195084	0.430508	0.873522	44.7231
TMSB4X /// TMSL3	-0.45293	-0.353706	0.780929	0.782571	44.7231
HLA-DPB1	-0.452386	-0.507792	1.12247	0.703298	44.7231
SHPK	-0.452304	-0.31636	0.699442	0.803093	44.7231
PECAM1	-0.451625	-0.346291	0.766766	0.786604	44.7231
ATP6V1G2	-0.449927	-0.463181	1.02946	0.725385	44.7231
USP15	-0.449848	-0.384595	0.854945	0.765994	44.7231
SNTA1	-0.449396	-0.209179	0.465467	0.865029	44.7231
TMEM214	-0.449204	-0.280876	0.625274	0.823091	44.7231
MAPK11	-0.448847	-0.287204	0.63987	0.819489	44.7231
DGAT1 /// LOC727765	-0.447889	-0.337945	0.754528	0.791167	44.7231
CFHR2	-0.446589	-0.215512	0.482574	0.86124	44.7231
PDE8B	-0.446408	-0.232174	0.520093	0.851351	44.7231
CAV2	-0.445881	-0.296783	0.665611	0.814066	44.7231
SYP	-0.445231	-0.193599	0.434829	0.874421	44.7231
SPIN2A /// SPIN2B	-0.444932	-0.324233	0.728725	0.798723	44.7231
ATP6V1E1	-0.442032	-0.339814	0.768754	0.790143	44.7231
TARBP1	-0.441935	-0.350221	0.792472	0.784464	44.7231
RAB20	-0.441725	-0.532478	1.20545	0.691366	44.7231
ABO	-0.44172	-0.19895	0.450399	0.871184	44.7231
LTA	-0.441618	-0.215885	0.48885	0.861018	44.7231
COX6A1	-0.441593	-0.3158	0.715138	0.803405	44.7231
ZMYM5	-0.441128	-0.202526	0.45911	0.869028	44.7231
SCHIP1	-0.441079	-0.235536	0.533999	0.84937	44.7231
CARD10	-0.43841	-0.261089	0.595536	0.834458	44.7231
SPEG	-0.438235	-0.266219	0.60748	0.831496	44.7231
ADAMTS1	-0.438133	-0.577166	1.31733	0.670279	44.7231
SEMA3C	-0.437645	-0.638905	1.45987	0.6422	44.7231
GPNMB	-0.437385	-0.767314	1.75432	0.58751	44.7231
HSDL2	-0.437177	-0.269342	0.616095	0.829698	44.7231
TRAF4	-0.436651	-0.262311	0.600735	0.833751	44.7231
CYP3A5	-0.43656	-0.36102	0.826965	0.778614	44.7231
KIAA1539	-0.436386	-0.208827	0.478538	0.86524	44.7231
PMS2L2	-0.436334	-0.349576	0.801166	0.784815	44.7231
KLK1	-0.436053	-0.276692	0.634539	0.825481	44.7231
ETV4	-0.435633	-0.232204	0.533027	0.851333	44.7231
CADPS2	-0.435607	-0.202414	0.464672	0.869095	44.7231
TTC38	-0.435004	-0.224063	0.515083	0.856151	44.7231
LIME1	-0.434982	-0.197158	0.453254	0.872267	44.7231
SH3BP5	-0.434164	-0.404163	0.930898	0.755675	44.7231
PKIA	-0.432865	-0.398919	0.921578	0.758426	44.7231
MAN2B2	-0.432259	-0.312126	0.722081	0.805454	44.7231
UTS2	-0.431738	-0.212109	0.491291	0.863274	44.7231
FLNA	-0.430856	-0.257789	0.598319	0.836369	44.7231
C8orf4	-0.429749	-0.471971	1.09825	0.720979	44.7231
EFNB1	-0.429187	-0.191957	0.447258	0.875417	44.7231
RBP1	-0.428299	-0.422059	0.985433	0.746358	44.7231
SFRS2B	-0.427783	-0.275351	0.64367	0.826249	44.7231
MPZL1	-0.426932	-0.315832	0.73977	0.803388	44.7231
ZMYND11	-0.426747	-0.37477	0.878203	0.771228	44.7231
MPZ	-0.426608	-0.22807	0.534613	0.853776	44.7231
CXCL5	-0.425799	-0.21278	0.49972	0.862873	44.7231
MC4R	-0.425558	-0.707681	1.66295	0.612304	44.7231
TNK2	-0.424903	-0.331107	0.779254	0.794926	44.7231
DUSP22	-0.424403	-0.236235	0.556629	0.848958	44.7231
CLTCL1	-0.423616	-0.45982	1.08546	0.727077	44.7231
ADCK2	-0.422904	-0.350221	0.828133	0.784464	44.7231
SLC25A11	-0.422642	-0.438315	1.03708	0.737996	44.7231
GPR162	-0.422543	-0.428307	1.01364	0.743134	44.7231
GNA12	-0.422466	-0.252184	0.596932	0.839625	44.7231
FKBP8	-0.422179	-0.183665	0.435041	0.880463	44.7231
ARMC9	-0.422173	-0.236922	0.561196	0.848554	44.7231
GSTM1	-0.421929	-0.356531	0.845003	0.78104	44.7231
IDH3G	-0.421041	-0.286783	0.68113	0.819728	44.7231
ABCA8	-0.4209	-0.185058	0.439671	0.879614	44.7231
LOC731884	-0.420355	-0.359515	0.855266	0.779427	44.7231
FAM3A	-0.420262	-0.250262	0.59549	0.840744	44.7231
TUBA4A	-0.420139	-0.573284	1.36451	0.672085	44.7231
PDAP1	-0.42003	-0.197425	0.470025	0.872106	44.7231
ICOSLG	-0.419978	-0.217249	0.517287	0.860204	44.7231
TOMM40	-0.419635	-0.250497	0.596941	0.840607	44.7231
CTRB1 /// CTRB2	-0.418234	-0.210392	0.503049	0.864302	44.7231
PLOD2	-0.418165	-0.248785	0.594946	0.841605	44.7231
LOC100133724 /// VDAC1	-0.417887	-0.238429	0.570559	0.847668	44.7231
PRKCDBP	-0.417082	-0.270236	0.647922	0.829184	44.7231
F5	-0.416965	-0.236956	0.568287	0.848534	44.7231
AKAP8L	-0.416829	-0.258619	0.620443	0.835888	44.7231
IGKC	-0.415357	-0.631444	1.52024	0.64553	44.7231
VPS28	-0.415086	-0.374085	0.901223	0.771595	44.7231
C5orf4	-0.414718	-0.661436	1.59491	0.632249	44.7231
FGB	-0.41407	-0.184696	0.446051	0.879834	44.7231
FGA	-0.413857	-0.173249	0.418621	0.886843	44.7231
APOL1	-0.413298	-0.307178	0.743236	0.808221	44.7231
ZNF428	-0.413179	-0.20275	0.490707	0.868893	44.7231
GFRA2	-0.412185	-0.53452	1.2968	0.690388	44.7231
SSR4	-0.411695	-0.257078	0.624438	0.836781	44.7231
PAM	-0.411469	-0.384115	0.933522	0.766249	44.7231
ALB	-0.411389	-0.156897	0.381384	0.896952	44.7231
ME3	-0.411231	-0.299219	0.727618	0.812692	44.7231
CD14	-0.4112	-0.739153	1.79755	0.599091	44.7231
SRPX2	-0.410863	-0.238625	0.580789	0.847553	44.7231
WDR8	-0.410749	-0.365103	0.888872	0.776413	44.7231
HSPA8	-0.41035	-0.24598	0.599441	0.843243	44.7231
MVP	-0.410201	-0.262357	0.639581	0.833725	44.7231
AKT3	-0.41005	-0.350607	0.855036	0.784254	44.7231
ZFP36	-0.409751	-0.425194	1.03769	0.744739	44.7231
HEMK1	-0.409024	-0.296349	0.724527	0.814311	44.7231
POU3F2	-0.407679	-0.187875	0.46084	0.877898	44.7231
MRFAP1L1	-0.407164	-0.277012	0.680346	0.825298	44.7231
FAM18B	-0.406877	-0.372892	0.916474	0.772233	44.7231
TGFBI	-0.406107	-0.379933	0.93555	0.768473	44.7231
QTRT1	-0.405674	-0.194125	0.478526	0.874103	44.7231
GALNT11	-0.405581	-0.330154	0.814028	0.795451	44.7231
HSPA1A /// HSPA1B	-0.405459	-0.365987	0.902647	0.775938	44.7231
OAT	-0.405451	-0.309892	0.764314	0.806702	44.7231
NCAPH2	-0.404896	-0.286557	0.707729	0.819857	44.7231
PCDH1	-0.404744	-0.206286	0.509669	0.866766	44.7231
ZNF331	-0.404571	-0.473665	1.17079	0.720133	44.7231
ATP5A1	-0.404269	-0.232864	0.576012	0.850944	44.7231
PLSCR3	-0.403475	-0.301196	0.746504	0.811579	44.7231
MRPL23	-0.403453	-0.389405	0.96518	0.763444	44.7231
CD83	-0.403284	-0.471233	1.16849	0.721348	44.7231
HLA-DMB	-0.403219	-0.488686	1.21196	0.712674	44.7231
GRIP2	-0.402819	-0.263724	0.654697	0.832935	44.7231
PJA2	-0.402337	-0.39607	0.984422	0.759926	44.7231
RAG1AP1	-0.402281	-0.240886	0.5988	0.846226	44.7231
TSPAN13	-0.401628	-0.278642	0.693782	0.824366	44.7231
AATK	-0.401418	-0.241353	0.60125	0.845952	44.7231
GSTP1	-0.401393	-0.238119	0.593232	0.84785	44.7231
ZNF76	-0.400673	-0.270983	0.67632	0.828754	44.7231
STX10	-0.400258	-0.259199	0.647579	0.835552	44.7231
FXYD6	-0.399928	-0.313222	0.783198	0.804842	44.7231

## Sheet: DePreter_13 Down
Gene ID	Score(d)	Numerator(r)	Denominator(s+s0)	Fold Change	q-value(%)
NTRK1	-14.5387	-6.21285	0.427332	0.0134818	0
ZFPM2	-10.8524	-4.14376	0.38183	0.0565722	0
COX7A1	-10.4434	-2.96795	0.284193	0.127808	0
CAMK2B	-10.1186	-2.65087	0.26198	0.159224	0
SLCO3A1	-9.7875	-3.52636	0.360292	0.0867883	0
CYB561	-9.52093	-2.22152	0.23333	0.214415	0
SV2B	-8.98612	-5.31	0.590911	0.0252076	0
GCH1	-8.70799	-4.55675	0.523283	0.0424896	0
ALCAM	-8.1462	-2.86946	0.352246	0.136838	0
GABARAPL1 /// GABARAPL3	-7.98676	-3.52664	0.441561	0.086771	0
JUP /// KRT19	-7.93339	-5.05821	0.637584	0.0300142	0
CAMTA1	-7.07692	-4.15871	0.587644	0.055989	1.90172
TUBA1A	-6.90714	-1.01484	0.146925	0.494885	1.90172
PINK1	-6.82049	-1.8525	0.271608	0.276912	1.90172
RGS5	-6.56518	-4.15647	0.633108	0.0560761	1.90172
SLC18A2	-6.44224	-4.81425	0.747295	0.0355439	1.90172
S100PBP	-6.24598	-2.04688	0.327712	0.242007	1.90172
ARHGEF10L	-6.15091	-1.65715	0.269415	0.317066	1.90172
SOBP	-6.14222	-1.83979	0.299532	0.279362	1.90172
LOC100129762 /// PRUNE2	-6.11361	-3.46401	0.566606	0.090621	1.90172
PRDM2	-6.09849	-1.44571	0.23706	0.367111	1.90172
PTPRN2	-6.08811	-1.18115	0.194009	0.441001	1.90172
INPP1	-6.08702	-2.03205	0.333833	0.244508	1.90172
DPYSL3	-6.05629	-1.74955	0.288882	0.297394	1.90172
FAM131B	-6.04274	-1.341	0.221919	0.394746	1.90172
NLRP1	-5.9923	-2.64712	0.441753	0.159639	1.90172
PLXNC1	-5.91412	-3.81927	0.645788	0.0708411	1.90172
NRCAM	-5.86522	-3.73426	0.636679	0.0751408	1.90172
AHI1	-5.8179	-2.38325	0.409642	0.191677	2.51171
ATP6V1G2	-5.79654	-3.40876	0.588068	0.0941587	2.51171
SCN3A	-5.69189	-3.98098	0.699413	0.0633293	2.51171
CACNB3	-5.41801	-1.00013	0.184593	0.499956	2.6051
DIRAS3	-5.41149	-3.08887	0.570799	0.117532	2.6051
GTF2I /// GTF2IP1 /// LOC100093631	-5.32131	-0.914123	0.171785	0.530666	2.6051
OPTN	-5.24538	-1.87002	0.356507	0.273571	2.6051
ACYP2	-5.23872	-1.82925	0.349179	0.28141	2.6051
KIAA0513	-5.23601	-2.48998	0.475549	0.178009	2.6051
PTPRH	-5.17131	-3.45915	0.668913	0.0909266	2.95823
FAM70A	-5.13591	-4.80772	0.9361	0.0357052	2.95823
RAB15	-5.13159	-1.87168	0.364737	0.273254	2.95823
CLSTN1	-5.04982	-1.62265	0.321328	0.324739	2.95823
EPS15	-4.99312	-2.18152	0.436904	0.220444	2.95823
C14orf132	-4.97714	-1.61259	0.323999	0.327011	2.95823
GNAI1	-4.90416	-2.66387	0.543186	0.157796	2.95823
FAM184A	-4.89731	-1.53136	0.312693	0.345952	2.95823
PIK3R1	-4.88963	-2.60479	0.532718	0.164392	2.95823
UBE4B	-4.86378	-1.19649	0.246	0.436336	2.95823
DLC1	-4.86352	-1.5986	0.328693	0.330196	2.95823
LOC100127887 /// SYT2	-4.77293	-2.96962	0.622178	0.12766	4.15502
URG4	-4.75966	-1.20898	0.254005	0.432576	4.15502
GNG3	-4.75112	-2.39718	0.504551	0.189835	4.15502
SCN3B	-4.73818	-1.68214	0.355018	0.311621	4.15502
PTPRD	-4.70833	-2.51473	0.534103	0.17498	4.15502
PFTK1	-4.68237	-2.02314	0.432077	0.246021	4.15502
CD9	-4.67729	-3.0475	0.651552	0.120951	4.15502
SCPEP1	-4.67297	-2.72444	0.583022	0.151308	4.15502
EPHA5	-4.66206	-4.23596	0.908603	0.05307	4.15502
DENND2A	-4.65478	-1.45587	0.312768	0.364535	4.15502
CNTNAP2	-4.64259	-3.83791	0.826673	0.0699319	4.15502
NLRP3	-4.62457	-3.31454	0.716725	0.100513	4.15502
FAM53C	-4.61021	-0.761122	0.165095	0.590037	4.15502
TIMM22	-4.61009	-1.6742	0.36316	0.31334	4.15502
HPCAL4	-4.60565	-1.74199	0.378229	0.298957	4.15502
SEMA3G	-4.59081	-2.23056	0.485876	0.213075	4.15502
STX12	-4.57948	-2.67756	0.584687	0.156306	4.15502
DBH	-4.56	-3.67489	0.805896	0.0782977	4.15502
SORBS2	-4.53531	-2.54795	0.561803	0.170997	4.15502
SCN2A	-4.5301	-2.58897	0.571505	0.166204	4.15502
HOXC4	-4.47847	-1.6952	0.378523	0.308812	4.15502
TRIM2	-4.44754	-2.32181	0.522045	0.200016	4.15502
IPW	-4.43182	-0.844891	0.190642	0.556753	4.15502
ATXN1	-4.37571	-2.51117	0.573888	0.175414	4.83381
MAGI2	-4.32349	-1.83014	0.423301	0.281238	4.83381
OPHN1	-4.3131	-3.74732	0.868823	0.0744637	4.83381
EFNB3	-4.30832	-1.41828	0.329195	0.374159	4.83381
PCSK1	-4.30787	-1.62821	0.377961	0.32349	4.83381
DNAJB6	-4.30311	-1.14328	0.265687	0.452729	4.83381
ZFHX4	-4.291	-0.934997	0.217897	0.523043	4.83381
MTSS1	-4.28123	-2.22284	0.519206	0.214219	4.83381
TCF4	-4.26438	-0.904258	0.212049	0.534307	4.83381
RGS7	-4.20257	-4.40298	1.04769	0.0472685	4.83381
SAMD4A	-4.18199	-2.06452	0.493668	0.239067	4.83381
AUH	-4.17691	-2.11507	0.506372	0.230834	4.83381
STMN2	-4.16049	-1.09505	0.263203	0.468119	4.83381
MXRA7	-4.14971	-1.59461	0.384271	0.331111	4.83381
MFN2	-4.13801	-1.40319	0.339098	0.378092	4.83381
KLHL2	-4.1287	-0.54175	0.131216	0.686937	4.83381
CRAT	-4.10113	-1.01278	0.246951	0.495592	6.66371
SCG2	-4.09315	-5.61983	1.37298	0.0203359	6.66371
DLG1	-4.0898	-1.69775	0.415117	0.308267	6.66371
SCRG1	-4.07086	-1.51404	0.371921	0.35013	6.66371
FBXO3	-4.06921	-1.71333	0.421047	0.304956	6.66371
STMN4	-4.0664	-1.6126	0.396567	0.327009	6.66371
SFRS11	-4.06438	-0.770951	0.189685	0.586031	6.66371
DMN	-4.04881	-2.14912	0.530801	0.225451	6.66371
CACNA2D3	-4.02212	-4.42382	1.09987	0.0465905	6.66371
PRKACB	-4.00593	-2.88081	0.719138	0.135765	6.66371
CDC42	-3.99584	-2.22243	0.556186	0.21428	6.66371
DDC	-3.97171	-3.50086	0.88145	0.0883355	6.66371
SCN9A	-3.97162	-2.27258	0.572206	0.206959	6.66371
BACE1	-3.95663	-1.65862	0.4192	0.316742	6.66371
TIA1	-3.94028	-1.00243	0.254406	0.499159	6.66371
PRB1 /// PRB2 /// PRB4 /// PRH1 /// PRH2	-3.91814	-0.859336	0.219322	0.551206	6.66371
REEP1	-3.90429	-2.34949	0.601771	0.196216	6.66371
SNRPN /// SNURF	-3.8954	-0.938043	0.240808	0.52194	6.66371
RAC1	-3.8862	-0.57764	0.148639	0.670059	6.66371
RTN1	-3.88354	-1.16167	0.299128	0.446994	6.66371
CENTD1	-3.87887	-1.37761	0.355159	0.384855	6.66371
ATP6V1E1	-3.8712	-1.13782	0.29392	0.454445	6.66371
KIF1B	-3.86028	-2.32337	0.601866	0.1998	6.66371
PHTF2	-3.853	-1.3208	0.342799	0.400312	6.66371
KIAA1128	-3.85208	-2.0481	0.531687	0.241802	6.66371
QPCT	-3.83483	-1.24693	0.32516	0.421343	6.66371
NECAP1	-3.83397	-2.10267	0.548431	0.232828	6.66371
FAM134B	-3.8097	-2.6653	0.699608	0.15764	6.66371
HIVEP2	-3.80562	-1.43274	0.37648	0.370427	6.66371
LOC727893 /// PDE4DIP	-3.79731	-2.63659	0.694333	0.160807	6.66371
PTPRM	-3.79253	-2.3637	0.623252	0.194292	6.66371
MYL6 /// MYL6B	-3.79161	-1.15	0.303301	0.450625	6.66371
ARHGAP22	-3.78261	-1.97505	0.52214	0.25436	6.66371
HRK	-3.769	-1.85743	0.492816	0.275968	6.66371
TUBA1C	-3.74995	-0.780035	0.208012	0.582353	7.84367
STMN1	-3.74951	-0.922105	0.245927	0.527738	7.84367
TLN2	-3.74822	-1.95878	0.52259	0.257246	7.84367
XK	-3.74721	-1.76259	0.470373	0.294719	7.84367
BAI3	-3.71914	-3.00927	0.809129	0.1242	7.84367
DST	-3.70698	-1.14727	0.309489	0.451479	7.84367
ATP2B4	-3.68386	-2.93108	0.795655	0.131116	7.84367
KCND2	-3.67712	-1.60044	0.435242	0.329777	7.84367
FBXO9	-3.67687	-1.16208	0.316052	0.446866	7.84367
KIAA1598	-3.66199	-3.13914	0.857222	0.113508	7.84367
EPM2A	-3.64065	-1.24404	0.341709	0.422188	7.84367
BBS9	-3.64057	-0.775644	0.213056	0.584128	7.84367
TUBB2A	-3.63933	-2.32306	0.638323	0.199843	7.84367
RPS28	-3.63795	-1.22003	0.335361	0.429274	7.84367
NNAT	-3.62702	-2.04016	0.56249	0.243137	7.84367
NAV3	-3.61482	-4.34112	1.20092	0.0493393	7.84367
C5orf13	-3.6131	-0.853361	0.236185	0.553494	7.84367
KIAA1012	-3.61189	-1.32054	0.36561	0.400384	7.84367
ADCY1	-3.61181	-1.41392	0.391473	0.37529	7.84367
UCHL1	-3.58758	-1.16668	0.325199	0.445446	7.84367
ZNF423	-3.5838	-2.25454	0.629093	0.209563	7.84367
CNTN1	-3.57788	-1.64794	0.46059	0.319096	7.84367
CTNNBIP1	-3.55202	-1.71324	0.482328	0.304975	7.84367
ZNF804A	-3.55121	-2.61308	0.735829	0.16345	7.84367
DUSP22	-3.55043	-0.993664	0.279872	0.502201	7.84367
RAB6B	-3.54121	-2.01943	0.570265	0.246656	7.84367
BSCL2	-3.53583	-2.89154	0.81778	0.13476	7.84367
VPS4B	-3.50858	-1.91952	0.547093	0.264343	7.84367
CROT	-3.50755	-1.99759	0.569511	0.250418	7.84367
CUL1	-3.44	-1.00874	0.293238	0.496981	10.331
CNR1	-3.43664	-2.65292	0.771952	0.158998	10.331
GLS	-3.43554	-1.29676	0.377456	0.407038	10.331
ATP1B1	-3.43446	-2.18165	0.635223	0.220424	10.331
NDRG4	-3.40819	-1.8711	0.549001	0.273365	10.331
DENND1B	-3.40456	-1.23683	0.363286	0.424304	10.331
PHOX2B	-3.39054	-0.664076	0.195861	0.631093	10.331
SNX4	-3.38823	-1.1693	0.345106	0.444638	10.331
LIMK2	-3.38766	-0.879927	0.259745	0.543395	10.331
KIAA0256	-3.38644	-0.587682	0.17354	0.665411	10.331
GAP43	-3.38565	-2.2389	0.661291	0.211848	10.331
VPS13D	-3.3759	-1.05854	0.313557	0.480119	10.331
SCD5	-3.3732	-4.81678	1.42795	0.0354817	10.331
RLF	-3.37271	-1.28875	0.382112	0.409305	10.331
TM2D1	-3.36734	-1.46992	0.436521	0.361003	10.331
DNAJC6	-3.34657	-3.07449	0.918698	0.11871	10.331
ADCY2 /// LOC100133953	-3.34285	-3.14631	0.941207	0.112945	10.331
FAIM2	-3.338	-1.78731	0.535444	0.289711	10.331
TERF2IP	-3.32516	-1.62407	0.48842	0.324418	10.331
CDH18	-3.3203	-3.63298	1.09417	0.0806055	10.331
TAGLN3	-3.31776	-1.40774	0.424304	0.376902	10.331
PRPH	-3.3158	-2.0093	0.605977	0.248394	10.331
SNAP25	-3.31079	-2.02916	0.612892	0.244998	10.331
NEBL	-3.30413	-3.18882	0.9651	0.109666	10.331
DKK3	-3.29032	-1.94252	0.590375	0.260161	10.331
AMIGO2	-3.2879	-3.56182	1.08331	0.0846807	10.331
MACF1	-3.28386	-0.935324	0.284825	0.522925	10.331
EZH1	-3.2831	-1.35289	0.412077	0.391507	10.331
CLK1	-3.27382	-1.30357	0.398179	0.405123	10.331
SNCA	-3.26271	-1.35878	0.416458	0.389912	10.331
CPE	-3.26263	-1.92518	0.590071	0.263307	10.331
GFRA3	-3.25753	-0.997187	0.306118	0.500976	10.331
RAPGEF6	-3.25736	-1.86686	0.573121	0.27417	10.331
RFTN1	-3.24496	-2.01247	0.620183	0.247848	10.331
KIAA0232	-3.23989	-1.76642	0.545212	0.293937	10.331
TM2D3	-3.23975	-1.98677	0.613246	0.252304	10.331
RIMS3	-3.2297	-2.23817	0.692996	0.211955	10.331
WDR47	-3.22567	-2.11129	0.654528	0.23144	10.331
DNAJC8	-3.22382	-0.933584	0.289589	0.523556	10.331
PAK3	-3.22376	-2.36365	0.733195	0.1943	10.331
DOCK4	-3.2155	-2.67413	0.831636	0.156678	10.331
SERINC1	-3.21189	-2.18288	0.679624	0.220236	10.331
PARK7	-3.20707	-0.877554	0.273631	0.544289	10.331
KIAA0644	-3.20061	-2.16193	0.675474	0.223457	10.331
MORF4L1	-3.19693	-1.2922	0.4042	0.408327	10.331
LPPR4	-3.19685	-2.30762	0.721842	0.201994	10.331
LPHN3	-3.16718	-1.19675	0.37786	0.436257	13.7719
FBXL2	-3.15891	-0.894861	0.283282	0.537799	13.7719
LOC100134306 /// MYT1L	-3.13966	-2.0877	0.664944	0.235256	13.7719
PPP3CB	-3.12549	-1.44886	0.463563	0.366311	13.7719
MAPRE2	-3.12263	-1.17029	0.374778	0.444331	13.7719
PTGFR	-3.11765	-2.13665	0.685339	0.227407	13.7719
RUNDC3B	-3.10959	-2.22407	0.715228	0.214037	13.7719
C17orf91	-3.10308	-1.37847	0.444226	0.384627	13.7719
SMEK2	-3.09636	-1.23164	0.397772	0.425832	13.7719
PJA2	-3.0928	-2.05745	0.665238	0.24024	13.7719
ELOVL4	-3.09239	-1.54558	0.499801	0.342558	13.7719
LRRC47	-3.09182	-1.69117	0.546982	0.309675	13.7719
ATP6V1B2	-3.08823	-1.72731	0.55932	0.302015	13.7719
HMP19	-3.0795	-2.21003	0.71766	0.216129	13.7719
WSB1	-3.07916	-1.38553	0.449969	0.382749	13.7719
GALNT11	-3.07873	-1.34995	0.438475	0.392306	13.7719
GSTA4	-3.06624	-1.264	0.412229	0.416389	13.7719
MYO16	-3.06623	-1.73192	0.564837	0.301052	13.7719
CTNND2	-3.06505	-1.47479	0.481163	0.359786	13.7719
APOC1	-3.06373	-0.933046	0.304546	0.523751	13.7719
PIGV	-3.05314	-1.18953	0.38961	0.438445	13.7719
TMEM62	-3.0331	-0.886632	0.292318	0.540875	13.7719
PDE4DIP	-3.0325	-2.13218	0.70311	0.228112	13.7719
UBE2D4	-3.0307	-1.13505	0.374517	0.455319	13.7719
PPM1B	-3.02444	-1.36964	0.452858	0.386987	13.7719
SLC35A5	-3.01928	-0.826018	0.273581	0.564084	13.7719
WSCD1	-3.01644	-1.52612	0.505933	0.347211	13.7719
MMD	-3.01234	-1.1424	0.379239	0.453007	13.7719
RCAN2	-3.00539	-3.70757	1.23364	0.0765439	13.7719
ABCA5	-3.00371	-1.51503	0.504385	0.34989	13.7719
LRPAP1	-3.00314	-0.624963	0.208103	0.648436	13.7719
SCRN1	-2.9967	-1.28188	0.427763	0.411259	13.7719
NEK1	-2.99006	-0.951678	0.31828	0.517031	13.7719
B3GNT1	-2.9886	-1.50339	0.50304	0.352725	13.7719
SYN3	-2.98693	-0.881692	0.295184	0.542731	13.7719
DNM3	-2.9869	-2.78305	0.931751	0.145284	13.7719
SYNGR3	-2.97942	-1.89891	0.637342	0.268146	13.7719
RGS1	-2.9769	-1.90922	0.641346	0.266236	13.7719
ZBTB16	-2.97593	-1.79279	0.60243	0.288614	13.7719
STAC	-2.97405	-1.89808	0.638214	0.2683	13.7719
SNAP91	-2.97209	-1.28824	0.433445	0.409452	13.7719
CASD1	-2.97208	-2.72916	0.918266	0.150814	13.7719
MATN2	-2.97094	-2.69377	0.906705	0.154559	13.7719
DNAH3	-2.96984	-2.14365	0.721806	0.226307	13.7719
LOC284244	-2.9692	-1.60471	0.540452	0.328801	13.7719
FBXO42	-2.95892	-1.32006	0.446129	0.400518	13.7719
C1orf63	-2.95739	-1.67547	0.566537	0.313063	13.7719
C7orf43	-2.95058	-0.845945	0.286705	0.556346	13.7719
GPR22	-2.94591	-2.41552	0.819959	0.187437	13.7719
BAZ2B	-2.9412	-1.79872	0.61156	0.287429	13.7719
TMEM9B	-2.92752	-0.811658	0.27725	0.569727	13.7719
HDHD1A	-2.92731	-1.59842	0.546039	0.330238	13.7719
JUN	-2.92701	-1.25836	0.429913	0.41802	13.7719
TTC39A	-2.92298	-2.01384	0.688969	0.247613	13.7719
ARSF	-2.92167	-0.849997	0.290928	0.554786	13.7719
RNF11	-2.91988	-3.3084	1.13306	0.100942	13.7719
GOLSYN	-2.91848	-3.00183	1.02856	0.124841	13.7719
GRIA2	-2.91455	-2.2723	0.77964	0.207	13.7719
RPL38	-2.90842	-1.01693	0.349652	0.494165	13.7719
AHR	-2.90709	-0.726563	0.249928	0.604342	13.7719
TSPYL1	-2.90635	-1.77628	0.611172	0.291935	13.7719
LIN7B	-2.89848	-1.4141	0.487877	0.375244	13.7719
RUNX1T1	-2.89746	-1.12498	0.388263	0.45851	13.7719
hCG_1998957 /// HLA-DQB1 /// HLA-DQB2 /// HLA-DRB1 /// HLA-DRB2 /// HLA-DRB3 /// HLA-DRB4 /// HLA-DRB5 /// LOC100133484 /// LOC100133583 /// LOC100133661 /// LOC100133811 /// LOC730415 /// LOC731718 /// RNASE2 /// ZNF749	-2.89339	-0.519281	0.179472	0.697719	13.7719
CD44	-2.89071	-1.49912	0.518598	0.35377	13.7719
JAG1	-2.89	-1.14858	0.397432	0.451069	13.7719
SULT4A1	-2.88654	-1.13777	0.394163	0.454462	13.7719
FOXJ2	-2.88557	-1.01974	0.353394	0.493204	13.7719
DPP6	-2.88014	-3.05609	1.06109	0.120234	13.7719
C8orf4	-2.87818	-1.54521	0.536872	0.342645	13.7719
DUSP1	-2.86779	-2.30851	0.80498	0.201869	13.7719
ACVR2A	-2.86411	-1.12528	0.392888	0.458415	13.7719
IFRD1	-2.85785	-2.09155	0.731861	0.234629	13.7719
KIAA0090	-2.85241	-0.967244	0.339098	0.511482	13.7719
PSMC2	-2.85059	-1.07479	0.377042	0.474739	13.7719
MLLT11	-2.85045	-0.770161	0.27019	0.586352	13.7719
TLE4	-2.8503	-1.38541	0.486057	0.382781	13.7719
TAX1BP1	-2.84482	-1.6332	0.574095	0.322373	13.7719
CALB1	-2.84356	-3.49006	1.22736	0.0889995	13.7719
NTRK3	-2.83796	-1.56316	0.550802	0.33841	17.5745
ECEL1	-2.83267	-2.71875	0.959785	0.151906	17.5745
CAMK2G	-2.83178	-1.39224	0.491649	0.380973	17.5745
LYST	-2.82832	-1.07221	0.379096	0.475591	17.5745
DERA	-2.82753	-1.58246	0.559663	0.333911	17.5745
PAM	-2.82621	-1.76944	0.62608	0.293323	17.5745
SCG5	-2.82383	-1.50773	0.533933	0.351663	17.5745
TUBGCP4	-2.82305	-1.36403	0.483177	0.388495	17.5745
GABBR1	-2.82047	-2.44317	0.866227	0.183879	17.5745
DIRAS2	-2.81752	-1.59722	0.566888	0.330513	17.5745
CLTC	-2.81437	-0.837791	0.297683	0.5595	17.5745
SFRS4	-2.81332	-0.992904	0.35293	0.502465	17.5745
KIAA1107	-2.80694	-3.27608	1.16713	0.103229	17.5745
USP33	-2.80687	-1.47091	0.52404	0.360754	17.5745
MKRN1	-2.80453	-1.19987	0.427831	0.435316	17.5745
LYPLA2	-2.79926	-0.47568	0.16993	0.719128	17.5745
APLNR	-2.79765	-1.3219	0.472502	0.400009	17.5745
HES1	-2.79598	-0.86513	0.309419	0.548997	17.5745
S100A13	-2.78654	-1.49533	0.536628	0.354699	17.5745
CDC5L	-2.78399	-0.810326	0.291066	0.570253	17.5745
PCDHA1 /// PCDHA10 /// PCDHA11 /// PCDHA12 /// PCDHA13 /// PCDHA2 /// PCDHA3 /// PCDHA4 /// PCDHA5 /// PCDHA6 /// PCDHA7 /// PCDHA8 /// PCDHA9 /// PCDHAC1 /// PCDHAC2	-2.78108	-2.47263	0.889089	0.180162	17.5745
ITSN2	-2.77769	-1.11761	0.40235	0.460858	17.5745
GUCY1B3	-2.77192	-1.86103	0.671387	0.27528	17.5745
DDX5	-2.76852	-1.2155	0.439041	0.430625	17.5745
39698	-2.76661	-1.01079	0.365355	0.496273	17.5745
SOS2	-2.76414	-1.55528	0.562665	0.340262	17.5745
ATP6V0E2	-2.75909	-1.75102	0.634638	0.297091	17.5745
RUFY3	-2.75811	-0.863848	0.313204	0.549485	17.5745
EPB41L1	-2.75302	-1.48356	0.538886	0.357604	17.5745
LMBRD1	-2.75175	-2.40712	0.874759	0.188532	17.5745
MBNL2	-2.74772	-2.04353	0.743718	0.242569	17.5745
PIGZ	-2.74736	-1.01166	0.368231	0.495975	17.5745
ACYP1	-2.74315	-1.38054	0.503267	0.384076	17.5745
CD200	-2.73819	-1.33613	0.487963	0.39608	17.5745
FAM131A	-2.73399	-1.1344	0.414925	0.455525	17.5745
USP15	-2.72442	-1.00593	0.369227	0.497949	17.5745
ME1	-2.72275	-1.53503	0.56378	0.345071	17.5745
RHOB	-2.72162	-0.827922	0.304202	0.56334	17.5745
TTLL1	-2.72032	-1.05385	0.3874	0.48168	17.5745
MAGED2	-2.71999	-0.687715	0.252837	0.620837	17.5745
YIPF1	-2.71828	-2.11549	0.778246	0.230768	17.5745
RBM5	-2.71653	-0.776277	0.28576	0.583872	17.5745
MAP3K3	-2.71631	-0.968919	0.356704	0.510889	17.5745
RRAGC	-2.70966	-1.13702	0.419616	0.454699	17.5745
NUDCD3	-2.70945	-1.03447	0.3818	0.488196	17.5745
GNAZ	-2.70497	-0.759118	0.280638	0.590858	17.5745
C1orf149	-2.70222	-1.38109	0.511097	0.383927	17.5745
GNS	-2.70065	-0.788001	0.291782	0.579146	17.5745
FBXL5	-2.6996	-1.19552	0.442852	0.436628	17.5745
BICD1	-2.69553	-1.00338	0.37224	0.498829	17.5745
HSPB8	-2.6931	-1.90171	0.706143	0.267626	17.5745
IGSF3	-2.68971	-0.981269	0.364823	0.506534	17.5745
HOXC4 /// HOXC6	-2.67985	-3.47498	1.29671	0.0899348	17.5745
CRADD	-2.6767	-0.599188	0.223853	0.660126	17.5745
RAMP3	-2.67269	-2.74626	1.02753	0.149037	17.5745
ZNF187	-2.66699	-0.893381	0.334978	0.538351	17.5745
PUM1	-2.66408	-1.1636	0.436774	0.446398	17.5745
NPTN	-2.66089	-2.24728	0.844561	0.21062	17.5745
ATP9A	-2.65919	-0.687607	0.258578	0.620883	17.5745
SLC22A4	-2.65877	-1.91433	0.720005	0.265295	17.5745
GNPTAB	-2.65748	-1.41894	0.533941	0.373988	17.5745
XPO7	-2.65318	-0.832693	0.313847	0.56148	17.5745
TG	-2.65231	-1.70053	0.641148	0.307674	17.5745
DYNC1I1	-2.64769	-3.34143	1.26202	0.0986574	17.5745
FAM164A	-2.64688	-0.830419	0.313735	0.562366	17.5745
PTGER1	-2.64547	-0.519934	0.196537	0.697404	17.5745
TMEM59	-2.64176	-1.29203	0.489078	0.408377	17.5745
TNC	-2.64063	-1.0049	0.380551	0.498306	17.5745
ST7	-2.63847	-1.30505	0.494624	0.404707	17.5745
FRZB	-2.63464	-1.75526	0.666223	0.29622	17.5745
C16orf80	-2.62621	-1.00362	0.382156	0.498745	17.5745
CHD5	-2.62565	-2.03316	0.774345	0.244319	17.5745
SYT17	-2.6234	-0.90205	0.343848	0.535126	17.5745
ITM2C	-2.61917	-2.22575	0.849794	0.213787	17.5745
WTAP	-2.61877	-1.11666	0.426408	0.461159	17.5745
DGCR2	-2.61705	-0.566326	0.216399	0.675334	17.5745
ZNF365	-2.61108	-2.38394	0.913007	0.191586	17.5745
FAM115A	-2.60425	-1.23708	0.475024	0.42423	17.5745
RFK	-2.60353	-0.988304	0.379602	0.50407	17.5745
PCLO	-2.599	-1.4704	0.565757	0.360881	17.5745
TSC22D1	-2.59633	-1.01656	0.391538	0.494293	17.5745
ASTN1	-2.59261	-1.93917	0.747962	0.260766	17.5745
PEF1	-2.59143	-1.89266	0.730354	0.26931	17.5745
ATP6V1F	-2.59	-0.852244	0.329052	0.553922	17.5745
L1CAM	-2.58775	-0.998108	0.385706	0.500656	17.5745
TFAP2B	-2.58771	-2.09665	0.810237	0.2338	17.5745
CHMP5	-2.57896	-1.13598	0.44048	0.455025	17.5745
EPAS1	-2.57842	-1.14212	0.442952	0.453094	17.5745
DLG5	-2.57676	-0.690069	0.267805	0.619824	17.5745
PRKAR2B	-2.57497	-1.35964	0.528023	0.389679	17.5745
ISCU	-2.57139	-1.23529	0.480398	0.424756	17.5745
TEK	-2.57133	-1.18973	0.462691	0.438384	17.5745
UBE2E3	-2.56658	-1.48431	0.578321	0.35742	17.5745
LRRC40	-2.5658	-0.905163	0.35278	0.533972	17.5745
TUBB2B	-2.56437	-0.978728	0.381664	0.507427	17.5745
SPEG	-2.56415	-0.543533	0.211974	0.686089	17.5745
IL7	-2.56055	-2.69536	1.05265	0.154389	17.5745
ARMC8	-2.55953	-0.732083	0.286022	0.602034	17.5745
LUZP1	-2.55942	-0.874273	0.34159	0.545529	17.5745
YWHAQ	-2.55835	-0.827637	0.323504	0.563451	17.5745
C6orf62	-2.55763	-1.57053	0.614056	0.336685	17.5745
TULP4	-2.55634	-0.904416	0.353794	0.534249	17.5745
ANKRA2	-2.55053	-1.4986	0.587565	0.353896	17.5745
AMPH	-2.5491	-2.66437	1.04522	0.157741	17.5745
CFHR4	-2.54869	-0.400456	0.157122	0.757619	17.5745
GOLGA9P	-2.54347	-1.50574	0.592002	0.352149	17.5745
SGK1	-2.54291	-2.28379	0.898104	0.205357	17.5745
SLC25A12	-2.54279	-0.923582	0.363216	0.527198	17.5745
GABARAP	-2.53755	-1.63547	0.644507	0.321866	17.5745
LRRN3	-2.53721	-2.08211	0.82063	0.236169	17.5745
TMEM66	-2.5369	-1.39702	0.55068	0.379713	17.5745
MAN2B2	-2.53375	-0.879719	0.3472	0.543473	17.5745
COQ10B	-2.53138	-1.0119	0.399741	0.495894	17.5745
ATG12	-2.52186	-0.871122	0.345428	0.546722	17.5745
THRA	-2.51998	-1.59707	0.633763	0.330547	17.5745
EIF4A2	-2.51752	-0.84522	0.335735	0.556626	17.5745
ALDH3A2	-2.51713	-1.39875	0.555694	0.379257	17.5745
LRRFIP2	-2.51613	-0.500557	0.198939	0.706834	17.5745
LOC100132235 /// PNRC2	-2.51421	-1.29641	0.515633	0.407139	17.5745
STX1A	-2.50737	-0.383871	0.153097	0.766378	17.5745
A2BP1	-2.50652	-2.38402	0.951129	0.191575	23.6417
DYNC1I2	-2.50579	-1.07678	0.429715	0.474087	23.6417
RAB3B	-2.50573	-1.99448	0.795967	0.250959	23.6417
UPP1	-2.50271	-1.30697	0.522222	0.404169	23.6417
HTATIP2	-2.50007	-0.653888	0.261548	0.635565	23.6417
ZBTB38	-2.49934	-1.27287	0.509282	0.413837	23.6417
EID1	-2.49608	-0.682982	0.273622	0.622877	23.6417
PMP22	-2.49053	-2.74501	1.10218	0.149166	23.6417
NBPF10	-2.49022	-1.45943	0.586065	0.363637	23.6417
DCTN3	-2.48405	-0.854418	0.343962	0.553089	23.6417
CUL3	-2.48047	-0.955879	0.385362	0.515528	23.6417
IFT20	-2.47969	-1.03239	0.416337	0.488901	23.6417
SERF1A /// SERF1B	-2.46362	-0.497814	0.202066	0.708179	23.6417
ARL6IP5	-2.46359	-1.47786	0.59988	0.359021	23.6417
C22orf9	-2.45593	-1.06415	0.433297	0.478255	23.6417
FARP2	-2.45557	-0.760152	0.309562	0.590434	23.6417
SPOCK1	-2.45351	-2.52964	1.03103	0.173182	23.6417
PBX1	-2.45187	-1.48338	0.605001	0.357649	23.6417
MED21	-2.45027	-1.29496	0.528495	0.407548	23.6417
PI4KA /// PI4KAP1 /// PI4KAP2 /// PI4KAP2	-2.44834	-0.749186	0.305998	0.594939	23.6417
SNX10	-2.44716	-1.96079	0.801251	0.256887	23.6417
MAP4K3	-2.44163	-1.33624	0.547274	0.396051	23.6417
BSDC1	-2.44076	-1.06343	0.435698	0.478492	23.6417
LOC100127918 /// LOC100127922 /// SUMO2 /// SUMO4	-2.4406	-0.758365	0.310729	0.591166	23.6417
GADD45A	-2.4369	-1.39946	0.574278	0.379071	23.6417
ATP8A1	-2.43649	-2.26955	0.931482	0.207394	23.6417
MOAP1	-2.43553	-1.43497	0.589184	0.369854	23.6417
MAP7	-2.43416	-1.19553	0.491146	0.436627	23.6417
SHOC2	-2.43166	-1.25599	0.516514	0.418706	23.6417
BPGM	-2.42958	-1.05816	0.435534	0.480243	23.6417
MRS2	-2.42458	-0.80812	0.333303	0.571126	23.6417
VAMP2	-2.42334	-0.59619	0.24602	0.661498	23.6417
ISCA1	-2.4225	-0.943886	0.389632	0.519831	23.6417
COMMD3	-2.42006	-0.641613	0.265123	0.640996	23.6417
CLTCL1	-2.41885	-1.44425	0.597082	0.367483	23.6417
INPP5F	-2.41581	-1.47613	0.61103	0.359451	23.6417
CYTH1	-2.41421	-0.752188	0.311567	0.593702	23.6417
ZNF292	-2.41376	-1.2063	0.499762	0.433377	23.6417
RERE	-2.4128	-1.2906	0.534899	0.40878	23.6417
APBA2	-2.41215	-0.783933	0.324993	0.580782	23.6417
KIAA0495	-2.40564	-0.791364	0.328961	0.577798	23.6417
COL4A3BP	-2.40538	-1.0979	0.456434	0.467197	23.6417
KIAA0494	-2.40408	-1.23144	0.512227	0.425893	23.6417
FKBP1B	-2.39798	-1.51106	0.630137	0.350854	23.6417
RHOT1	-2.39738	-1.39017	0.579871	0.38152	23.6417
NOTCH4	-2.39637	-0.409889	0.171045	0.752681	23.6417
MAP2K4	-2.39589	-1.97971	0.826294	0.25354	23.6417
RAPGEF5	-2.39417	-1.56257	0.652656	0.338547	23.6417
ITGA7	-2.38949	-0.551609	0.230847	0.682259	23.6417
PRKCZ	-2.38201	-1.95235	0.819624	0.258394	23.6417
TXNDC13	-2.38117	-1.43711	0.603531	0.369307	23.6417
hCG_1757335 /// RAP1B	-2.37664	-1.00238	0.421763	0.499176	23.6417
C19orf22	-2.37413	-0.5523	0.232632	0.681932	23.6417
STEAP3	-2.37387	-0.819218	0.345098	0.566749	23.6417
TUBA1B	-2.3714	-0.62833	0.264962	0.646925	23.6417
JAKMIP2	-2.37033	-0.636782	0.268647	0.643146	23.6417
DNAJB9	-2.36878	-1.36986	0.578299	0.386928	23.6417
RGS17	-2.36669	-1.54861	0.654334	0.34184	23.6417
TMEM80	-2.36406	-0.815538	0.344974	0.568197	23.6417
KLHL9	-2.36209	-0.729847	0.308983	0.602968	23.6417
SLC6A2	-2.35509	-1.45307	0.61699	0.365244	23.6417
TNFAIP3	-2.35404	-1.82427	0.774955	0.282383	23.6417
ADCK2	-2.35401	-1.06127	0.450833	0.479212	23.6417
TIMP3	-2.3517	-0.871846	0.37073	0.546447	23.6417
KLF11	-2.35109	-1.57095	0.668181	0.336586	23.6417
AGTPBP1	-2.35018	-0.679113	0.288962	0.624549	23.6417
POMT1	-2.34949	-0.766704	0.326328	0.587759	23.6417
ACTL6B	-2.3481	-1.32084	0.562515	0.400301	23.6417
KIFAP3	-2.34793	-2.26387	0.964198	0.208213	23.6417
MYO15B	-2.34789	-0.252847	0.107691	0.839239	23.6417
WIPI2	-2.33924	-0.562615	0.240512	0.677074	23.6417
ATP5J2	-2.33037	-0.754923	0.32395	0.592578	23.6417
OSBPL9	-2.32928	-1.43633	0.61664	0.369507	23.6417
TRPV2	-2.3291	-0.974786	0.418525	0.508815	23.6417
AK5	-2.32687	-2.13227	0.916371	0.228098	23.6417
BTBD3	-2.32595	-1.81032	0.778312	0.285128	23.6417
IGSF1	-2.32263	-1.10246	0.47466	0.465722	23.6417
CLASP2	-2.32195	-1.50359	0.647555	0.352674	23.6417
SERPINI1	-2.32178	-1.85518	0.799035	0.276398	23.6417
AGT	-2.32065	-1.33268	0.574268	0.397031	23.6417
PKIA	-2.32042	-2.11254	0.910413	0.23124	23.6417
ZBTB20	-2.3197	-1.33204	0.574229	0.397206	23.6417
TMCC1	-2.31893	-1.27769	0.55098	0.412457	23.6417
SRI	-2.31828	-1.01972	0.439859	0.493213	23.6417
FAM69A	-2.31743	-2.90182	1.25217	0.133803	23.6417
KIAA0562	-2.31216	-0.418779	0.181121	0.748057	23.6417
GNAQ	-2.30994	-1.03999	0.450221	0.486332	23.6417
CADM1	-2.30983	-0.978465	0.423609	0.507519	23.6417
MON2	-2.309	-0.760591	0.329403	0.590254	23.6417
PHC2	-2.30775	-1.27291	0.551579	0.413825	23.6417
FIS1	-2.30406	-1.428	0.619778	0.371645	23.6417
TTC13	-2.29996	-1.22654	0.533289	0.427341	23.6417
VAMP3	-2.2995	-0.748233	0.325389	0.595332	23.6417
TPPP3	-2.29754	-1.43977	0.62666	0.368625	23.6417
ITGB1	-2.29544	-0.86027	0.374773	0.55085	23.6417
ASTN2	-2.29529	-1.44772	0.630737	0.3666	23.6417
COPG2IT1	-2.29356	-2.80835	1.22445	0.142759	23.6417
GABARAPL1	-2.28328	-1.62045	0.709702	0.325235	23.6417
NGRN	-2.2826	-0.957606	0.419525	0.514911	23.6417
C1orf216	-2.27888	-0.902274	0.395928	0.535043	23.6417
ANXA7	-2.2746	-1.02054	0.448666	0.492933	23.6417
RABGEF1	-2.27093	-1.22176	0.537999	0.428759	23.6417
C20orf3	-2.26511	-0.775282	0.342271	0.584275	23.6417
RTN4	-2.26498	-0.837181	0.36962	0.559736	23.6417
RRAGA	-2.26112	-0.787034	0.348073	0.579534	23.6417
NPY	-2.26088	-2.54401	1.12523	0.171466	23.6417
PAFAH1B1	-2.25959	-0.942748	0.41722	0.520241	23.6417
HMGCL	-2.25885	-1.00644	0.445552	0.497775	23.6417
PTPRF	-2.25679	-1.23495	0.547217	0.424857	23.6417
VPS13C	-2.25522	-1.48042	0.656442	0.358384	23.6417
CYB5R1	-2.25473	-1.77913	0.789069	0.291358	23.6417
TRIM8	-2.25084	-0.649765	0.288676	0.637384	23.6417
BAI2	-2.25071	-1.21926	0.541724	0.429502	23.6417
PANK4	-2.2505	-0.708211	0.314691	0.612079	23.6417
MED8	-2.24938	-0.986136	0.438404	0.504828	23.6417
AKR1C1	-2.24919	-1.7869	0.794463	0.289794	23.6417
SYN2	-2.24863	-1.99809	0.888584	0.25033	23.6417
FIG4	-2.24827	-1.09038	0.484988	0.469637	23.6417
HMGN3	-2.24747	-0.881587	0.392257	0.54277	23.6417
GABARAPL2	-2.24199	-1.05133	0.468928	0.482523	23.6417
FECH	-2.24119	-1.10596	0.493473	0.464592	23.6417
EIF4G3	-2.24082	-0.804579	0.359056	0.572529	23.6417
NOC2L	-2.23903	-0.310752	0.138789	0.806222	23.6417
NAGK	-2.23807	-1.52052	0.679388	0.348561	23.6417
CYB5R2	-2.23666	-1.87458	0.838115	0.272706	23.6417
AKAP7	-2.23654	-2.68645	1.20117	0.155345	23.6417
TRSPAP1	-2.23578	-0.794653	0.355425	0.576482	23.6417
CYP3A7	-2.23393	-0.20453	0.0915558	0.867822	23.6417
SLC9A6	-2.22729	-2.62243	1.17741	0.162394	23.6417
INSIG2	-2.22067	-1.22588	0.552032	0.427537	30.8628
PMS2L2	-2.22038	-0.8788	0.395788	0.54382	30.8628
TANK	-2.21875	-0.999801	0.450614	0.500069	30.8628
MARCKSL1	-2.21749	-1.21252	0.546799	0.431514	30.8628
SCHIP1	-2.21701	-0.896726	0.404475	0.537104	30.8628
NEK7	-2.21658	-1.16446	0.525339	0.446132	30.8628
KIF5C	-2.21309	-0.872861	0.394409	0.546063	30.8628
SERPINA1	-2.21093	-0.429666	0.194337	0.742434	30.8628
SLC2A3P1	-2.20718	-1.28888	0.583949	0.409268	30.8628
FKSG49	-2.19686	-1.6705	0.760406	0.314144	30.8628
CHN2	-2.19422	-1.75164	0.798298	0.296964	30.8628
PDGFD	-2.19296	-0.406016	0.185146	0.754705	30.8628
TMEM165	-2.19216	-0.249425	0.113781	0.841232	30.8628
SMPDL3A	-2.19121	-1.48255	0.676593	0.357855	30.8628
AUTS2	-2.19088	-0.838971	0.382939	0.559042	30.8628
C10orf97	-2.18825	-1.24715	0.569928	0.421281	30.8628
SV2A	-2.18601	-1.42915	0.653769	0.37135	30.8628
GBAS	-2.18467	-0.91591	0.419244	0.530009	30.8628
C7orf28A /// C7orf28B /// LOC100133775	-2.1838	-0.886072	0.405748	0.541085	30.8628
RNF103	-2.18292	-1.08001	0.494754	0.473026	30.8628
OAT	-2.17582	-0.968312	0.445033	0.511104	30.8628
GRAMD1B	-2.17035	-0.541401	0.249453	0.687103	30.8628
FNBP1L	-2.16702	-1.65187	0.762278	0.318227	30.8628
OAZ2	-2.16654	-0.783404	0.361592	0.580994	30.8628
PYROXD1	-2.16555	-0.646842	0.298696	0.638677	30.8628
PTN	-2.16502	-2.66642	1.23159	0.157518	30.8628
EPB41L3	-2.16468	-2.25269	1.04066	0.209832	30.8628
TMEM50A	-2.16433	-2.18198	1.00815	0.220374	30.8628
DNAJB2	-2.16253	-1.14926	0.531442	0.450857	30.8628
NGFRAP1	-2.16249	-0.508369	0.235084	0.703017	30.8628
IQCE	-2.16011	-0.803228	0.371846	0.573066	30.8628
NFE2L1	-2.15872	-0.885118	0.41002	0.541443	30.8628
SYF2	-2.15789	-0.628491	0.291253	0.646853	30.8628
SLC25A4	-2.15707	-0.983605	0.455991	0.505714	30.8628
LRRTM2	-2.15646	-1.03019	0.477724	0.489646	30.8628
INTS3	-2.15304	-0.604281	0.280664	0.657799	30.8628
RAB3GAP1	-2.15249	-0.757455	0.351897	0.591539	30.8628
ATP6V0B	-2.15113	-1.76897	0.822346	0.293418	30.8628
TNFAIP1	-2.14986	-0.968249	0.450378	0.511126	30.8628
ATPIF1	-2.14842	-1.31786	0.613412	0.401128	30.8628
RP11-345P4.4 /// SLC35E2	-2.14739	-0.92742	0.431883	0.525798	30.8628
PIK3IP1	-2.14554	-1.39138	0.648499	0.381199	30.8628
LRRTM4	-2.14438	-1.95163	0.910112	0.258524	30.8628
CLGN	-2.14269	-1.45357	0.678386	0.365116	30.8628
PRR5	-2.14148	-1.10328	0.515195	0.465457	30.8628
CSPG5	-2.14097	-1.18716	0.554495	0.439167	30.8628
SLC35A1	-2.13873	-0.983911	0.460045	0.505607	30.8628
ENOX1	-2.138	-1.03672	0.484902	0.487435	30.8628
GARNL4	-2.13686	-1.30492	0.610673	0.404744	30.8628
N4BP2L1	-2.1358	-1.9897	0.931595	0.251792	30.8628
GIGYF2	-2.1356	-0.395644	0.185261	0.76015	30.8628
MAP3K5	-2.13541	-0.343889	0.161041	0.787915	30.8628
DCTN2	-2.13312	-0.467955	0.219375	0.722989	30.8628
CREM	-2.1297	-0.953594	0.447759	0.516344	30.8628
RSBN1	-2.12915	-1.49294	0.701192	0.355287	30.8628
LASP1	-2.12894	-1.022	0.48005	0.492434	30.8628
CHST12	-2.12639	-1.15134	0.541452	0.450207	30.8628
GALNT6	-2.12559	-1.02664	0.48299	0.490852	30.8628
GUCA1A	-2.12548	-1.99773	0.939893	0.250394	30.8628
MAP7D1	-2.12391	-0.898221	0.42291	0.536548	30.8628
RALGPS1	-2.1239	-1.39418	0.656428	0.38046	30.8628
RPS27A /// UBA52 /// UBB /// UBC	-2.11842	-0.999435	0.471783	0.500196	30.8628
ACADVL	-2.11839	-0.713263	0.3367	0.609939	30.8628
NQO1	-2.11836	-0.826821	0.390312	0.56377	30.8628
ENOX2	-2.11056	-0.521939	0.247299	0.696435	30.8628
ICMT	-2.11021	-0.577482	0.273661	0.670133	30.8628
SYNE1	-2.10706	-1.53442	0.728227	0.345219	30.8628
PIGK	-2.09952	-0.97065	0.462319	0.510276	30.8628
C5orf4	-2.09926	-1.75738	0.837147	0.295784	30.8628
ARID1A	-2.0991	-0.836494	0.398502	0.560003	30.8628
GAS7	-2.09811	-0.443096	0.211188	0.735554	30.8628
LOC100133609 /// MARCH3	-2.0953	-0.284956	0.135998	0.820767	30.8628
KIAA0802	-2.09286	-0.946908	0.452447	0.518743	30.8628
ITGA8	-2.09282	-2.45525	1.17318	0.182346	30.8628
PEG10	-2.09247	-1.10681	0.528949	0.464319	30.8628
SPAG9	-2.09242	-0.869395	0.415498	0.547376	30.8628
H3F3A /// H3F3B	-2.09038	-0.582674	0.278741	0.667725	30.8628
C10orf26	-2.08542	-0.576354	0.276373	0.670657	30.8628
TSPAN13	-2.08237	-1.02257	0.491059	0.49224	30.8628
REEP5	-2.08178	-1.12995	0.542779	0.456933	30.8628
SERPINE2	-2.081	-2.29029	1.10057	0.204435	30.8628
LOC157562	-2.07142	-1.31977	0.637135	0.400598	30.8628
MTCH1	-2.07047	-0.533287	0.257568	0.690979	30.8628
DAPK1	-2.0658	-1.63349	0.79073	0.322307	30.8628
RAB1A	-2.06524	-1.02998	0.498723	0.489716	30.8628
SYT1	-2.06235	-1.49295	0.723911	0.355284	30.8628
TMSB4X /// TMSL3	-2.06205	-1.2593	0.610703	0.417747	30.8628
ADORA1	-2.06187	-0.469962	0.22793	0.721984	30.8628
CCDC92	-2.06	-1.51787	0.736829	0.349202	30.8628
ST6GALNAC5	-2.05862	-2.46183	1.19586	0.181517	30.8628
CHP	-2.05775	-0.932663	0.453244	0.52389	30.8628
PTS	-2.05668	-0.771466	0.375102	0.585822	30.8628
HNF1B	-2.05289	-0.737674	0.359334	0.599705	30.8628
TUFT1	-2.05252	-1.91562	0.933302	0.265058	30.8628
ABI1	-2.05081	-1.25744	0.613145	0.418285	30.8628
RGS3	-2.04906	-1.0333	0.504277	0.488593	30.8628
FGG	-2.04788	-0.510034	0.249054	0.702206	30.8628
TSG101	-2.0477	-0.939229	0.458675	0.521511	30.8628
PTPRK	-2.04744	-1.79287	0.875664	0.288598	30.8628
LOC100133166 /// NBR1	-2.04548	-1.33177	0.651079	0.39728	30.8628
KCNB1	-2.04474	-1.23081	0.601938	0.426079	30.8628
C15orf24	-2.04306	-0.905589	0.44325	0.533815	30.8628
SRP14	-2.03989	-0.838674	0.411137	0.559157	30.8628
PIPOX	-2.03876	-2.11096	1.03542	0.231492	30.8628
ZNF512B	-2.03846	-0.42761	0.209771	0.743492	30.8628
TBK1	-2.0377	-0.271054	0.13302	0.828714	30.8628
APOLD1	-2.03604	-1.62053	0.795923	0.325216	30.8628
C17orf63	-2.03332	-0.586415	0.288403	0.665996	30.8628
CPEB1	-2.03172	-2.01729	0.9929	0.247022	30.8628
RCP9	-2.02835	-0.407868	0.201084	0.753736	30.8628
KIAA0895	-2.02748	-0.716505	0.353397	0.60857	30.8628
CREBL2	-2.0265	-1.0749	0.530419	0.474705	30.8628
VAMP1	-2.02417	-1.26886	0.626854	0.414987	30.8628
CELSR2	-2.02414	-0.187831	0.0927954	0.877925	30.8628
FST	-2.02326	-0.316103	0.156234	0.803237	30.8628
YPEL5	-2.0229	-1.06276	0.525364	0.478716	30.8628
EPS8	-2.02287	-1.23962	0.612804	0.423483	30.8628
BCL10	-2.01332	-1.52706	0.75848	0.346983	30.8628
RNF38	-2.00903	-1.38036	0.687078	0.384123	30.8628
HMX1	-2.00901	-1.06323	0.529228	0.478561	30.8628
NCALD	-2.00882	-1.56635	0.779739	0.337661	30.8628
TBC1D9	-2.00866	-2.40487	1.19725	0.188826	30.8628
ADRB2	-2.00803	-2.32204	1.15638	0.199984	30.8628
ARNTL	-2.00717	-1.18263	0.589203	0.440548	30.8628
MFSD1	-2.00647	-1.67186	0.833236	0.313849	30.8628
TMEM14A	-2.00619	-1.22745	0.61183	0.427072	30.8628
RABGAP1L	-2.00574	-2.19288	1.09331	0.218714	30.8628
KBTBD2	-2.00538	-0.645859	0.322064	0.639112	30.8628
ZFYVE16	-2.00527	-0.975545	0.48649	0.508548	30.8628
ANXA5	-2.00338	-0.835039	0.416816	0.560568	30.8628
PPFIBP2	-2.00239	-1.13051	0.56458	0.456754	30.8628
LIN7C	-2.00229	-0.988836	0.493854	0.503884	30.8628
NCK1	-1.99403	-1.1009	0.552097	0.466226	30.8628
NDEL1	-1.99368	-0.767138	0.384785	0.587582	30.8628
FRY	-1.99038	-1.28705	0.646637	0.409787	30.8628
CLCN3	-1.98768	-1.10596	0.556408	0.464594	30.8628
KIAA1109	-1.98748	-1.2298	0.618775	0.426375	30.8628
NCAM1	-1.98577	-0.641634	0.323116	0.640987	30.8628
GTF2B	-1.98499	-0.967549	0.487433	0.511374	30.8628
FEM1B	-1.97725	-1.2914	0.653129	0.408555	30.8628
GNAO1	-1.97704	-0.55986	0.283181	0.678368	30.8628
WRB	-1.9769	-1.54737	0.782723	0.342134	30.8628
ERC2	-1.97685	-2.11915	1.07199	0.230182	30.8628
ARL4C	-1.97506	-0.903359	0.457384	0.53464	30.8628
AKAP6	-1.97183	-1.32674	0.672844	0.398669	30.8628
ABLIM3	-1.97061	-1.79572	0.91125	0.288028	30.8628
FAM3C	-1.97061	-1.77454	0.900504	0.292288	30.8628
RND3	-1.96933	-2.01301	1.02218	0.247756	30.8628
CSRP1	-1.96774	-0.8642	0.439185	0.549351	30.8628
KIF3A	-1.9668	-1.22939	0.625071	0.426498	30.8628
RIMBP2	-1.96665	-1.38389	0.703677	0.383185	30.8628
HISPPD1	-1.96323	-1.51589	0.772142	0.34968	30.8628
SRR	-1.96174	-1.87941	0.958035	0.271794	30.8628
ANXA2	-1.95887	-1.37217	0.700488	0.386311	30.8628
CLIP1	-1.95868	-1.06115	0.54177	0.479249	30.8628
SRPK2	-1.95839	-1.14303	0.583658	0.452808	30.8628
SMARCA1	-1.95579	-1.25645	0.642427	0.418572	30.8628
ZCCHC11	-1.95399	-1.29701	0.663775	0.406968	30.8628
NISCH	-1.9531	-0.432893	0.221644	0.740775	30.8628
EPHX2	-1.95078	-0.742253	0.380491	0.597805	30.8628
SNRK	-1.95045	-1.0914	0.559561	0.469306	30.8628
ACTB	-1.94822	-0.451068	0.231528	0.731501	30.8628
H6PD	-1.94771	-0.401112	0.20594	0.757275	30.8628
SLC18A1	-1.94543	-2.53466	1.30288	0.17258	39.8201
PRKRIP1	-1.9439	-0.508285	0.261477	0.703058	39.8201
PTBP2	-1.94379	-1.40269	0.721627	0.378222	39.8201
ING4	-1.94207	-1.03326	0.532041	0.488604	39.8201
GDPD5	-1.94019	-0.930684	0.479687	0.52461	39.8201
TH	-1.93889	-3.02978	1.56264	0.122446	39.8201
SFRS18	-1.93854	-0.509621	0.262889	0.702407	39.8201
BASP1	-1.93811	-0.675539	0.348556	0.626098	39.8201
TDRD12	-1.93593	-1.26845	0.655213	0.415107	39.8201
ATP6V1A	-1.9337	-1.08935	0.563349	0.469974	39.8201
ZDHHC17	-1.93313	-1.73188	0.895892	0.30106	39.8201
RBMS1	-1.93257	-0.732264	0.378906	0.601959	39.8201
CROCCL1	-1.93247	-1.11595	0.577477	0.461386	39.8201
MTMR3	-1.9324	-0.534891	0.276802	0.690211	39.8201
GPRASP1	-1.92508	-1.96466	1.02056	0.2562	39.8201
COBLL1	-1.92468	-0.299511	0.155616	0.812528	39.8201
HMGN2	-1.92243	-0.885137	0.460425	0.541436	39.8201
MEIS2	-1.92034	-2.64001	1.37476	0.160427	39.8201
RHOQ	-1.91868	-0.778841	0.405926	0.582835	39.8201
AKTIP	-1.91781	-0.643913	0.335754	0.639975	39.8201
SEPP1	-1.91761	-2.36849	1.23513	0.193648	39.8201
ZNF767	-1.91495	-0.751808	0.3926	0.593859	39.8201
RBM9	-1.91474	-0.372176	0.194375	0.772616	39.8201
IFFO	-1.91427	-0.311156	0.162545	0.805996	39.8201
ITGB5	-1.91252	-1.05028	0.549162	0.482873	39.8201
IQCG	-1.91236	-0.282132	0.147531	0.822375	39.8201
CAB39	-1.91169	-0.869098	0.454622	0.547489	39.8201
SPOCK2	-1.9113	-2.33847	1.22349	0.19772	39.8201
PTPN18	-1.9091	-0.385453	0.201903	0.765539	39.8201
ATP13A2	-1.90789	-0.854008	0.447618	0.553246	39.8201
CDS2	-1.90761	-0.655795	0.343778	0.634726	39.8201
TUBG2	-1.90739	-0.985821	0.516844	0.504938	39.8201
ZHX2	-1.90716	-1.08292	0.567815	0.472074	39.8201
SLC1A4	-1.90638	-0.898627	0.47138	0.536397	39.8201
MED13L	-1.90499	-0.299904	0.15743	0.812306	39.8201
MRPS33	-1.90462	-0.817428	0.429181	0.567453	39.8201
SSX2IP	-1.90287	-1.16187	0.61059	0.446932	39.8201
MAOA	-1.90043	-1.63209	0.858801	0.32262	39.8201
BIRC2	-1.9002	-1.01381	0.533528	0.495236	39.8201
MDH1	-1.89849	-0.536705	0.282701	0.689344	39.8201
SV2C	-1.89808	-1.45814	0.768219	0.363962	39.8201
ULK2	-1.89715	-1.88597	0.994103	0.270563	39.8201
MCF2L	-1.89589	-0.653723	0.344811	0.635638	39.8201
NR3C1	-1.89574	-1.36644	0.720794	0.387847	39.8201
NCKAP1	-1.89442	-0.758686	0.400485	0.591034	39.8201
MYT1	-1.88756	-0.587303	0.311144	0.665586	39.8201
FUCA1	-1.88609	-2.87981	1.52686	0.13586	39.8201
ANKRD46	-1.88489	-1.45652	0.772734	0.364372	39.8201
SLC38A2	-1.88365	-1.03035	0.546995	0.489592	39.8201
ATP5A1	-1.8831	-0.473169	0.251271	0.72038	39.8201
PIP4K2C	-1.88265	-0.927874	0.492855	0.525632	39.8201
KIAA0528	-1.88246	-0.730444	0.388027	0.602718	39.8201
NSF	-1.88237	-1.54172	0.819034	0.343475	39.8201
MRFAP1L1	-1.88181	-1.11712	0.593639	0.461014	39.8201
GOLM1	-1.87979	-0.882612	0.469527	0.542385	39.8201
C1orf123	-1.87958	-0.738071	0.392678	0.59954	39.8201
PRKAR1A	-1.87563	-0.963813	0.51386	0.5127	39.8201
SLC25A16	-1.87151	-1.71364	0.915644	0.30489	39.8201
OTUD4	-1.87018	-0.285487	0.152652	0.820464	39.8201
LOC730324	-1.86889	-0.933446	0.499466	0.523606	39.8201
KLF9	-1.86577	-0.562092	0.301266	0.677319	39.8201
TBCA	-1.8644	-0.416083	0.223173	0.749457	39.8201
CHMP6	-1.86235	-0.426298	0.228903	0.744169	39.8201
JHDM1D	-1.86123	-0.47437	0.254869	0.719781	39.8201
TSC1	-1.8612	-1.06261	0.570926	0.478767	39.8201
SDC2	-1.85946	-0.942619	0.50693	0.520288	39.8201
IGFBP5	-1.85877	-0.695519	0.374183	0.617487	39.8201
PITPNA	-1.85582	-0.610426	0.328926	0.655003	39.8201
CCDC131	-1.85526	-1.16385	0.627323	0.446321	39.8201
KLHDC10	-1.84812	-1.45805	0.78894	0.363984	39.8201
KRT10	-1.84809	-0.35323	0.191132	0.782829	39.8201
DGKB	-1.84808	-1.46889	0.794818	0.36126	39.8201
COL7A1	-1.84604	-1.17593	0.636998	0.4426	39.8201
RBMY1A1 /// RBMY1B /// RBMY1D /// RBMY1E /// RBMY1F /// RBMY1H /// RBMY1J /// RBMY3AP	-1.8437	-1.61882	0.878028	0.325602	39.8201
PCTK2	-1.84324	-0.657035	0.356456	0.634181	39.8201
NAP1L3	-1.8432	-1.67656	0.90959	0.312828	39.8201
PEA15	-1.84309	-1.36017	0.737981	0.389538	39.8201
SGPL1	-1.84235	-1.29605	0.70348	0.407239	39.8201
CD164	-1.83877	-1.22055	0.663787	0.429119	39.8201
GREM1	-1.83789	-0.612894	0.333476	0.653884	39.8201
SDCCAG1	-1.83592	-0.620001	0.337706	0.65067	39.8201
LPL	-1.83295	-1.52708	0.833129	0.346978	39.8201
ATP7A	-1.8325	-1.40981	0.769334	0.376362	39.8201
UFM1	-1.83081	-0.454286	0.248134	0.729871	39.8201
MAP1LC3B	-1.82851	-0.747585	0.408849	0.5956	39.8201
NSUN6	-1.82819	-1.22126	0.668016	0.428909	39.8201
CHD9	-1.82788	-0.987524	0.540255	0.504343	39.8201
TACC1	-1.82737	-1.30699	0.715228	0.404164	39.8201
C1D	-1.82563	-0.859538	0.470817	0.551129	39.8201
PHLDB1	-1.82529	-0.770848	0.422315	0.586073	39.8201
KIF3C	-1.82467	-0.702175	0.384823	0.614645	39.8201
OSBPL3	-1.82405	-1.44202	0.790558	0.368052	39.8201
NRD1	-1.81904	-0.793548	0.436245	0.576924	39.8201
NDUFA5	-1.81859	-1.54361	0.848795	0.343026	39.8201
CHGB	-1.81756	-1.85459	1.02037	0.276511	39.8201
AAK1	-1.816	-0.824427	0.453979	0.564707	39.8201
ITM2B	-1.81556	-1.00753	0.554944	0.497396	39.8201
CAPZB	-1.81493	-0.509065	0.280487	0.702678	39.8201
RIOK3	-1.81451	-0.682275	0.376012	0.623182	39.8201
HBP1	-1.81371	-0.92995	0.512735	0.524876	39.8201
GNG12	-1.80848	-1.61994	0.895748	0.325349	39.8201
ARPP-19	-1.80551	-0.700294	0.387864	0.615447	39.8201
PH-4	-1.80485	-1.04794	0.580627	0.483657	39.8201
PER3	-1.80344	-0.508872	0.282167	0.702772	39.8201
UBR5	-1.79966	-0.728865	0.405002	0.603378	39.8201
ANKS1A	-1.79961	-0.923378	0.513099	0.527273	39.8201
CFHR2	-1.79913	-0.248784	0.13828	0.841605	39.8201
TUBB3	-1.79845	-1.1241	0.625038	0.458789	39.8201
WSB2	-1.79517	-0.897252	0.499815	0.536909	39.8201
CAPZA2	-1.7937	-1.27768	0.712315	0.412459	39.8201
PPP1CB	-1.78872	-0.522886	0.292324	0.695978	39.8201
SNX15	-1.78725	-0.617217	0.345344	0.651927	39.8201
LONP2	-1.78509	-1.15542	0.647258	0.448937	39.8201
DOCK3	-1.7832	-0.619209	0.347246	0.651028	39.8201
R3HDM2	-1.77659	-1.00255	0.564315	0.499115	39.8201
KRT17	-1.77574	-0.602891	0.339515	0.658433	39.8201
TDRD7	-1.77554	-1.36015	0.766045	0.389543	39.8201
ZMYM4	-1.77361	-0.797606	0.449709	0.575303	39.8201
HABP4	-1.77214	-0.44649	0.25195	0.733826	39.8201
FAM174B	-1.76994	-1.13648	0.642104	0.454867	39.8201
ZNF672	-1.7696	-0.684049	0.386555	0.622416	39.8201
BRF2	-1.76838	-0.642421	0.363282	0.640637	39.8201
SFRS12IP1	-1.768	-0.36316	0.205407	0.77746	39.8201
CAP2	-1.76783	-1.10987	0.627816	0.463336	39.8201
SPTBN4	-1.76713	-0.371288	0.210108	0.773092	39.8201
UNC84A	-1.76703	-1.22767	0.694767	0.427006	39.8201
C12orf49	-1.7661	-0.565498	0.320195	0.675722	39.8201
DDAH1	-1.76564	-1.41894	0.803636	0.373988	39.8201
PSMD11	-1.75881	-1.26859	0.721279	0.415064	39.8201
USP48	-1.75852	-0.555818	0.316072	0.680271	39.8201
VWA5A	-1.7567	-1.40701	0.800936	0.377093	39.8201
PCP4	-1.75645	-1.95668	1.114	0.25762	39.8201
PEX11B	-1.7563	-0.841717	0.479255	0.557979	39.8201
CSGALNACT1	-1.75334	-1.0818	0.61699	0.47244	39.8201
CBX1	-1.75196	-0.454582	0.25947	0.729722	39.8201
ANK3	-1.7515	-1.84858	1.05543	0.277666	39.8201
C1orf144	-1.75069	-0.684871	0.391201	0.622062	39.8201
TMBIM4	-1.75021	-0.203697	0.116384	0.868323	39.8201
CYFIP2	-1.7499	-1.14653	0.655199	0.451711	39.8201
CDC42EP4	-1.74958	-0.847518	0.484412	0.55574	39.8201
TRMT5	-1.74491	-0.86001	0.492868	0.550949	39.8201
OSTM1	-1.74357	-1.0907	0.625553	0.469534	39.8201
TBCB	-1.73975	-0.706538	0.406116	0.612789	39.8201
DRD2	-1.73481	-0.970201	0.559254	0.510435	39.8201
GOLPH3	-1.73301	-0.728181	0.420184	0.603665	39.8201
LEPROT	-1.73218	-1.05147	0.607022	0.482477	39.8201
ZNF14	-1.73061	-0.252738	0.14604	0.839302	39.8201
TCTA	-1.73027	-1.17269	0.677751	0.443593	39.8201
EIF4G2	-1.72976	-0.786175	0.4545	0.57988	39.8201
MAPK8IP1	-1.72369	-0.693299	0.402217	0.618438	39.8201
TF	-1.7221	-0.127459	0.0740141	0.915442	39.8201
PRKCB	-1.71821	-2.64628	1.54014	0.159732	39.8201
CADPS2	-1.71674	-0.193609	0.112777	0.874415	39.8201
CXorf57	-1.71622	-1.46038	0.850931	0.363396	39.8201
USP24	-1.71423	-0.689525	0.402236	0.620058	39.8201
FAM91A2	-1.70847	-1.15618	0.676731	0.4487	39.8201
FLJ10357	-1.70741	-0.219415	0.128507	0.858914	39.8201
MYO18A /// TIAF1	-1.70707	-0.894053	0.523734	0.5381	39.8201
MBD1	-1.70694	-0.428161	0.250835	0.743209	39.8201
IQSEC3 /// LOC100134209 /// LOC731035	-1.70407	-0.476037	0.279353	0.71895	39.8201
SESN1	-1.70266	-1.04458	0.613501	0.484785	39.8201
UBE2B	-1.7021	-1.10007	0.646299	0.466495	39.8201
BLCAP	-1.70173	-1.30658	0.767796	0.404279	39.8201
LHFP	-1.70167	-1.04055	0.611488	0.486142	39.8201
CIRBP	-1.70162	-1.22382	0.71921	0.428146	39.8201
CDC2L5	-1.70125	-0.122998	0.0722985	0.918277	39.8201
HERC1	-1.69911	-1.1906	0.700721	0.43812	39.8201
ACVR1B	-1.69898	-0.907693	0.534257	0.533037	39.8201
CSTA	-1.69794	-1.43743	0.846574	0.369224	39.8201
AHNAK	-1.69739	-0.78699	0.463648	0.579552	39.8201
YWHAH	-1.69463	-1.55296	0.916399	0.340811	39.8201
APP	-1.69441	-0.49557	0.292474	0.709282	39.8201
DMXL2	-1.69086	-1.18008	0.697913	0.441328	39.8201
DYNLT1	-1.69055	-0.564518	0.333926	0.676181	39.8201
GJD2	-1.69036	-0.762674	0.451191	0.589403	39.8201
FANCL	-1.68901	-1.24633	0.737906	0.421519	49.4062
TUSC3	-1.68814	-0.836726	0.495651	0.559913	49.4062
STAT3	-1.68666	-0.933684	0.553568	0.52352	49.4062
C1orf50	-1.68592	-1.17397	0.696337	0.4432	49.4062
MFSD11	-1.68409	-0.785467	0.466404	0.580164	49.4062
PMM1	-1.68185	-0.294089	0.17486	0.815587	49.4062
ALDOC	-1.68164	-2.21426	1.31673	0.215497	49.4062
ENTPD4	-1.68162	-0.800185	0.475842	0.574275	49.4062
IL13RA1	-1.6812	-0.555225	0.330255	0.680551	49.4062
CLCN6	-1.67801	-0.599864	0.357485	0.659816	49.4062
RCAN1	-1.6775	-0.929578	0.554146	0.525012	49.4062
CD302	-1.67721	-1.08993	0.649845	0.469785	49.4062
SMAD2	-1.67671	-0.654415	0.390298	0.635333	49.4062
GPX3	-1.67541	-1.54001	0.919181	0.343883	49.4062
39706	-1.6751	-1.05131	0.627608	0.482531	49.4062
IMPA1	-1.67386	-0.853623	0.509973	0.553393	49.4062
CCNL2	-1.6728	-0.427627	0.255636	0.743483	49.4062
SUV420H1	-1.6721	-1.15518	0.690857	0.449009	49.4062
VCL	-1.67047	-0.59608	0.356833	0.661549	49.4062
PSMD10	-1.67027	-1.16632	0.698282	0.445556	49.4062
SNX3	-1.66831	-0.411311	0.246543	0.75194	49.4062
EEF1A1	-1.66708	-0.524938	0.314885	0.694989	49.4062
SERINC3	-1.66702	-0.864787	0.518762	0.549127	49.4062
CD63	-1.66669	-0.746045	0.44762	0.596236	49.4062
NCOA6	-1.66545	-0.647979	0.389071	0.638174	49.4062
ATP6V1G1	-1.66447	-0.845759	0.508124	0.556418	49.4062
FLOT1	-1.66427	-0.695944	0.418167	0.617305	49.4062
DUSP26	-1.66405	-0.534177	0.321009	0.690553	49.4062
EFR3A	-1.66332	-0.703588	0.423002	0.614043	49.4062
DCLK1	-1.66325	-0.953495	0.573274	0.51638	49.4062
ELAVL4	-1.66191	-2.67773	1.61124	0.156287	49.4062
MAPK6	-1.66041	-0.803568	0.483958	0.57293	49.4062
DNAJB4	-1.65901	-0.552988	0.333325	0.681607	49.4062
SEC24A	-1.65891	-0.529895	0.319423	0.692605	49.4062
SPTBN1	-1.65878	-0.257789	0.155409	0.836369	49.4062
GTF2H1	-1.65867	-0.893396	0.538621	0.538345	49.4062
ECOP	-1.65765	-0.915154	0.552079	0.530287	49.4062
SLC30A1	-1.65601	-1.23837	0.747801	0.423852	49.4062
VAT1	-1.6556	-1.27573	0.770556	0.413015	49.4062
RAB3GAP2	-1.65543	-0.46543	0.281153	0.724255	49.4062
MRLC2	-1.65485	-0.71532	0.432256	0.60907	49.4062
C14orf139	-1.65475	-0.947736	0.572735	0.518445	49.4062
LPAR1	-1.65339	-0.604754	0.365767	0.657583	49.4062
PIK3CD	-1.65298	-1.23165	0.745105	0.425831	49.4062
RAP1GAP	-1.65192	-1.01448	0.614123	0.495005	49.4062
CYP46A1	-1.64919	-1.52277	0.923345	0.348016	49.4062
PPP2R5B	-1.64914	-0.54097	0.328031	0.687309	49.4062
TSPYL4	-1.64908	-1.03803	0.629458	0.486993	49.4062
PKN2	-1.64891	-0.722085	0.437915	0.606221	49.4062
LOC100132214 /// LOC100134722	-1.64742	-0.453706	0.275404	0.730165	49.4062
HNT	-1.64717	-0.252559	0.153329	0.839406	49.4062
ZER1	-1.64714	-0.258136	0.156717	0.836168	49.4062
FBXO11	-1.64638	-0.964555	0.585865	0.512437	49.4062
TARBP1	-1.64497	-0.572543	0.348058	0.67243	49.4062
PCSK1N	-1.64357	-0.962287	0.585485	0.513243	49.4062
MPZL1	-1.64264	-0.580531	0.353413	0.668718	49.4062
ATP6V0D1	-1.64141	-1.17751	0.717373	0.442115	49.4062
ARL8B	-1.64117	-1.01017	0.615518	0.496489	49.4062
LPP	-1.64072	-0.929697	0.566641	0.524969	49.4062
CBX7	-1.63893	-0.709766	0.433065	0.611419	49.4062
MEIS1	-1.63847	-1.76453	1.07694	0.294322	49.4062
STXBP1	-1.63763	-0.826101	0.504448	0.564052	49.4062
SKP1	-1.63457	-0.745273	0.455945	0.596555	49.4062
ARHGEF3	-1.63451	-1.80751	1.10584	0.285685	49.4062
PARC	-1.63315	-0.441067	0.270071	0.73659	49.4062
EEF1A1 /// EEF1AL7 /// LOC100130211 /// LOC100132804 /// LOC389223 /// LOC401717 /// LOC645693 /// LOC645715 /// LOC728672	-1.63038	-0.543336	0.333258	0.686182	49.4062
NKAIN1	-1.63021	-0.393424	0.241334	0.76132	49.4062
PNMAL1	-1.62892	-1.11859	0.686705	0.460544	49.4062
RHOC	-1.62575	-1.27707	0.785526	0.412633	49.4062
FLJ21767 /// LOC100132214 /// LOC100133005 /// LOC100134722 /// RASA4	-1.6255	-1.16975	0.719629	0.444497	49.4062
PCSK2	-1.62516	-0.573679	0.352998	0.671901	49.4062
C9orf125	-1.62481	-1.4965	0.92103	0.354413	49.4062
ZFAND6	-1.62409	-1.14892	0.707425	0.450962	49.4062
PLD3	-1.6223	-1.34014	0.826075	0.394982	49.4062
RHBDF1	-1.61808	-0.294695	0.182126	0.815245	49.4062
SHC2	-1.61638	-0.643157	0.3979	0.64031	49.4062
SH3GL3	-1.61582	-0.566257	0.350446	0.675367	49.4062
BBS4	-1.61412	-0.17553	0.108746	0.885442	49.4062
CD59	-1.61364	-0.906373	0.561695	0.533525	49.4062
MAP1A	-1.61349	-1.5864	0.983207	0.333002	49.4062
CADM3	-1.61315	-0.37392	0.231796	0.771683	49.4062
C1orf165	-1.61036	-0.880515	0.546783	0.543173	49.4062
RABGGTB	-1.60929	-1.2005	0.745979	0.435125	49.4062
CMPK1	-1.60645	-1.28145	0.797691	0.411381	49.4062
MRPL34	-1.60637	-0.358282	0.223038	0.780093	49.4062
DNAJA1	-1.60583	-0.606782	0.377861	0.65666	49.4062
SERPINB6	-1.60394	-1.28085	0.798563	0.411554	49.4062
PLEKHA8 /// PLEKHA9	-1.60381	-0.572696	0.357086	0.672359	49.4062
PLAT	-1.60351	-1.12861	0.703839	0.457355	49.4062
TMEM45A	-1.60338	-0.898213	0.5602	0.536551	49.4062
SYT13	-1.60267	-1.2506	0.780324	0.420273	49.4062
NDST2	-1.60238	-0.493817	0.308178	0.710144	49.4062
NR4A1	-1.60185	-0.948938	0.592402	0.518013	49.4062
PRPSAP2	-1.59857	-0.779346	0.487526	0.582631	49.4062
CLDN14	-1.59818	-0.558905	0.349714	0.678817	49.4062
CDC27	-1.59802	-0.551694	0.345236	0.682218	49.4062
STS	-1.59692	-0.607324	0.38031	0.656413	49.4062
PTP4A2	-1.59576	-0.990251	0.62055	0.50339	49.4062
PPL	-1.59474	-0.577851	0.362348	0.669961	49.4062
SLC22A14	-1.59193	-0.787753	0.49484	0.579246	49.4062
ADH1A	-1.58994	-0.241646	0.151984	0.84578	49.4062
ATF3	-1.58921	-1.0947	0.688834	0.468232	49.4062
LAMA4	-1.58805	-0.895452	0.563869	0.537579	49.4062
ZEB1	-1.58722	-0.841941	0.53045	0.557893	49.4062
FAM134A	-1.58506	-0.798269	0.503621	0.575039	49.4062
SOX15	-1.58383	-1.2486	0.788342	0.420856	49.4062
TRAPPC3	-1.58383	-0.689995	0.43565	0.619856	49.4062
RND2	-1.58296	-0.827539	0.522778	0.563489	49.4062
LOC400642	-1.58204	-0.635627	0.401778	0.643661	49.4062
ACSL3	-1.58168	-0.91153	0.576305	0.531621	49.4062
TNKS2	-1.58145	-0.61813	0.390863	0.651515	49.4062
PACSIN2	-1.58077	-0.748272	0.473358	0.595316	49.4062
FAM8A1	-1.58025	-0.943107	0.596809	0.520111	49.4062
CHCHD7	-1.58011	-0.520649	0.329501	0.697058	49.4062
ING3	-1.57881	-0.601346	0.380886	0.659139	49.4062
LEMD3	-1.57828	-0.973577	0.616858	0.509242	49.4062
DKK1	-1.57828	-1.25568	0.7956	0.418796	49.4062
RB1CC1	-1.57805	-0.788278	0.499526	0.579035	49.4062
ACTR10	-1.5764	-0.913582	0.579539	0.530865	49.4062
NFE2L2	-1.57589	-0.884286	0.561133	0.541756	49.4062
ADIPOR1	-1.57366	-0.645257	0.410035	0.639379	49.4062
PRB3	-1.57098	-0.298214	0.189826	0.813259	49.4062
TMEM57	-1.57087	-0.574023	0.365416	0.671741	49.4062
LRRC17	-1.5708	-1.16703	0.742953	0.445336	49.4062
BMI1	-1.57058	-0.697352	0.44401	0.616703	49.4062
TACSTD1	-1.56977	-1.1309	0.720423	0.456632	49.4062
FOXO3	-1.56833	-0.860007	0.548357	0.55095	49.4062
NOL4	-1.56803	-1.29921	0.828566	0.406348	49.4062
RBX1	-1.56759	-0.374672	0.239011	0.771281	49.4062
ERMP1	-1.56698	-0.106775	0.0681405	0.928662	49.4062
GGNBP2	-1.56567	-0.981013	0.626578	0.506624	49.4062
THSD7A	-1.56233	-1.35097	0.864714	0.392029	49.4062
RUNDC3A	-1.56158	-0.927127	0.59371	0.525905	49.4062
GABRP	-1.56135	-1.92639	1.2338	0.263087	49.4062
VPS45	-1.56068	-1.43735	0.920976	0.369244	49.4062
SETD1B	-1.56047	-0.446654	0.28623	0.733743	49.4062
ATP6V1H	-1.56034	-0.692707	0.443946	0.618692	49.4062
TMEM47	-1.55894	-1.1463	0.735306	0.451784	49.4062

## Sheet: DePreter_14 Down
Gene ID	Score(d)	Numerator(r)	Denominator(s+s0)	Fold Change	q-value(%)
MAB21L1	-5.33472	-5.97113	1.1193	0.0159408	0
MGC39900 /// TMSL8	-5.09362	-5.25477	1.03164	0.0261913	0
TMEM14A	-4.64831	-3.58054	0.770289	0.083589	0
ZCCHC14	-4.62533	-5.11693	1.10628	0.0288172	0
GCH1	-4.4259	-4.264	0.96342	0.0520485	0
DYNC1I2	-4.27876	-3.02449	0.706861	0.122896	0
FNBP1L	-4.26022	-4.66731	1.09555	0.039355	0
PHTF2	-4.26005	-3.22534	0.757113	0.106924	0
KLHDC2	-4.19997	-3.03962	0.723723	0.121614	0
DGCR6 /// DGCR6L	-4.16859	-3.48855	0.836864	0.0890929	0
NBEA	-4.16421	-4.24475	1.01934	0.0527475	0
TAF7	-4.10256	-3.44377	0.839421	0.0919011	0
PTBP2	-4.07453	-3.62444	0.889538	0.0810837	0
hCG_1781062 /// SRP9	-3.97142	-3.57271	0.899604	0.0840441	0
ZNF423	-3.82564	-3.31945	0.867684	0.100172	0
CLASP2	-3.79248	-3.27959	0.864762	0.102978	0
SOBP	-3.7297	-2.93186	0.786084	0.131046	0
GSTA4	-3.7157	-3.08263	0.829623	0.118042	0
PSIP1	-3.67615	-2.48188	0.675131	0.179011	0
FAM184A	-3.59836	-3.15892	0.877877	0.111962	0
HNRNPA2B1	-3.59318	-3.04533	0.847531	0.121133	0
SRPK1	-3.58715	-2.73917	0.763606	0.149771	0
CRNKL1	-3.57981	-3.54067	0.989064	0.0859316	0
PRIM1	-3.50361	-3.7508	1.07055	0.0742844	0
SUMO2	-3.46564	-2.78404	0.803326	0.145185	0
HLTF	-3.45718	-3.17349	0.917943	0.110837	0
ZFPM2	-3.42883	-3.92297	1.14411	0.0659279	0
YTHDF2	-3.41631	-2.82505	0.82693	0.141116	0
NT5DC2	-3.41122	-5.29661	1.5527	0.0254426	0
UBE2E3	-3.40436	-3.68752	1.08317	0.0776153	0
ZNHIT3	-3.39039	-4.53996	1.33907	0.042987	0
BTBD3	-3.37119	-3.48815	1.0347	0.0891172	0
GTF2E1	-3.36577	-2.70839	0.804687	0.153001	0
H2AFZ	-3.35937	-3.07579	0.915586	0.118603	0
HMGB3	-3.35216	-2.86418	0.854428	0.13734	0
PLXNC1	-3.33848	-4.18587	1.25383	0.0549449	0
TFAP2B	-3.31871	-4.85393	1.4626	0.0345797	0
MYCN	-3.31056	-3.33012	1.00591	0.0994335	0
TAF11	-3.2894	-2.84541	0.865023	0.139139	0
LOC643287 /// PTMA	-3.2568	-2.73948	0.841157	0.149739	0
OPHN1	-3.2516	-5.10328	1.56947	0.029091	0
NAT13	-3.24122	-2.03164	0.626814	0.244576	0
ARL6IP1	-3.22013	-2.68675	0.834362	0.155313	0
SCN3A	-3.21036	-5.86595	1.82719	0.0171464	0
IGSF3	-3.20453	-3.03023	0.945606	0.122408	0
TOP2B	-3.20155	-2.83339	0.885008	0.140302	0
[truncated: 954 more rows]

## Sheet: DePreter_23 Down
Gene ID	Score(d)	Numerator(r)	Denominator(s+s0)	Fold Change	q-value(%)
[truncated: 1,000 more rows]

[truncated: 44 more sheets: DePreter_24 Down, DePreter_34 Down, McArdleWilzén_12_Up, McArdleWilzén_13_Up, McArdleWilzén_14 Up, McArdleWilzén_23 Up, McArdleWilzén_24 Up, McArdleWilzén_34 Up, McArdleWilzén_12 Down, McArdleWilzén_13 Down, McArdleWilzén_14 Down, McArdleWilzén_23 Down, McArdleWilzén_24 Down, McArdleWilzén_34 Down, DePreterMcArdleWilzén_12 Up, DePreterMcArdleWilzén_13 Up, DePreterMcArdleWilzén_14 Up, DePreterMcArdleWilzén_23 Up, DePreterMcArdleWilzén_24 Up, DePreterMcArdleWilzén_34 Up …]
