# Supplementary material for: ERBB3 is a marker of a ganglioneuroblastoma/ganglioneuroma-like expression profile in neuroblastic tumours
Source: Mol Cancer. 2013 Jul 8;12:70. doi: 10.1186/1476-4598-12-70 (PMC3766266; doi:10.1186/1476-4598-12-70)
Supplement: Additional file 6 — Gene networks used for GSEA analysis. The table presents the gene network members of all c2 curate gene sets (4850 in total) from MSigDB (www.broadinstitute.org/gsea/msigdb), and seven ARACNE gene networks used in the GSEA analyses. [file 1476-4598-12-70-S6.xlsx]

## Sheet: c2.all.v3.1.symbols_7ARACNE_FAe
KEGG_GLYCOLYSIS_GLUCONEOGENESIS	http://www.broadinstitute.org/gsea/msigdb/cards/KEGG_GLYCOLYSIS_GLUCONEOGENESIS	ACSS2	GCK	PGK2	PGK1	PDHB	PDHA1	PDHA2	PGM2	TPI1	ACSS1	FBP1	ADH1B	HK2	ADH1C	HK1	HK3	ADH4	PGAM2	ADH5	PGAM1	ADH1A	ALDOC	ALDH7A1	LDHAL6B	PKLR	LDHAL6A	ENO1	PKM2	PFKP	BPGM	PCK2	PCK1	ALDH1B1	ALDH2	ALDH3A1	AKR1A1	FBP2	PFKM	PFKL	LDHC	GAPDH	ENO3	ENO2	PGAM4	ADH7	ADH6	LDHB	ALDH1A3
KEGG_CITRATE_CYCLE_TCA_CYCLE	http://www.broadinstitute.org/gsea/msigdb/cards/KEGG_CITRATE_CYCLE_TCA_CYCLE	IDH3B	DLST	PCK2	CS	PDHB	PCK1	PDHA1	LOC642502	PDHA2	LOC283398	FH	SDHD	OGDH	SDHB	IDH3A	SDHC	IDH2	IDH1	ACO1	ACLY	MDH2	DLD	MDH1	DLAT	OGDHL	PC	SDHA	SUCLG1	SUCLA2	SUCLG2	IDH3G	ACO2
KEGG_PENTOSE_PHOSPHATE_PATHWAY	http://www.broadinstitute.org/gsea/msigdb/cards/KEGG_PENTOSE_PHOSPHATE_PATHWAY	RPE	RPIA	PGM2	PGLS	PRPS2	FBP2	PFKM	PFKL	TALDO1	TKT	FBP1	TKTL2	PGD	RBKS	ALDOA	ALDOC	ALDOB	H6PD	LOC729020	PRPS1L1	PRPS1	DERA	G6PD	PGM1	TKTL1	PFKP	GPI
KEGG_PENTOSE_AND_GLUCURONATE_INTERCONVERSIONS	http://www.broadinstitute.org/gsea/msigdb/cards/KEGG_PENTOSE_AND_GLUCURONATE_INTERCONVERSIONS	UGT1A10	UGT1A8	RPE	UGT1A7	UGT1A6	UGT2B28	UGT1A5	CRYL1	UGDH	UGT2A1	GUSB	UGT1A9	DCXR	LOC729020	DHDH	UGT2B11	UGP2	XYLB	UGT2B10	AKR1B1	UGT2B7	UGT2B4	UGT2A3	UGT1A4	UGT2B17	UGT1A1	UGT1A3	UGT2B15
KEGG_FRUCTOSE_AND_MANNOSE_METABOLISM	http://www.broadinstitute.org/gsea/msigdb/cards/KEGG_FRUCTOSE_AND_MANNOSE_METABOLISM	MPI	PMM2	PMM1	FBP2	PFKM	GMDS	PFKFB4	PFKL	MTMR6	TPI1	PHPT1	PFKFB3	FUK	PFKFB2	MTMR1	PFKFB1	AKR1B10	FPGT	KHK	FBP1	MTMR2	HK2	HK3	HK1	ALDOA	ALDOC	ALDOB	MTMR7	TSTA3	AKR1B1	SORD	GMPPA	PFKP	GMPPB
KEGG_GALACTOSE_METABOLISM	http://www.broadinstitute.org/gsea/msigdb/cards/KEGG_GALACTOSE_METABOLISM	GCK	GALK1	GLB1	GALE	B4GALT1	PGM2	LALBA	PFKM	PFKL	MGAM	HK2	HK1	HK3	GALT	G6PC2	GLA	GANC	LCT	GALK2	G6PC	UGP2	PGM1	AKR1B1	B4GALT2	GAA	PFKP
KEGG_ASCORBATE_AND_ALDARATE_METABOLISM	http://www.broadinstitute.org/gsea/msigdb/cards/KEGG_ASCORBATE_AND_ALDARATE_METABOLISM	UGT1A10	UGT1A8	UGT1A7	UGT1A6	ALDH1B1	UGT2B28	ALDH2	UGT1A5	MIOX	UGDH	UGT2A1	ALDH9A1	ALDH3A2	UGT1A9	ALDH7A1	UGT2B11	UGT2B10	UGT2B7	UGT2B4	UGT2A3	UGT1A4	UGT1A1	UGT2B17	UGT1A3	UGT2B15
KEGG_FATTY_ACID_METABOLISM	http://www.broadinstitute.org/gsea/msigdb/cards/KEGG_FATTY_ACID_METABOLISM	CPT1A	CPT1C	ACADS	ALDH1B1	ACADSB	ACADL	ALDH2	ACADM	CYP4A11	ACAT2	ACADVL	ACAT1	ACAA2	HADH	HADHB	HADHA	CYP4A22	ADH7	ADH6	ACSL6	ADH1B	ADH1C	ADH4	ECHS1	ADH5	ALDH9A1	ALDH3A2	ACSL5	ADH1A	EHHADH	GCDH	ALDH7A1	ACOX3	ACSL1	ACAA1	CPT2	CPT1B	ACOX1	ECI2	ECI1	ACSL3	ACSL4
KEGG_STEROID_BIOSYNTHESIS	http://www.broadinstitute.org/gsea/msigdb/cards/KEGG_STEROID_BIOSYNTHESIS	SOAT1	LSS	SQLE	EBP	CYP51A1	DHCR7	CYP27B1	DHCR24	HSD17B7	MSMO1	FDFT1	SC5DL	LIPA	CEL	TM7SF2	NSDHL	SOAT2
KEGG_PRIMARY_BILE_ACID_BIOSYNTHESIS	http://www.broadinstitute.org/gsea/msigdb/cards/KEGG_PRIMARY_BILE_ACID_BIOSYNTHESIS	CYP46A1	SLC27A5	BAAT	CYP7B1	AKR1C4	HSD17B4	SCP2	AKR1D1	ACOX2	HSD3B7	CYP27A1	AMACR	CYP7A1	CYP8B1	CYP39A1	CH25H
KEGG_STEROID_HORMONE_BIOSYNTHESIS	http://www.broadinstitute.org/gsea/msigdb/cards/KEGG_STEROID_HORMONE_BIOSYNTHESIS	SRD5A3	AKR1C4	CYP3A5	HSD3B2	UGT2B28	HSD3B1	COMT	SULT2B1	CYP3A4	CYP7A1	CYP11A1	AKR1C3	HSD11B2	SULT1E1	HSD11B1	HSD17B2	HSD17B3	CYP21A2	HSD17B1	CYP19A1	CYP17A1	CYP11B2	CYP11B1	HSD17B6	HSD17B7	UGT2B11	UGT2A3	UGT1A4	CYP3A7	UGT1A1	UGT1A3	UGT1A10	UGT1A8	UGT1A7	UGT1A6	UGT1A5	HSD17B8	AKR1C2	AKR1C1	CYP1A1	CYP1B1	STS	UGT2A1	SRD5A2	SRD5A1	CYP3A43	CYP7B1	UGT1A9
KEGG_OXIDATIVE_PHOSPHORYLATION	http://www.broadinstitute.org/gsea/msigdb/cards/KEGG_OXIDATIVE_PHOSPHORYLATION	ATP6V1G1	UQCR10	NDUFA5	NDUFA4	COX6CP3	PPA2	ATP5J2	NDUFS7	CYTB	ATP6V0A1	ATP6V1G2	ATP6V0B	ATP5O	COX2	COX1	ATP6AP1	COX8C	COX3	COX5B	COX4I1	ATP6V0A4	ATP12A	ATP6	ATP8	ATP5H	NDUFA2	NDUFA3	NDUFA1	LOC100133737	ATP5G1P5	UQCRQ	ATP6V1H	ATP5D	LHPP	ATP6V0D2	COX7A2L	ATP5G3	ATP6V1C2	ATP5G2	ATP5G1	ATP5F1	ATP5E	COX5A	TCIRG1	UQCRHL	ATP4B	ATP6V1D	ATP4A
KEGG_PURINE_METABOLISM	http://www.broadinstitute.org/gsea/msigdb/cards/KEGG_PURINE_METABOLISM	POLR2G	NT5C2	POLR2H	ENPP3	POLR2E	POLR2F	ENPP1	XDH	POLR2I	POLR2J	POLE3	ADSS	PRPS2	ADSL	NME6	POLR1D	PNPT1	POLR2K	PDE11A	POLD3	POLR2L	AK1	NME1-NME2	AK2	AK4	POLA2	CANT1	AMPD1	AMPD3	AMPD2	NME4	GUCY2D	NME1	ATIC	NME2	DGUOK	POLR3C	NME3	POLR3G	POLR3F	PRUNE	C17orf48	PDE4B	PDE4C	PDE3B	PDE4A	NUDT2	GMPR2
KEGG_PYRIMIDINE_METABOLISM	http://www.broadinstitute.org/gsea/msigdb/cards/KEGG_PYRIMIDINE_METABOLISM	NT5C2	POLR2G	POLR2H	POLR2E	POLR2F	POLR2I	POLR2J	POLE3	TYMS	TXNRD1	NME6	POLR1D	PNPT1	POLR2K	DHODH	POLD3	POLR2L	NME1-NME2	POLA2	UPRT	CANT1	NME4	NME1	NME2	NME3	POLR3C	POLR3G	POLR3F	NUDT2	PRIM1	PRIM2	NME5	POLD4	DTYMK	CTPS	POLA1	ENTPD8	POLE2	POLD1	POLD2	POLE	CAD	CMPK2	POLR1E	NT5C1A	POLR3A	DCTD	POLR2B
KEGG_ALANINE_ASPARTATE_AND_GLUTAMATE_METABOLISM	http://www.broadinstitute.org/gsea/msigdb/cards/KEGG_ALANINE_ASPARTATE_AND_GLUTAMATE_METABOLISM	GLUD2	GFPT2	AGXT2	CPS1	GLS2	ABAT	ADSS	ADSL	GLUD1	GLS	ASL	IL4I1	GPT	GFPT1	GPT2	DDO	ADSSL1	ACY3	GAD1	GAD2	GOT2	AGXT	GLUL	NIT2	GOT1	ALDH4A1	CAD	ALDH5A1	ASS1	ASNS	PPAT	ASPA
KEGG_GLYCINE_SERINE_AND_THREONINE_METABOLISM	http://www.broadinstitute.org/gsea/msigdb/cards/KEGG_GLYCINE_SERINE_AND_THREONINE_METABOLISM	ALAS1	ALAS2	GLYCTK	MAOB	AGXT2	MAOA	AOC2	GATM	SDS	AOC3	GNMT	SHMT1	GCAT	PHGDH	DMGDH	SHMT2	SRR	PSAT1	BHMT	GLDC	DLD	GAMT	PSPH	AGXT	SARDH	AMT	CHDH	CBS	CTH	PIPOX	DAO
KEGG_CYSTEINE_AND_METHIONINE_METABOLISM	http://www.broadinstitute.org/gsea/msigdb/cards/KEGG_CYSTEINE_AND_METHIONINE_METABOLISM	AMD1	SRM	ADI1	AHCY	DNMT1	SDS	TRDMT1	DNMT3A	DNMT3B	LDHC	IL4I1	SMS	LDHB	ENOPH1	BHMT	GOT2	CDO1	APIP	GOT1	LDHAL6B	TAT	AHCYL1	MTAP	MAT2B	LDHA	MTR	CBS	MAT1A	AHCYL2	CTH	MAT2A	MPST	LDHAL6A	DNMT3L
KEGG_VALINE_LEUCINE_AND_ISOLEUCINE_DEGRADATION	http://www.broadinstitute.org/gsea/msigdb/cards/KEGG_VALINE_LEUCINE_AND_ISOLEUCINE_DEGRADATION	AOX1	ALDH1B1	ACADS	ACADSB	ABAT	ALDH2	ACADM	ACAT2	HSD17B10	ACAT1	OXCT1	ACAA2	IL4I1	HADH	MCEE	HADHB	DBT	HADHA	ALDH6A1	HMGCL	IVD	BCKDHB	ACAD8	ECHS1	ALDH9A1	ALDH3A2	PCCB	HIBCH	DLD	HMGCS2	EHHADH	HMGCS1	PCCA	ALDH7A1	HIBADH	ACAA1	OXCT2	MUT	MCCC2	BCAT1	AUH	BCAT2	BCKDHA	MCCC1
KEGG_VALINE_LEUCINE_AND_ISOLEUCINE_BIOSYNTHESIS	http://www.broadinstitute.org/gsea/msigdb/cards/KEGG_VALINE_LEUCINE_AND_ISOLEUCINE_BIOSYNTHESIS	PDHB	VARS2	IARS2	PDHA1	PDHA2	LARS	LARS2	VARS	BCAT1	BCAT2	IARS
KEGG_LYSINE_DEGRADATION	http://www.broadinstitute.org/gsea/msigdb/cards/KEGG_LYSINE_DEGRADATION	SUV39H2	AASDHPPT	DLST	ALDH1B1	AASDH	ALDH2	ACAT2	PLOD2	PLOD1	TMLHE	EHMT2	ACAT1	SETD8	HADH	SETMAR	OGDH	HADHA	BBOX1	AASS	ECHS1	ALDH9A1	ALDH3A2	SUV420H1	SUV39H1	ASH1L	SETD1B	DOT1L	WHSC1	EHHADH	OGDHL	SETD1A	GCDH	SUV420H2	SETD7	ALDH7A1	WHSC1L1	EHMT1	SETDB1	AADAT	SETD2	SETDB2	PLOD3	NSD1	PIPOX
KEGG_ARGININE_AND_PROLINE_METABOLISM	http://www.broadinstitute.org/gsea/msigdb/cards/KEGG_ARGININE_AND_PROLINE_METABOLISM	SRM	ADC	GLUD2	GLS2	ARG1	ARG2	GLUD1	GLS	ASL	CKMT1A	P4HA2	SMS	CKB	NOS3	NOS2	NOS1	GOT2	GLUL	P4HA1	ABP1	ALDH7A1	LAP3	AGMAT	GOT1	PYCR1	ASS1	ALDH18A1	SAT1	NAGS	DAO	AMD1	MAOB	MAOA	CPS1	P4HA3	ALDH1B1	GATM	ALDH2	OTC	PRODH2	OAT	CKM	ACY1	SAT2	ALDH9A1	ALDH3A2	CKMT1B	PYCRL
KEGG_HISTIDINE_METABOLISM	http://www.broadinstitute.org/gsea/msigdb/cards/KEGG_HISTIDINE_METABOLISM	CNDP1	MAOB	MAOA	ALDH1B1	ALDH2	METTL6	ALDH3A1	WBSCR22	HAL	HNMT	DDC	ACY3	ALDH1A3	METTL2B	ALDH3B1	ALDH3B2	ALDH9A1	ALDH3A2	HEMK1	LCMT2	UROC1	TRMT11	ABP1	ALDH7A1	FTCD	AMDHD1	ASPA	LCMT1	HDC
KEGG_TYROSINE_METABOLISM	http://www.broadinstitute.org/gsea/msigdb/cards/KEGG_TYROSINE_METABOLISM	MAOB	MAOA	HPD	AOX1	AOC2	TYR	HGD	METTL6	ALDH3A1	COMT	AOC3	WBSCR22	IL4I1	GSTZ1	DDC	ADH7	DBH	ADH6	METTL2B	ADH1B	ALDH1A3	ADH1C	ALDH3B1	ADH4	ALDH3B2	ADH5	HEMK1	ADH1A	GOT2	LCMT2	TRMT11	GOT1	TYRP1	TAT	MIF	NAT6	PNMT	DCT	LCMT1	TPO	TH	FAH
KEGG_PHENYLALANINE_METABOLISM	http://www.broadinstitute.org/gsea/msigdb/cards/KEGG_PHENYLALANINE_METABOLISM	ALDH1A3	ALDH3B1	ALDH3B2	MAOB	MAOA	HPD	GOT2	AOC2	ALDH3A1	AOC3	PAH	GOT1	PRDX6	TAT	MIF	NAT6	IL4I1	DDC
KEGG_TRYPTOPHAN_METABOLISM	http://www.broadinstitute.org/gsea/msigdb/cards/KEGG_TRYPTOPHAN_METABOLISM	MAOB	MAOA	IDO2	AOX1	ALDH1B1	AANAT	ALDH2	WARS	IDO1	CAT	ACAT2	ACAT1	IL4I1	HADH	OGDH	TPH1	HADHA	DDC	AFMID	CYP1A1	CYP1A2	CYP1B1	ASMT	ECHS1	ALDH9A1	KMO	ALDH3A2	WARS2	EHHADH	OGDHL	GCDH	ALDH7A1	ABP1	INMT	TDO2	HAAO	KYNU	AADAT	TPH2	ACMSD
KEGG_BETA_ALANINE_METABOLISM	http://www.broadinstitute.org/gsea/msigdb/cards/KEGG_BETA_ALANINE_METABOLISM	CNDP1	SRM	ECHS1	ALDH9A1	ALDH3A2	GAD1	GAD2	AOC2	ALDH1B1	HIBCH	ABAT	EHHADH	ALDH2	ACADM	UPB1	ALDH7A1	AOC3	DPYS	DPYD	MLYCD	HADHA	SMS
KEGG_TAURINE_AND_HYPOTAURINE_METABOLISM	http://www.broadinstitute.org/gsea/msigdb/cards/KEGG_TAURINE_AND_HYPOTAURINE_METABOLISM	GGT7	CSAD	GGT5	GGT1	GAD1	BAAT	GAD2	GGT6	CDO1	ADO
KEGG_SELENOAMINO_ACID_METABOLISM	http://www.broadinstitute.org/gsea/msigdb/cards/KEGG_SELENOAMINO_ACID_METABOLISM	METTL6	AHCY	WBSCR22	SEPHS1	GGT1	SEPHS2	METTL2B	HEMK1	GGT6	LCMT2	PAPSS1	PAPSS2	TRMT11	2013-03-02	SCLY	AHCYL1	GGT7	GGT5	MAT2B	MAT1A	LCMT1	CBS	AHCYL2	CTH	MAT2A	MARS
KEGG_GLUTATHIONE_METABOLISM	http://www.broadinstitute.org/gsea/msigdb/cards/KEGG_GLUTATHIONE_METABOLISM	SRM	GGT1	GSTP1	GSTT2	GSTT1	GSTZ1	RRM2B	SMS	PGD	GSTO1	GSTA5	MGST2	LAP3	MGST1	MGST3	GSTA3	GSTM1	GPX7	GSTA4	GPX6	GSTM4	GGCT	GSTM3	GSTM2	GSTM5	GSTA1	GSTA2	GSR	GSS	RRM1	RRM2	GCLC	GSTK1	GPX5	TXNDC12	GPX1	GPX2	GPX3	IDH2	GPX4	IDH1	OPLAH	GCLM	GGT6	ANPEP	GGT7	GSTO2	GGT5
KEGG_STARCH_AND_SUCROSE_METABOLISM	http://www.broadinstitute.org/gsea/msigdb/cards/KEGG_STARCH_AND_SUCROSE_METABOLISM	ENPP3	GCK	ENPP1	AMY2B	UGT2B28	PGM2	UXS1	UGDH	MGAM	GYS1	GYS2	HK2	HK3	HK1	GBA3	GUSB	TREH	AMY1A	AMY1B	AMY1C	AMY2A	UGT2B11	PYGB	PYGM	PYGL	UGT2A3	UGT1A4	UGT1A1	UGT1A3	UGT1A10	UGT1A8	UGT1A7	UGT1A6	PGM2L1	AGL	UGT1A5	SI	UGT2A1	GBE1	UGT1A9	G6PC2	GANC	G6PC	UGP2	PGM1	UGT2B10	UGT2B7	UGT2B4
KEGG_N_GLYCAN_BIOSYNTHESIS	http://www.broadinstitute.org/gsea/msigdb/cards/KEGG_N_GLYCAN_BIOSYNTHESIS	ALG13	DOLPP1	RPN1	ALG14	MAN1B1	ALG3	B4GALT1	MGAT5	RPN2	STT3A	MGAT3	DAD1	MGAT2	ALG12	TUSC3	MAN1C1	DPM2	DPM1	GANAB	ALG1	MGAT4A	ALG10B	STT3B	MAN1A2	ALG10	ALG11	ALG8	ALG2	DPAGT1	RFT1	DPM3	DDOST	MGAT4B	ALG6	MAN2A2	MAN1A1	MAN2A1	ST6GAL1	B4GALT3	ALG5	B4GALT2	MGAT5B	ALG9	MOGS	FUT8	MGAT1
KEGG_OTHER_GLYCAN_DEGRADATION	http://www.broadinstitute.org/gsea/msigdb/cards/KEGG_OTHER_GLYCAN_DEGRADATION	ENGASE	GLB1	MANBA	MAN2B1	GBA	NEU4	NEU2	NEU1	FUCA1	FUCA2	AGA	MAN2C1	MAN2B2	NEU3	HEXB	HEXA
KEGG_O_GLYCAN_BIOSYNTHESIS	http://www.broadinstitute.org/gsea/msigdb/cards/KEGG_O_GLYCAN_BIOSYNTHESIS	GALNT4	GALNTL2	GALNTL5	GALNT6	GALNT5	GALNTL1	GALNTL6	GALNT13	GCNT3	GALNT10	ST6GALNAC1	GALNT9	GALNT7	GCNT4	GALNT11	GCNT1	GALNT8	GALNT14	B3GNT6	C1GALT1	GALNTL4	GALNT12	GALNT2	GALNT3	WBSCR17	GALNT1	ST3GAL2	ST3GAL1	B4GALT5	C1GALT1C1
KEGG_AMINO_SUGAR_AND_NUCLEOTIDE_SUGAR_METABOLISM	http://www.broadinstitute.org/gsea/msigdb/cards/KEGG_AMINO_SUGAR_AND_NUCLEOTIDE_SUGAR_METABOLISM	MPI	GCK	GFPT2	GALK1	GALE	PMM2	PGM2	PMM1	AMDHD2	GNPDA2	GMDS	UXS1	GNPNAT1	NANS	UGDH	CYB5R3	GFPT1	FUK	NANP	CYB5R1	FPGT	HEXB	HEXA	HK2	HK1	HK3	GALT	GNE	NAGK	CHIT1	UAP1	RENBP	CHIA	NPL	UGP2	GALK2	TSTA3	PGM1	CMAS	PGM3	GNPDA1	GMPPA	GPI	GMPPB
KEGG_GLYCOSAMINOGLYCAN_DEGRADATION	http://www.broadinstitute.org/gsea/msigdb/cards/KEGG_GLYCOSAMINOGLYCAN_DEGRADATION	HS3ST3A1	HPSE	HPSE2	GLB1	GUSB	HYAL3	GNS	HYAL4	HYAL1	HYAL2	SPAM1	HGSNAT	GALNS	IDUA	HS3ST3B1	SGSH	HEXB	NAGLU	HEXA	IDS	ARSB
KEGG_GLYCOSAMINOGLYCAN_BIOSYNTHESIS_CHONDROITIN_SULFATE	http://www.broadinstitute.org/gsea/msigdb/cards/KEGG_GLYCOSAMINOGLYCAN_BIOSYNTHESIS_CHONDROITIN_SULFATE	DSE	B3GALT6	CHPF	XYLT1	CHSY3	XYLT2	CHST14	B3GAT1	CHSY1	CHST11	CHPF2	CHST15	B4GALT7	CHST7	UST	CHST13	CSGALNACT2	B3GAT2	CSGALNACT1	CHST3	CHST12	B3GAT3
KEGG_GLYCOSAMINOGLYCAN_BIOSYNTHESIS_KERATAN_SULFATE	http://www.broadinstitute.org/gsea/msigdb/cards/KEGG_GLYCOSAMINOGLYCAN_BIOSYNTHESIS_KERATAN_SULFATE	CHST2	B3GNT1	B3GNT2	CHST1	B4GALT1	B3GNT7	ST3GAL2	B4GALT3	ST3GAL1	B4GALT2	B4GALT4	CHST4	ST3GAL3	FUT8	CHST6
KEGG_GLYCOSAMINOGLYCAN_BIOSYNTHESIS_HEPARAN_SULFATE	http://www.broadinstitute.org/gsea/msigdb/cards/KEGG_GLYCOSAMINOGLYCAN_BIOSYNTHESIS_HEPARAN_SULFATE	HS3ST5	EXT2	EXT1	NDST3	XYLT1	XYLT2	B3GAT1	NDST1	GLCE	HS3ST3B1	HS2ST1	HS6ST2	B3GAT3	HS3ST1	B3GALT6	HS3ST2	HS6ST1	HS3ST3A1	NDST2	NDST4	HS6ST3	B4GALT7	B3GAT2	EXTL1	EXTL2	EXTL3
KEGG_GLYCEROLIPID_METABOLISM	http://www.broadinstitute.org/gsea/msigdb/cards/KEGG_GLYCEROLIPID_METABOLISM	MBOAT2	GPAM	LIPG	DGKZ	DGKE	DGKD	DGKH	MBOAT1	GK	DGAT2	GK2	GLA	ALDH7A1	AGK	DAK	AGPAT3	AWAT2	AGPAT4	AKR1B1	PNLIPRP2	PNLIPRP1	PNLIP	DGAT1	GLYCTK	LPL	ALDH1B1	DGKQ	ALDH2	DGKB	DGKG	AKR1A1	DGKA	PPAP2B	LIPC	DGKI	LCLAT1	AGPAT9	MGLL	AGPAT6	ALDH9A1	ALDH3A2	PNPLA3	PPAP2A	PPAP2C	AGPAT1	AGPAT2	CEL	GPAT2
KEGG_INOSITOL_PHOSPHATE_METABOLISM	http://www.broadinstitute.org/gsea/msigdb/cards/KEGG_INOSITOL_PHOSPHATE_METABOLISM	PLCB2	PLCB1	INPP1	IPMK	PLCD1	PLCB3	PLCB4	MIOX	TPI1	INPP5A	INPP5B	INPP4A	INPPL1	SYNJ2	PIP4K2B	PLCD3	PIKFYVE	IMPA1	IMPA2	PIP5K1A	PIP5K1B	ISYNA1	INPP5J	INPP5K	SYNJ1	PLCD4	ITPKA	ITPKB	ITPK1	CDIPT	INPP4B	PLCE1	ALDH6A1	PIP5K1C	PIK3C3	PIK3C2B	PIK3C2G	PIP4K2A	PIK3C2A	PTEN	PIP4K2C	MINPP1	IPPK	PIK3CA	PIK3CB	PIK3CD	PLCG1	PLCG2
KEGG_GLYCOSYLPHOSPHATIDYLINOSITOL_GPI_ANCHOR_BIOSYNTHESIS	http://www.broadinstitute.org/gsea/msigdb/cards/KEGG_GLYCOSYLPHOSPHATIDYLINOSITOL_GPI_ANCHOR_BIOSYNTHESIS	PIGP	PIGW	PIGM	PIGN	PIGS	PIGF	DPM2	PIGQ	PIGH	PIGO	PIGG	PIGZ	GPAA1	PIGU	PGAP1	PIGT	PIGK	PIGY	PIGL	PIGV	PIGB	PIGX	PIGA	GPLD1	PIGC
KEGG_GLYCEROPHOSPHOLIPID_METABOLISM	http://www.broadinstitute.org/gsea/msigdb/cards/KEGG_GLYCEROPHOSPHOLIPID_METABOLISM	PEMT	PLA2G15	GPD1	GPD1L	LPGAT1	GPAM	MBOAT2	MBOAT7	CHAT	LPCAT1	PTDSS1	ACHE	PLA2G3	DGKZ	ETNK1	DGKE	DGKD	PCYT1A	DGKH	JMJD7-PLA2G4B	CHPT1	MBOAT1	PLA2G6	PLA2G2E	PLA2G10	LPCAT3	PLA2G2A	ETNK2	PLA2G4A	PLA2G5	PLA2G12B	PLA2G4B	PTDSS2	PLA2G2F	PCYT2	CDS1	AGPAT3	AGPAT4	PGS1	LYPLA1	PLA2G1B	C17orf48	CDIPT	DGKQ	CDS2	DGKB	DGKG	PPAP2B
KEGG_ETHER_LIPID_METABOLISM	http://www.broadinstitute.org/gsea/msigdb/cards/KEGG_ETHER_LIPID_METABOLISM	ENPP2	PAFAH1B1	PPAP2B	LPCAT1	PLA2G3	ENPP6	LPCAT4	PLA2G4E	JMJD7-PLA2G4B	CHPT1	AGPS	PLA2G6	PAFAH1B3	PLA2G2E	PLA2G10	PAFAH2	PLA2G2A	PLA2G4A	PLA2G5	PLA2G12B	PLA2G4B	PLA2G7	PLA2G2F	PPAP2A	PPAP2C	PLA2G2C	PAFAH1B2	PLA2G2D	LPCAT2	PLD1	PLA2G12A	PLD2	PLA2G1B
KEGG_ARACHIDONIC_ACID_METABOLISM	http://www.broadinstitute.org/gsea/msigdb/cards/KEGG_ARACHIDONIC_ACID_METABOLISM	EPHX2	CYP2E1	ALOX5	CYP4A11	CYP2J2	GGT1	PLA2G3	AKR1C3	PTGIS	ALOX12B	CYP4F2	CYP2C18	PTGES2	ALOX15B	ALOX15	JMJD7-PLA2G4B	PLA2G6	PLA2G2E	PLA2G10	PLA2G2A	PLA2G4A	PLA2G5	PTGS2	PLA2G12B	PTGS1	PLA2G4B	PLA2G2F	ALOX12	CYP2C9	GPX7	GPX6	CYP2C19	CYP2C8	CBR1	CYP2B6	CBR3	CYP2U1	PLA2G1B	LTA4H	PTGES	GPX5	GPX1	CYP4A22	GPX2	GPX3	GPX4	CYP4F3	PLA2G4E
KEGG_LINOLEIC_ACID_METABOLISM	http://www.broadinstitute.org/gsea/msigdb/cards/KEGG_LINOLEIC_ACID_METABOLISM	CYP2E1	CYP3A5	CYP2J2	CYP3A4	PLA2G3	AKR1B10	CYP2C18	CYP1A2	ALOX15	PLA2G4E	JMJD7-PLA2G4B	PLA2G6	PLA2G2E	PLA2G10	PLA2G2A	PLA2G4A	CYP3A43	PLA2G5	PLA2G12B	PLA2G4B	PLA2G2F	PLA2G2C	PLA2G2D	CYP2C9	PLA2G12A	CYP2C19	CYP2C8	CYP3A7	PLA2G1B
KEGG_ALPHA_LINOLENIC_ACID_METABOLISM	http://www.broadinstitute.org/gsea/msigdb/cards/KEGG_ALPHA_LINOLENIC_ACID_METABOLISM	JMJD7-PLA2G4B	PLA2G6	PLA2G2E	PLA2G10	PLA2G2A	PLA2G4A	PLA2G5	PLA2G12B	PLA2G4B	PLA2G2F	FADS2	ACOX3	PLA2G2C	PLA2G2D	PLA2G3	PLA2G12A	ACOX1	PLA2G4E	PLA2G1B
KEGG_SPHINGOLIPID_METABOLISM	http://www.broadinstitute.org/gsea/msigdb/cards/KEGG_SPHINGOLIPID_METABOLISM	GAL3ST1	SGPP2	GLB1	GALC	SGMS2	GBA	SPHK2	NEU2	PPAP2B	NEU1	ACER2	UGCG	DEGS2	ARSA	SPHK1	SGPL1	NEU3	SMPD4	SGMS1	ACER3	CERK	SMPD2	ENPP7	DEGS1	SGPP1	NEU4	GLA	ACER1	PPAP2A	ASAH2C	ASAH1	PPAP2C	SMPD1	B4GALT6	SPTLC2	SPTLC1	SMPD3	KDSR	UGT8	ASAH2
KEGG_GLYCOSPHINGOLIPID_BIOSYNTHESIS_LACTO_AND_NEOLACTO_SERIES	http://www.broadinstitute.org/gsea/msigdb/cards/KEGG_GLYCOSPHINGOLIPID_BIOSYNTHESIS_LACTO_AND_NEOLACTO_SERIES	B3GNT4	B3GNT2	ST3GAL6	B4GALT1	B3GNT5	FUT9	FUT7	FUT6	FUT5	FUT4	FUT3	FUT2	FUT1	B3GNT1	GCNT2	B3GNT3	B3GALT5	ABO	B4GALT3	B4GALT2	ST3GAL4	B4GALT4	ST3GAL3	B3GALT2	B3GALT1	ST8SIA1
KEGG_GLYCOSPHINGOLIPID_BIOSYNTHESIS_GLOBO_SERIES	http://www.broadinstitute.org/gsea/msigdb/cards/KEGG_GLYCOSPHINGOLIPID_BIOSYNTHESIS_GLOBO_SERIES	A4GALT	B3GALT5	GLA	FUT9	ST3GAL2	GBGT1	ST3GAL1	FUT2	FUT1	HEXB	NAGA	ST8SIA1	B3GALNT1	HEXA
KEGG_GLYCOSPHINGOLIPID_BIOSYNTHESIS_GANGLIO_SERIES	http://www.broadinstitute.org/gsea/msigdb/cards/KEGG_GLYCOSPHINGOLIPID_BIOSYNTHESIS_GANGLIO_SERIES	ST6GALNAC4	ST6GALNAC3	ST6GALNAC6	B4GALNT1	GLB1	ST6GALNAC5	SLC33A1	ST3GAL5	ST3GAL2	ST3GAL1	HEXB	ST8SIA1	B3GALT4	ST8SIA5	HEXA
KEGG_PYRUVATE_METABOLISM	http://www.broadinstitute.org/gsea/msigdb/cards/KEGG_PYRUVATE_METABOLISM	ACSS2	PCK2	ME3	GRHPR	PDHB	PCK1	PDHA1	ALDH1B1	PDHA2	HAGH	ALDH2	ACAT2	ACAT1	LDHC	LDHD	HAGHL	ACSS1	LDHB	ACYP2	ME1	ACYP1	ALDH9A1	ALDH3A2	ME2	DLD	MDH2	DLAT	MDH1	ALDH7A1	PC	GLO1	LDHAL6B	LDHA	ACACB	ACACA	PKLR	AKR1B1	LDHAL6A	PKM2	ACOT12
KEGG_GLYOXYLATE_AND_DICARBOXYLATE_METABOLISM	http://www.broadinstitute.org/gsea/msigdb/cards/KEGG_GLYOXYLATE_AND_DICARBOXYLATE_METABOLISM	ACO1	GLYCTK	MTHFD2	GRHPR	CS	HAO1	MDH2	MDH1	MTHFD2L	PGP	MTHFD1L	MTHFD1	HAO2	AFMID	HYI	ACO2
KEGG_PROPANOATE_METABOLISM	http://www.broadinstitute.org/gsea/msigdb/cards/KEGG_PROPANOATE_METABOLISM	ACSS2	ALDH1B1	ABAT	LOC283398	ALDH2	ACADM	ACAT2	ACAT1	LDHC	MCEE	HADHA	ALDH6A1	ACSS1	LDHB	ECHS1	ALDH9A1	ALDH3A2	PCCB	HIBCH	EHHADH	PCCA	ALDH7A1	LDHAL6B	SUCLG1	MLYCD	LDHA	SUCLA2	ACACB	MUT	SUCLG2	ACACA	ACSS3	LDHAL6A
KEGG_BUTANOATE_METABOLISM	http://www.broadinstitute.org/gsea/msigdb/cards/KEGG_BUTANOATE_METABOLISM	AACS	PDHB	ALDH1B1	ACADS	PDHA1	ABAT	PDHA2	ALDH2	ACAT2	ACAT1	OXCT1	HADH	BDH1	HADHA	ACSM1	HMGCL	AKR1B10	ECHS1	ALDH9A1	GAD1	ALDH3A2	ACSM3	GAD2	ACSM4	HMGCS2	EHHADH	HMGCS1	ALDH7A1	ALDH5A1	BDH2	OXCT2	ACSM2A	ACSM5	L2HGDH
KEGG_ONE_CARBON_POOL_BY_FOLATE	http://www.broadinstitute.org/gsea/msigdb/cards/KEGG_ONE_CARBON_POOL_BY_FOLATE	MTHFD2	GART	TYMS	FTCD	ALDH1L1	MTHFS	MTFMT	AMT	MTHFD2L	DHFR	SHMT1	MTHFD1L	MTHFD1	MTR	ATIC	MTHFR	SHMT2
KEGG_RIBOFLAVIN_METABOLISM	http://www.broadinstitute.org/gsea/msigdb/cards/KEGG_RIBOFLAVIN_METABOLISM	ACPT	ENPP3	ENPP1	ACP6	RFK	ACPP	FLAD1	TYR	MTMR7	MTMR6	PHPT1	MTMR1	ACP1	ACP2	ACP5	MTMR2
KEGG_NICOTINATE_AND_NICOTINAMIDE_METABOLISM	http://www.broadinstitute.org/gsea/msigdb/cards/KEGG_NICOTINATE_AND_NICOTINAMIDE_METABOLISM	NMNAT1	NT5C2	ENPP3	ENPP1	BST1	NNT	AOX1	CD38	NT5M	NADSYN1	NUDT12	NT5C1B	NT5C3	C9orf95	NT5C1A	QPRT	NAMPT	NT5C	NMNAT3	PNP	NMNAT2	NT5E	NADK	NNMT
KEGG_PANTOTHENATE_AND_COA_BIOSYNTHESIS	http://www.broadinstitute.org/gsea/msigdb/cards/KEGG_PANTOTHENATE_AND_COA_BIOSYNTHESIS	PPCS	ENPP3	PANK3	PPCDC	ENPP1	VNN2	VNN1	PANK1	PANK4	UPB1	DPYS	COASY	DPYD	PANK2	BCAT1	BCAT2
KEGG_FOLATE_BIOSYNTHESIS	http://www.broadinstitute.org/gsea/msigdb/cards/KEGG_FOLATE_BIOSYNTHESIS	QDPR	ALPP	ALPPL2	DHFR	GGH	GCH1	FPGS	SPR	ALPL	PTS	ALPI
KEGG_RETINOL_METABOLISM	http://www.broadinstitute.org/gsea/msigdb/cards/KEGG_RETINOL_METABOLISM	RPE65	CYP3A5	UGT2B28	CYP4A11	CYP3A4	RDH8	DHRS3	CYP2C18	ADH1B	ADH1C	ADH4	ADH5	DGAT2	ADH1A	BCMO1	RDH10	CYP26A1	UGT2B11	CYP2C9	AWAT2	CYP26C1	CYP2C19	CYP2C8	CYP2B6	UGT2A3	CYP2A13	UGT1A4	CYP3A7	UGT1A1	UGT1A3	CYP26B1	DHRS9	UGT1A10	DGAT1	UGT1A8	UGT1A7	UGT1A6	ALDH1A1	RETSAT	RDH12	LRAT	RDH11	UGT1A5	CYP2A6	CYP2A7	CYP4A22	DHRS4	CYP1A1
KEGG_PORPHYRIN_AND_CHLOROPHYLL_METABOLISM	http://www.broadinstitute.org/gsea/msigdb/cards/KEGG_PORPHYRIN_AND_CHLOROPHYLL_METABOLISM	ALAS1	COX10	UGT1A10	ALAS2	UGT1A8	UGT1A7	ALAD	UGT1A6	CPOX	BLVRA	UGT2B28	BLVRB	UGT1A5	UROS	HCCS	UGT2A1	GUSB	FTMT	UGT1A9	MMAB	FECH	HMOX1	HMOX2	UGT2B11	PPOX	FTH1	UGT2B10	UGT2B7	UROD	UGT2B4	COX15	HMBS	CP	UGT2A3	UGT1A4	EARS2	UGT2B17	UGT1A1	EPRS	UGT2B15	UGT1A3
KEGG_TERPENOID_BACKBONE_BIOSYNTHESIS	http://www.broadinstitute.org/gsea/msigdb/cards/KEGG_TERPENOID_BACKBONE_BIOSYNTHESIS	GGPS1	PDSS1	HMGCS2	IDI2	HMGCS1	MVK	ACAT2	ACAT1	FDPS	PDSS2	PMVK	DHDDS	MVD	HMGCR	IDI1
KEGG_LIMONENE_AND_PINENE_DEGRADATION	http://www.broadinstitute.org/gsea/msigdb/cards/KEGG_LIMONENE_AND_PINENE_DEGRADATION	NAT6	ECHS1	ALDH9A1	ALDH3A2	HADHA	ALDH1B1	EHHADH	YOD1	ALDH2	ALDH7A1
KEGG_NITROGEN_METABOLISM	http://www.broadinstitute.org/gsea/msigdb/cards/KEGG_NITROGEN_METABOLISM	CA5A	CA5B	CA6	CA12	CA7	GLUD2	CA2	CPS1	CA3	CA4	GLS2	GLUL	CA8	CA14	GLUD1	CA9	CA1	GLS	AMT	HAL	ASNS	CA13	CTH
KEGG_SULFUR_METABOLISM	http://www.broadinstitute.org/gsea/msigdb/cards/KEGG_SULFUR_METABOLISM	SULT1E1	PAPSS1	SULT1A4	SULT1A3	PAPSS2	CHST11	SULT1A1	SULT2B1	SUOX	BPNT1	CHST13	SULT1A2	CHST12
KEGG_AMINOACYL_TRNA_BIOSYNTHESIS	http://www.broadinstitute.org/gsea/msigdb/cards/KEGG_AMINOACYL_TRNA_BIOSYNTHESIS	CARS2	DARS2	RARS	SARS	VARS2	YARS2	WARS	AARS	FARSA	HARS	SARS2	RARS2	NARS	LARS2	FARSB	AARS2	YARS	NARS2	GARS	IARS2	KARS	WARS2	TARSL2	LARS	VARS	PARS2	2013-03-02	CARS	IARS	TARS2	SEPSECS	MTFMT	TARS	DARS	HARS2	PSTK	QARS	EARS2	EPRS	FARS2	MARS
KEGG_METABOLISM_OF_XENOBIOTICS_BY_CYTOCHROME_P450	http://www.broadinstitute.org/gsea/msigdb/cards/KEGG_METABOLISM_OF_XENOBIOTICS_BY_CYTOCHROME_P450	CYP2F1	CYP2E1	AKR1C4	EPHX1	CYP3A5	UGT2B28	CYP3A4	GSTP1	GSTT2	GSTT1	AKR1C3	GSTZ1	CYP2C18	ADH1B	CYP2S1	ADH1C	ADH4	ADH5	GSTO1	ADH1A	GSTA5	MGST2	MGST1	MGST3	GSTA3	GSTM1	UGT2B11	CYP2C9	GSTA4	CYP2C19	GSTM4	CYP2C8	GSTM3	CYP2B6	GSTM2	UGT2A3	UGT1A4	UGT1A1	CYP3A7	UGT1A3	GSTM5	UGT1A10	UGT1A8	UGT1A7	GSTA1	UGT1A6	GSTA2	ALDH3A1
KEGG_DRUG_METABOLISM_CYTOCHROME_P450	http://www.broadinstitute.org/gsea/msigdb/cards/KEGG_DRUG_METABOLISM_CYTOCHROME_P450	CYP2E1	CYP3A5	UGT2B28	CYP3A4	GSTP1	GSTT2	GSTT1	GSTZ1	CYP2C18	CYP2D6	ADH1B	FMO4	ADH1C	ADH4	ADH5	GSTO1	ADH1A	GSTA5	MGST2	MGST1	FMO1	FMO2	MGST3	FMO3	GSTA3	GSTM1	UGT2B11	CYP2C9	FMO5	GSTA4	CYP2C19	GSTM4	CYP2C8	GSTM3	CYP2B6	GSTM2	UGT2A3	CYP2A13	UGT1A4	UGT1A1	CYP3A7	UGT1A3	GSTM5	UGT1A10	UGT1A8	UGT1A7	GSTA1	UGT1A6
KEGG_DRUG_METABOLISM_OTHER_ENZYMES	http://www.broadinstitute.org/gsea/msigdb/cards/KEGG_DRUG_METABOLISM_OTHER_ENZYMES	XDH	CYP3A5	UGT2B28	UPB1	CYP3A4	GMPS	UPP2	HPRT1	CDA	GUSB	IMPDH1	IMPDH2	CES2	UCKL1	UGT2B11	TPMT	NAT1	CES5A	CYP2A13	UGT2A3	UGT1A4	CYP3A7	UGT1A1	UGT1A3	UGT1A10	UGT1A8	UGT1A7	ITPA	UGT1A6	UGT1A5	CYP2A6	CYP2A7	DPYS	TYMP	DPYD	UMPS	UCK2	TK1	TK2	UPP1	UGT2A1	CYP3A43	CES1	UGT1A9	NAT2	UGT2B10	UGT2B7	UGT2B4
KEGG_BIOSYNTHESIS_OF_UNSATURATED_FATTY_ACIDS	http://www.broadinstitute.org/gsea/msigdb/cards/KEGG_BIOSYNTHESIS_OF_UNSATURATED_FATTY_ACIDS	ACOT4	TECR	BAAT	ELOVL5	ELOVL6	ACOT2	YOD1	ELOVL2	FADS1	FADS2	ACOX3	PECR	SCD5	SCD	PTPLA	ACAA1	HADHA	ACOT1	ACOT7	ACOX1	HSD17B12	PTPLB
KEGG_ABC_TRANSPORTERS	http://www.broadinstitute.org/gsea/msigdb/cards/KEGG_ABC_TRANSPORTERS	ABCA7	ABCG4	ABCD1	ABCC12	ABCA1	TAP2	ABCA6	TAP1	ABCA5	ABCB8	ABCA10	ABCD4	ABCA3	ABCB11	ABCD3	ABCA2	ABCC2	ABCC11	ABCC6	ABCC3	ABCC9	ABCG2	ABCC4	ABCC5	ABCA12	ABCG1	ABCB4	CFTR	ABCB1	ABCC1	ABCD2	ABCB6	ABCB7	ABCA8	ABCA4	ABCC8	ABCC10	ABCB10	ABCB9	ABCA13	ABCA9	ABCB5	ABCG5	ABCG8
KEGG_RIBOSOME	http://www.broadinstitute.org/gsea/msigdb/cards/KEGG_RIBOSOME	RPL35	RPL23	RPL3	RPL3L	RPL31	RPL4	RPL5	RPL32	RPS10	RPL34	RPS11	RPS12	RPL36AL	RPS13	RPL35A	RPL37A	RPS15	RPL37	RPL38	RPL14	RPS15A	FAU	RPSA	RPS16	RPL27	RPS17	RPL26	RPL24	RPL29	RPL28	RPL27A	UBA52	RPL30	RPL36	RPS20	RPS19	RPS18	RPS4X	RSL24D1P11	RPS4Y1	RPS5	RPL22L1	RPL26L1	RPS6	RPLP2	RPL22	RPL23A	RPL18
KEGG_RNA_DEGRADATION	http://www.broadinstitute.org/gsea/msigdb/cards/KEGG_RNA_DEGRADATION	LSM5	MPHOSPH6	SKIV2L2	PATL1	EXOSC4	PNPT1	EXOSC2	SKIV2L	XRN2	EXOSC5	TTC37	LSM6	EXOSC3	EXOSC1	EDC4	CNOT3	CNOT2	XRN1	PARN	C1D	PAPOLA	DDX6	DCP1A	ZCCHC7	ENO1	CNOT4	CNOT7	PAPD7	EXOSC8	C1DP3	HSPA9	LSM1	CNOT6L	EXOSC6	LSM7	NAA38	RQCD1	LSM4	CNOT1	CNOT10	EXOSC7	LSM3	DIS3	ENO3	ENO2	CNOT6	C1DP2	LSM2
KEGG_RNA_POLYMERASE	http://www.broadinstitute.org/gsea/msigdb/cards/KEGG_RNA_POLYMERASE	POLR2G	POLR2H	POLR2E	POLR2F	POLR1C	POLR2I	POLR2J	POLR3D	POLR1D	POLR3K	POLR3GL	POLR1B	POLR2K	POLR2J2	POLR2L	POLR3H	POLR1E	POLR2J3	POLR1A	POLR3C	POLR2B	POLR3A	POLR3G	POLR3B	POLR2A	POLR3F	POLR2D	POLR2C	ZNRD1
KEGG_BASAL_TRANSCRIPTION_FACTORS	http://www.broadinstitute.org/gsea/msigdb/cards/KEGG_BASAL_TRANSCRIPTION_FACTORS	TBPL2	TAF1L	TAF2	TAF4	TAF7L	TAF1	TAF9B	GTF2A1L	STON1	TBP	GTF2A1	GTF2B	GTF2A2	TAF11	TAF12	TAF5L	TAF13	GTF2IRD1	TAF9	TAF10	GTF2H2	LOC391764	TAF7	GTF2H1	TAF6L	GTF2F2	GTF2F1	GTF2E2	TAF4B	TAF6	GTF2E1	TAF5	GTF2I	GTF2H4	TBPL1	GTF2H3
KEGG_DNA_REPLICATION	http://www.broadinstitute.org/gsea/msigdb/cards/KEGG_DNA_REPLICATION	DNA2	POLE4	POLE3	PRIM1	PRIM2	POLD4	RFC4	RFC5	RPA1	POLA1	RPA3	POLD3	RNASEH2B	RPA2	PCNA	RPA4	RNASEH1	RNASEH2C	MCM4	POLE2	MCM3	MCM6	MCM5	POLA2	MCM7	POLD1	POLD2	RNASEH2A	POLE	RFC1	RFC3	RFC2	MCM2	FEN1	LIG1	SSBP1
KEGG_SPLICEOSOME	http://www.broadinstitute.org/gsea/msigdb/cards/KEGG_SPLICEOSOME	EFTUD2	LSM5	SF3A1	HNRNPA1L2	SF3B2	PRPF19	SNRNP27	HNRNPA3	LSM6	USP39	DDX42	NCBP1	SF3B1	MAGOH	CDC40	SF3B3	SRSF9	ACIN1	TXNL4A	TCERG1	U2AF2	RBM17	PRPF38B	THOC1	PLRG1	CCDC12	MAGOHB	HSPA8	LSM7	CHERP	NAA38	PQBP1	RBMX	LSM4	EIF4A3	SF3A3	DDX46	RBM25	PRPF40A	THOC3	NHP2L1	PRPF40B	LSM2	SRSF8	SF3A2	SMNDC1	BCAS2	NCBP2
KEGG_PROTEASOME	http://www.broadinstitute.org/gsea/msigdb/cards/KEGG_PROTEASOME	LOC652826	PSMD11	PSMD12	PSMC1P4	PSMD13	PSMB11	PSMA1	PSMD4	POMP	PSMD6	PSMD7	PSMA5	PSMD8	PSMA4	PSMA3	PSMA2	PSMF1	IFNG	PSME4	PSME3	LOC100132108	PSMB10	PSMB9	PSMD2	PSMD3	PSMC6	PSMD1	PSMC4	PSMB3	PSMC5	PSMD14	PSMB2	PSME1	PSMC3	PSMB5	PSME2	PSMB4	SHFM1	PSMC1	PSMB7	PSMC2	PSMB6	PSMB8	PSMA6	PSMA7	PSMB1	PSMA8	PSMA6P4
KEGG_PROTEIN_EXPORT	http://www.broadinstitute.org/gsea/msigdb/cards/KEGG_PROTEIN_EXPORT	SRPR	IMMP1L	SRP9P1	SRP9	SRP14	SEC61B	SEC63	SRPRB	SRP19	SRP54	SEC61G	HSPA5	IMMP2L	SEC61A2	OXA1L	SEC11A	SPCS1	SEC11C	SPCS2	SEC62	SPCS3	SEC61A1	SRP72	SRP68
KEGG_PPAR_SIGNALING_PATHWAY	http://www.broadinstitute.org/gsea/msigdb/cards/KEGG_PPAR_SIGNALING_PATHWAY	SLC27A5	SLC27A4	SORBS1	ACADL	CYP4A11	ACADM	APOA2	CD36	FADS2	APOA1	CYP7A1	SLC27A1	SCD	CYP8B1	UCP1	DBI	NR1H3	ACSL6	ME1	MMP1	GK	GK2	APOA5	RXRB	RXRG	PLTP	PDPK1	RXRA	ILK	APOC3	ACOX2	ACOX3	CYP27A1	OLR1	CPT2	ACAA1	CPT1B	ANGPTL4	SLC27A2	LPL	FABP1	CPT1A	PCK2	FABP4	CPT1C	FABP2	PCK1	SCP2
KEGG_BASE_EXCISION_REPAIR	http://www.broadinstitute.org/gsea/msigdb/cards/KEGG_BASE_EXCISION_REPAIR	NEIL2	MPG	SMUG1	XRCC1	POLE4	HMGB1	POLE3	POLD4	MBD4	OGG1	UNG	POLD3	PCNA	NEIL1	POLE2	PARP4	PARP3	PARP2	POLB	APEX1	POLL	POLD1	POLD2	POLE	NEIL3	TDG	APEX2	LIG3	HMGB1P1	NTHL1	HMGB1P40	FEN1	LIG1	MUTYH	PARP1
KEGG_NUCLEOTIDE_EXCISION_REPAIR	http://www.broadinstitute.org/gsea/msigdb/cards/KEGG_NUCLEOTIDE_EXCISION_REPAIR	MNAT1	POLE4	ERCC4	POLE3	ERCC3	ERCC6	ERCC5	GTF2H5	POLD4	ERCC2	RFC4	CETN2	RFC5	RPA1	RAD23B	RBX1	DDB2	RPA3	POLD3	RPA2	RAD23A	PCNA	RPA4	DDB1	POLE2	ERCC1	POLD1	POLD2	POLE	RFC1	RFC3	RFC2	XPC	XPA	GTF2H2	GTF2H1	CDK7	LIG1	CUL4A	CUL4B	ERCC8	CCNH	GTF2H4	GTF2H3
KEGG_MISMATCH_REPAIR	http://www.broadinstitute.org/gsea/msigdb/cards/KEGG_MISMATCH_REPAIR	MLH3	POLD1	MLH1	POLD2	RFC1	MSH2	RFC3	RFC2	MSH3	POLD4	PMS2	RFC4	LIG1	RFC5	RPA1	MSH6	RPA3	POLD3	RPA2	PCNA	SSBP1	RPA4	EXO1
KEGG_HOMOLOGOUS_RECOMBINATION	http://www.broadinstitute.org/gsea/msigdb/cards/KEGG_HOMOLOGOUS_RECOMBINATION	RAD54L	XRCC3	RAD51B	NBN	RAD52	RAD51D	XRCC2	POLD4	BLM	EME1	RPA1	RAD51	POLD3	RAD50	RPA3	RPA2	RPA4	RAD51C	MRE11A	BRCA2	POLD1	POLD2	MUS81	TOP3A	RAD54B	SHFM1	TOP3B	SSBP1
KEGG_NON_HOMOLOGOUS_END_JOINING	http://www.broadinstitute.org/gsea/msigdb/cards/KEGG_NON_HOMOLOGOUS_END_JOINING	XRCC4	MRE11A	POLL	POLM	LOC731751	NHEJ1	LIG4	FEN1	DNTT	XRCC5	RAD50	XRCC6	PRKDC	DCLRE1C
KEGG_MAPK_SIGNALING_PATHWAY	http://www.broadinstitute.org/gsea/msigdb/cards/KEGG_MAPK_SIGNALING_PATHWAY	JUN	MEF2C	ELK4	ELK1	JUND	GADD45B	ZAK	STMN1	RRAS2	MAP3K5	MAP3K1	MAP3K3	MAP3K4	MAP3K7	MAP3K8	AKT1	AKT2	ARRB2	CD14	ARRB1	NRAS	DUSP16	CHP2	RASGRP3	NFKB2	NFKB1	MYC	NFATC4	MAPK14	FLNC	FLNA	KRAS	FLNB	PRKX	TRAF6	TGFB2	DUSP1	DUSP2	TGFB1	TRAF2	BDNF	TAB2	ECSIT	TGFBR2	DUSP7	TGFBR1	DUSP5	DUSP6
KEGG_ERBB_SIGNALING_PATHWAY	http://www.broadinstitute.org/gsea/msigdb/cards/KEGG_ERBB_SIGNALING_PATHWAY	JUN	SOS2	PAK3	RAF1	PRKCB	BTC	SHC1	PRKCA	ELK1	NRG1	PAK2	MTOR	PAK4	MAP2K4	EIF4EBP1	BAD	PRKCG	NRG3	MAPK9	ERBB4	MAPK10	PTK2	ERBB2	ERBB3	MAP2K2	TGFA	BRAF	MAP2K1	MAP2K7	ABL1	NRG2	AKT1	ABL2	AKT2	SHC4	RPS6KB1	RPS6KB2	AKT3	NRAS	GRB2	AREG	STAT5B	MAPK3	STAT5A	PAK6	SOS1	MYC	MAPK1
KEGG_CALCIUM_SIGNALING_PATHWAY	http://www.broadinstitute.org/gsea/msigdb/cards/KEGG_CALCIUM_SIGNALING_PATHWAY	CALM2	PTGFR	BST1	PTGER1	F2R	CALM1	PTGER3	ATP2A1	OXTR	PPP3R2	P2RX4	TACR3	P2RX5	PPP3CC	ADRB3	ATP2A3	P2RX1	PPP3R1	ADRB2	ATP2A2	P2RX3	ADRB1	TACR1	TACR2	SPHK1	CCKAR	CCKBR	NTSR1	PDGFRB	LOC729317	SLC8A1	ITPR3	SLC8A3	PLCD3	EDNRA	P2RX7	CHP2	DRD1	DRD5	TRHR	EDNRB	PHKB	PHKA2	PHKA1	GNA15	GNA11	VDAC1	VDAC2
KEGG_CYTOKINE_CYTOKINE_RECEPTOR_INTERACTION	http://www.broadinstitute.org/gsea/msigdb/cards/KEGG_CYTOKINE_CYTOKINE_RECEPTOR_INTERACTION	CCL26	TNFSF13	HGF	CCL3L1	TNFSF12	TNFRSF8	TNFSF10	CCL2	TNFSF8	TNFSF9	CCL3	TNFSF14	IL21R	CCL5	CCL4	CCL13	IL17RB	CCL11	CCL8	CCL7	TNFRSF17	TNFSF11	IL23A	CTF1	FLT1	CCL14	FLT3	CCL15	FLT3LG	FLT4	IL22	CD27	CCL18	CCL17	CCL20	CCL19	CCL21	CCL23	CCL22	TPO	CCL16	CSF2	CSF1R	TNFRSF13C	IL13RA1	CSF1	PRLR	PRL
KEGG_CHEMOKINE_SIGNALING_PATHWAY	http://www.broadinstitute.org/gsea/msigdb/cards/KEGG_CHEMOKINE_SIGNALING_PATHWAY	CCL26	STAT3	STAT1	STAT2	CCL3L1	CCL2	GNB4	CCL3	ADRBK2	ADRBK1	CCL5	CCL4	CX3CR1	CCL13	CCL11	CCL8	CCL7	CCL3L3	ROCK1	PTK2	BRAF	CXCL14	VAV1	CCL14	CCL15	IKBKB	AKT1	AKT2	JAK3	SHC4	DOCK2	JAK2	CCL18	GRK7	ARRB2	CCL17	ARRB1	CCL20	VAV2	CCL19	AKT3	NRAS	CCL21	CCL23	TIAM1	CCL22	GNG13	STAT5B
KEGG_PHOSPHATIDYLINOSITOL_SIGNALING_SYSTEM	http://www.broadinstitute.org/gsea/msigdb/cards/KEGG_PHOSPHATIDYLINOSITOL_SIGNALING_SYSTEM	PLCB2	CALM2	INPP1	PLCB1	PLCD1	PRKCB	PRKCA	PLCB3	CALM1	PLCB4	DGKZ	INPP5A	DGKE	INPP5B	DGKD	INPP4A	PRKCG	INPPL1	DGKH	INPP5D	SYNJ2	PIP4K2B	ITPR3	PLCD3	PIKFYVE	IMPA1	IMPA2	PIP5K1A	PIP5K1B	INPP5J	CDS1	INPP5K	SYNJ1	PLCD4	ITPKA	PIK3R5	ITPKB	ITPK1	CDIPT	ITPR1	ITPR2	DGKQ	CDS2	INPP4B	DGKB	DGKG	DGKA	DGKI
KEGG_NEUROACTIVE_LIGAND_RECEPTOR_INTERACTION	http://www.broadinstitute.org/gsea/msigdb/cards/KEGG_NEUROACTIVE_LIGAND_RECEPTOR_INTERACTION	PTGFR	PTGER2	PTGER1	PTGER4	PTGER3	CALCRL	TACR3	PTGIR	ADRB3	ADRB2	HRH4	ADRA2C	ADRB1	TACR1	ADRA2A	ADRA2B	TACR2	GPR35	THRB	THRA	PTH2R	PTH1R	PRSS3	PRSS2	NPY5R	PRSS1	CGA	NPY1R	NPY2R	RXFP1	MCHR1	LPAR4	DRD1	DRD2	DRD3	DRD4	DRD5	TRHR	NMUR2	SSTR2	SSTR3	SSTR1	PRLR	PRL	C5AR1	UTS2R	BDKRB1	BDKRB2
KEGG_CELL_CYCLE	http://www.broadinstitute.org/gsea/msigdb/cards/KEGG_CELL_CYCLE	CDC16	CDC7	CDC45	GADD45B	DBF4	ANAPC1	CREBBP	MDM2	ABL1	SMC1B	LOC728622	GADD45G	ATM	ATR	ANAPC7	RBL2	ANAPC5	RBL1	MYC	CDC14B	SMC1A	CDC14A	LOC731751	SKP1	TGFB2	TGFB1	GADD45A	STAG1	LOC650621	PLK1	RBX1	STAG2	TGFB3	MCM4	ORC6	CCND1	MAD1L1	MCM3	MCM6	MCM5	YWHAB	CCNA2	MCM7	BUB1	CHEK1	WEE2	MCM2	PTTG1
KEGG_OOCYTE_MEIOSIS	http://www.broadinstitute.org/gsea/msigdb/cards/KEGG_OOCYTE_MEIOSIS	CDC16	CALM2	CALM1	IGF1	RPS6KA6	PPP3R2	PPP3CC	SLK	PPP3R1	IGF1R	ANAPC1	SPDYC	ITPR3	SMC1B	LOC728622	CHP2	ANAPC7	ANAPC5	FBXO43	SMC1A	REC8	MAPK12	BTRC	PRKX	SKP1	FBXW11	CALML5	ADCY3	ADCY2	LOC650621	PLK1	ADCY1	RBX1	STAG3	PGR	YWHAB	CAMK2A	BUB1	CAMK2B	CAMK2D	CAMK2G	PRKACA	PRKACB	PRKACG	FBXO5	SGOL1	PTTG1	CALML3
KEGG_P53_SIGNALING_PATHWAY	http://www.broadinstitute.org/gsea/msigdb/cards/KEGG_P53_SIGNALING_PATHWAY	CASP9	CASP8	SFN	TSC2	IGF1	CDK1	GADD45B	RCHY1	ZMAT3	IGFBP3	RRM2B	BAI1	TP73	SERPINB5	RPRM	PPM1D	BID	MDM4	BAX	MDM2	TP53AIP1	CASP3	TP53I3	PMAIP1	PIDD	RFWD2	PERP	GADD45G	EI24	SESN2	ATM	ATR	SESN3	CHEK2	APAF1	CDKN2A	RRM2	CDKN1A	BBC3	GADD45A	TNFRSF10B	DDB2	GTSE1	SIAH1	CCND1	CD82	PTEN	CDK2
KEGG_UBIQUITIN_MEDIATED_PROTEOLYSIS	http://www.broadinstitute.org/gsea/msigdb/cards/KEGG_UBIQUITIN_MEDIATED_PROTEOLYSIS	CDC16	KLHL13	PIAS3	UBA6	UBE2L6	BIRC3	HERC1	XIAP	PML	HERC2	PRPF19	ANAPC1	UBE2S	UBE2O	UBE2M	UBE2Q2	MAP3K1	UBE4A	BRCA1	MDM2	UBE2K	UBE2D4	UBOX5	KLHL9	UBR5	UBE3A	UBE2R2	RFWD2	TRIM37	FBXW8	UBE2E3	LOC652671	LOC728622	ANAPC7	ANAPC5	UBE2QL1	PIAS1	SMURF1	STUB1	UBE2G2	BTRC	UBE2G1	UBE2I	SOCS1	UBE2H	UBE2J2	SKP1	TRAF6
KEGG_SNARE_INTERACTIONS_IN_VESICULAR_TRANSPORT	http://www.broadinstitute.org/gsea/msigdb/cards/KEGG_SNARE_INTERACTIONS_IN_VESICULAR_TRANSPORT	STX12	STX2	VAMP5	GOSR2	SNAP29	STX7	STX6	STX1A	STX11	STX16	VAMP1	VAMP3	BNIP1	STX3	VAMP2	STX10	VAMP7	SNAP47	SEC22B	VAMP4	VAMP8	YKT6	SNAP23	BET1L	STX18	GOSR1	SNAP25	USE1	STX5	STX4	STX19	VTI1B	BET1	VTI1A	TSNARE1	STX8	STX1B	STX17
KEGG_REGULATION_OF_AUTOPHAGY	http://www.broadinstitute.org/gsea/msigdb/cards/KEGG_REGULATION_OF_AUTOPHAGY	ATG4A	ULK3	BECN1	IFNA5	IFNA4	IFNA2	GABARAPL1	ATG12	IFNG	IFNA1	ATG4B	PRKAA2	PRKAA1	GABARAPL2	PIK3C3	INS	ATG5	ULK1	PIK3R4	ATG7	IFNA17	IFNA21	IFNA6	IFNA7	IFNA8	IFNA10	IFNA13	IFNA14	ULK2	IFNA16	ATG4C	ATG4D	BECN1P1	ATG3	GABARAP
KEGG_LYSOSOME	http://www.broadinstitute.org/gsea/msigdb/cards/KEGG_LYSOSOME	PLA2G15	AP3B2	GGA1	SLC11A1	PPT1	MFSD8	CTSZ	NAGPA	IGF2R	ARSG	ATP6V0A1	CTSW	ATP6V0B	LGMN	CTSS	AP4S1	LAMP2	ATP6AP1	LAPTM5	AP1S3	CLTCL1	AP4B1	AP3B1	LAMP3	ATP6V0A4	CTSL1	ABCB9	AP1B1	CTSK	SLC11A2	GNPTAB	SMPD1	CTSH	AP1G1	CTSG	CTSE	LAPTM4A	GM2A	LAMP1	CTSO	GGA2	CTSL2	AP3M1	CTSC	GBA	AP3D1	CD164	ATP6V1H
KEGG_ENDOCYTOSIS	http://www.broadinstitute.org/gsea/msigdb/cards/KEGG_ENDOCYTOSIS	F2R	EPN3	IQSEC1	IQSEC3	ADRBK2	ADRBK1	ADRB3	ADRB2	EPN2	STAMBP	ADRB1	IGF1R	CLTCL1	HGS	VPS37C	FAM125B	PIP4K2B	RUFY1	SMAP2	HLA-G	FLT1	STAM	MDM2	PIKFYVE	VPS37D	PIP5K1A	VPS28	CHMP2B	FAM125A	PIP5K1B	RAB11FIP1	ACAP1	ARRB2	AP2A2	GRK7	ARRB1	AP2B1	AP2A1	EEA1	GRK1	CSF1R	SMURF1	LOC652799	SH3GLB1	VPS4A	ARFGAP3	DNM2	HSPA8
KEGG_PEROXISOME	http://www.broadinstitute.org/gsea/msigdb/cards/KEGG_PEROXISOME	EPHX2	XDH	BAAT	MVK	CAT	NUDT19	PMVK	PEX16	HAO2	FAR2	PRDX5	HMGCL	PHYH	DDO	ACSL6	AGPS	SOD1	SOD2	MPV17L	NOS2	HAO1	HSD17B4	CRAT	PAOX	ACOX2	PEX11G	ACOX3	AMACR	PEX5	MLYCD	ACOT8	ACAA1	SLC27A2	SLC25A17	MPV17	PIPOX	FAR1	DAO	ABCD1	DECR2	SCP2	HACL1	GSTK1	PEX1	NUDT12	ABCD4	ABCD3	PEX11B
KEGG_MTOR_SIGNALING_PATHWAY	http://www.broadinstitute.org/gsea/msigdb/cards/KEGG_MTOR_SIGNALING_PATHWAY	TSC2	IGF1	RPS6KA6	MTOR	EIF4B	EIF4E	EIF4EBP1	RICTOR	INS	PGF	ULK1	RHEB	BRAF	HIF1A	PDPK1	RPTOR	AKT1	AKT2	RPS6KA2	RPS6KA3	RPS6KB1	MLST8	AKT3	RPS6KB2	TSC1	ULK2	CAB39	MAPK3	CAB39L	RPS6	MAPK1	RPS6KA1	PIK3R5	ULK3	EIF4E1B	STK11	EIF4E2	VEGFA	PRKAA2	VEGFC	PRKAA1	VEGFB	STRADA	PIK3R3	FIGF	DDIT4	PIK3CA	PIK3CB
KEGG_APOPTOSIS	http://www.broadinstitute.org/gsea/msigdb/cards/KEGG_APOPTOSIS	CASP10	CASP9	CASP8	CASP7	CHUK	PRKAR2B	TNF	TNFSF10	BIRC3	XIAP	PPP3R2	PPP3CC	PPP3R1	MYD88	FADD	CFLAR	RIPK1	BAD	IRAK4	BID	BAX	IKBKB	CASP6	IL1A	AKT1	CASP3	AKT2	TNFRSF1A	AKT3	CHP2	ATM	ENDOG	NFKB1	NFKBIA	CAPN2	PIK3R5	IKBKG	CAPN1	IL3RA	IL3	RELA	ENDOD1	APAF1	PRKX	CSF2RB	TNFRSF10A	TRAF2	TNFRSF10D
KEGG_CARDIAC_MUSCLE_CONTRACTION	http://www.broadinstitute.org/gsea/msigdb/cards/KEGG_CARDIAC_MUSCLE_CONTRACTION	CACNA2D1	CACNB1	COX8A	CACNB2	UQCR10	COX7C	CACNB3	CACNB4	CACNG1	COX6CP3	FXYD2	CACNG8	RYR2	CACNG6	ATP2A2	CACNG7	TPM2	CYTB	TPM1	ATP1B2	ATP1B3	ATP1A4	ATP1B1	COX2	COX7B	COX1	COX7A1	COX7A2	COX8C	COX6C	COX3	CACNA2D3	COX6B1	CACNA1D	SLC8A1	COX5B	SLC9A1	LOC644310	CACNA1C	TNNI3	CACNA1F	COX4I1	ATP1A1	CACNA2D2	CACNA1S	COX7B2	ATP1A3	TNNC1
KEGG_VASCULAR_SMOOTH_MUSCLE_CONTRACTION	http://www.broadinstitute.org/gsea/msigdb/cards/KEGG_VASCULAR_SMOOTH_MUSCLE_CONTRACTION	CALM2	CALD1	CALM1	CYP4A11	CALCRL	PTGIR	PPP1R14A	JMJD7-PLA2G4B	ROCK1	PLA2G6	PLA2G2E	MRVI1	PLA2G10	BRAF	ITPR3	PLA2G4B	MYL6B	PLA2G2F	EDNRA	GNA12	GNA11	GNA13	PRKX	GUCY1A2	MYLK	ADCY3	MYL6	CALML5	ADCY2	ADCY1	PLA2G4E	KCNMB3	PRKACA	GNAQ	PRKACB	PRKACG	GNAS	CALML3	PLA2G2D	PLA2G12A	AGTR1	MYH11	CALM3	PLCB2	KCNMB2	ADCY8	PLCB1	ADCY9
KEGG_WNT_SIGNALING_PATHWAY	http://www.broadinstitute.org/gsea/msigdb/cards/KEGG_WNT_SIGNALING_PATHWAY	JUN	LRP5	LRP6	PPP3R2	SFRP2	SFRP1	PPP3CC	VANGL1	PPP3R1	FZD1	FZD4	APC2	FZD6	FZD7	SENP2	FZD8	LEF1	CREBBP	FZD9	PRICKLE1	CTBP2	ROCK1	CTBP1	WNT9B	WNT9A	CTNNBIP1	DAAM2	TBL1XR1	MMP7	CER1	MAP3K7	VANGL2	WNT2B	WNT11	WNT10B	DKK2	LOC728622	CHP2	AXIN1	AXIN2	DKK4	NFAT5	MYC	SOX17	CSNK2A1	CSNK2A2	NFATC4	CSNK1A1
KEGG_DORSO_VENTRAL_AXIS_FORMATION	http://www.broadinstitute.org/gsea/msigdb/cards/KEGG_DORSO_VENTRAL_AXIS_FORMATION	SOS2	NOTCH4	NOTCH3	NOTCH2	EGFR	NOTCH1	KRAS	FMN2	LOC652554	ETV7	PIWIL3	ETV6	PIWIL2	MAP2K1	PIWIL1	GRB2	SPIRE2	CPEB1	MAPK3	ETS1	ETS2	SPIRE1	SOS1	PIWIL4	MAPK1
KEGG_NOTCH_SIGNALING_PATHWAY	http://www.broadinstitute.org/gsea/msigdb/cards/KEGG_NOTCH_SIGNALING_PATHWAY	HES5	DTX3	NOTCH4	DTX3L	NOTCH3	NOTCH2	EP300	HES1	NOTCH1	NUMB	PSEN2	PSEN1	PTCRA	SNW1	APH1A	KAT2A	ADAM17	RFNG	RBPJ	DTX1	CREBBP	DTX2	MAML1	CTBP2	NCOR2	CTBP1	DVL3	JAG2	DVL2	NUMBL	MAML2	KAT2B	DLL4	PSENEN	DLL3	DVL1	CIR1	DLL1	LFNG	JAG1	MAML3	HDAC1	HDAC2	NCSTN	DTX4	MFNG	RBPJL
KEGG_HEDGEHOG_SIGNALING_PATHWAY	http://www.broadinstitute.org/gsea/msigdb/cards/KEGG_HEDGEHOG_SIGNALING_PATHWAY	CSNK1A1L	HHIP	PTCH2	GAS1	WNT3A	ZIC2	WNT9B	WNT9A	LRP2	CSNK1G1	WNT2B	WNT11	WNT10B	IHH	SMO	WNT10A	WNT4	CSNK1G3	SHH	WNT1	CSNK1D	RAB23	CSNK1A1	CSNK1G2	CSNK1E	BMP8A	GSK3B	WNT7A	BTRC	WNT7B	WNT8A	WNT8B	WNT2	WNT3	PRKX	WNT5A	WNT6	FBXW11	STK36	WNT5B	GLI1	DHH	PRKACA	PRKACB	SUFU	BMP4	PRKACG	BMP2
KEGG_TGF_BETA_SIGNALING_PATHWAY	http://www.broadinstitute.org/gsea/msigdb/cards/KEGG_TGF_BETA_SIGNALING_PATHWAY	TFDP1	NOG	TNF	GDF7	INHBB	INHBC	COMP	INHBA	THBS4	RHOA	CREBBP	ROCK1	ID1	ID2	RPS6KB1	RPS6KB2	CUL1	LOC728622	ID4	SMAD3	MAPK3	RBL2	SMAD4	RBL1	NODAL	SMAD1	MYC	SMAD2	MAPK1	SMURF2	SMURF1	EP300	BMP8A	GDF5	SKP1	CHRD	TGFB2	TGFB1	IFNG	CDKN2B	PPP2CB	PPP2CA	PPP2R1A	ID3	SMAD5	RBX1	FST	PITX2
KEGG_AXON_GUIDANCE	http://www.broadinstitute.org/gsea/msigdb/cards/KEGG_AXON_GUIDANCE	UNC5B	PLXNB2	PPP3R2	PPP3CC	PPP3R1	PAK4	NGEF	SEMA4C	SEMA4A	PLXNC1	ROCK1	ABLIM3	PTK2	ROBO1	SLIT2	ROBO2	PLXNA1	ABL1	PLXNA2	PLXNB3	PLXNB1	SEMA3G	ITGB1	SEMA3F	NRAS	ROBO3	CHP2	NFAT5	SEMA6D	RHOD	PAK6	PLXNA3	NCK1	NFATC4	NTNG1	SEMA6A	NFATC3	KRAS	SRGAP3	L1CAM	CFL2	CFL1	GNAI1	UNC5A	GNAI2	RND1	NCK2	MET
KEGG_VEGF_SIGNALING_PATHWAY	http://www.broadinstitute.org/gsea/msigdb/cards/KEGG_VEGF_SIGNALING_PATHWAY	CASP9	RAF1	PRKCB	PRKCA	PPP3R2	PPP3CC	PPP3R1	SH2D2A	PLA2G3	SPHK1	BAD	PRKCG	JMJD7-PLA2G4B	PLA2G6	RAC2	PTK2	PLA2G2E	PLA2G10	NOS3	MAPK11	MAP2K2	PLA2G2A	RAC3	PLA2G4A	PTGS2	PLA2G5	MAPK13	PLA2G12B	MAP2K1	KDR	PLA2G4B	AKT1	PLA2G2F	AKT2	NRAS	AKT3	CHP2	NFAT5	MAPK3	RAC1	PLA2G1B	MAPK1	MAPKAPK3	PIK3R5	HRAS	NFATC4	MAPK14	MAPK12
KEGG_FOCAL_ADHESION	http://www.broadinstitute.org/gsea/msigdb/cards/KEGG_FOCAL_ADHESION	JUN	LOC100418883	ELK1	HGF	PARVA	FN1	TNN	IGF1	BIRC3	XIAP	COMP	THBS4	IGF1R	DIAPH1	ITGA11	PGF	PARVG	ROCK1	PTK2	MYL7	FLT1	FLT4	AKT1	RELN	AKT2	LAMC2	MYL12A	LAMB2	LAMB3	LAMC1	LAMA4	LAMA5	LAMB1	PAK6	PIK3R5	CAPN2	LAMB4	FLNC	FLNA	FLNB	MYL2	MYLK	MYL5	PIP5K1C	MET	MYL10	BIRC2	COL11A1
KEGG_ECM_RECEPTOR_INTERACTION	http://www.broadinstitute.org/gsea/msigdb/cards/KEGG_ECM_RECEPTOR_INTERACTION	GP1BA	COL6A2	COL6A3	GP1BB	COL5A2	COL6A1	LAMA1	VWF	HSPG2	TNN	FN1	ITGA9	GP9	COMP	IBSP	CD36	CHAD	GP5	VTN	THBS4	ITGA4	ITGA3	ITGA2B	ITGA7	ITGA5	COL5A1	COL4A6	ITGA11	SV2C	COL2A1	COL3A1	COL4A1	AGRN	COL4A2	COL4A4	ITGB3	ITGB4	RELN	ITGB5	ITGB6	ITGB7	LAMC2	ITGAV	ITGB1	LAMB2	SPP1	LAMB3	LAMC1
KEGG_CELL_ADHESION_MOLECULES_CAMS	http://www.broadinstitute.org/gsea/msigdb/cards/KEGG_CELL_ADHESION_MOLECULES_CAMS	CDH5	JAM3	CDH3	NLGN3	CDH4	CD80	NLGN1	CD86	CD28	CD274	PDCD1LG2	ITGA9	ITGAL	NRCAM	ITGAM	CD34	CD276	ICOSLG	CADM3	ITGA4	ICOS	SIGLEC1	CADM1	HLA-G	CLDN20	PECAM1	CD22	ITGB7	SELL	VCAM1	ITGAV	SELP	SPN	ITGB1	SELPLG	ITGB2	CDH2	JAM2	CTLA4	HLA-DRB4	CLDN18	CD4	HLA-DRB5	CNTN1	NLGN2	HLA-DRB3	NRXN3	ALCAM
KEGG_ADHERENS_JUNCTION	http://www.broadinstitute.org/gsea/msigdb/cards/KEGG_ADHERENS_JUNCTION	MLLT4	LOC100418883	SORBS1	WAS	SNAI2	IGF1R	RHOA	CREBBP	LEF1	ACTN4	PTPN6	ACTN1	SNAI1	ERBB2	WASF2	RAC2	PTPRJ	WASL	LOC646821	RAC3	PTPRF	WASF1	MAP3K7	FGFR1	IQGAP1	SMAD3	MAPK3	TCF7	SMAD4	ACTG1	INSR	WASF3	CTNNA1	PTPRB	RAC1	TCF7L2	SMAD2	MAPK1	CSNK2A1	PVRL3	CSNK2A2	EP300	EGFR	VCL	CTNNA2	CTNNB1	CTNND1	FARP2
KEGG_TIGHT_JUNCTION	http://www.broadinstitute.org/gsea/msigdb/cards/KEGG_TIGHT_JUNCTION	INADL	JAM3	LOC100418883	MLLT4	CSDA	PPP2R2D	MAGI2	MPP5	TJP3	MYH13	ZAK	EPB41L3	MYH14	RRAS2	MYH1	CTTN	MYH15	MYL7	CRB3	CLDN20	AKT1	AKT2	MYL12A	AKT3	NRAS	EXOC3	CTNNA1	JAM2	CSNK2A1	CLDN18	LLGL1	LLGL2	CSNK2A2	KRAS	CLDN17	PARD6B	MAGI1	GNAI1	GNAI2	MYL2	VAPA	MYL5	CSNK2B	SYMPK	MYL10	IGSF5	ASH1L	YES1
KEGG_GAP_JUNCTION	http://www.broadinstitute.org/gsea/msigdb/cards/KEGG_GAP_JUNCTION	PLCB2	GRM5	SOS2	ADCY8	PLCB1	ADCY9	ADCY6	TUBA1A	RAF1	PRKCB	ADCY7	PRKCA	PLCB3	PLCB4	ADCY5	GRM1	CDK1	PDGFD	TUBB4A	ADRB1	TUBB4B	TUBB3	PRKCG	PDGFRB	TUBB2A	MAP2K2	ITPR3	MAP2K1	MAP2K5	LPAR1	ADCY4	TUBA1B	NRAS	GRB2	MAPK3	DRD1	GUCY1B3	DRD2	MAPK7	GUCY1A3	PRKG1	SOS1	TUBB7P	PRKG2	MAPK1	TUBA3D	HRAS	GJD2
KEGG_COMPLEMENT_AND_COAGULATION_CASCADES	http://www.broadinstitute.org/gsea/msigdb/cards/KEGG_COMPLEMENT_AND_COAGULATION_CASCADES	F2	F2R	VWF	KNG1	FGB	PLAT	SERPIND1	MBL2	F3	F5	SERPINA1	PLAUR	F7	PLAU	F10	F9	TFPI	F8	KLKB1	CR2	MASP1	C9	A2M	CR1	F12	F13A1	F11	C8A	F13B	C7	C8G	C8B	CD59	SERPINA5	FGG	CD55	C6	C5AR1	C5	BDKRB1	C4BPB	C4BPA	C4B	C4A	BDKRB2	CFH	CFB	CPB2
KEGG_ANTIGEN_PROCESSING_AND_PRESENTATION	http://www.broadinstitute.org/gsea/msigdb/cards/KEGG_ANTIGEN_PROCESSING_AND_PRESENTATION	HLA-DOA	HLA-DOB	KLRC3	KLRD1	KLRC1	KLRC2	RFXAP	RFX5	IFNA5	IFNA4	IFNA2	IFNA1	LGMN	PSME3	CTSS	HLA-C	HLA-B	HLA-DMB	HLA-DMA	HLA-A	HSPA1L	HSPA1B	HSPA2	KIR2DS5	HLA-G	KIR3DL1	KIR3DL2	HSPA1A	RFXANK	CREB1	IFNA17	HSPA5	CD74	HSPA4	IFNA21	CTSL1	IFNA6	IFI30	IFNA7	IFNA8	IFNA10	IFNA13	CIITA	IFNA14	IFNA16	KIR2DL5A	HSPA6	HLA-DRB4
KEGG_RENIN_ANGIOTENSIN_SYSTEM	http://www.broadinstitute.org/gsea/msigdb/cards/KEGG_RENIN_ANGIOTENSIN_SYSTEM	LNPEP	ACE2	REN	ANPEP	CMA1	CTSA	CTSG	THOP1	AGT	AGTR1	ACE	AGTR2	NLN	ENPEP	CPA3	MAS1	MME
KEGG_TOLL_LIKE_RECEPTOR_SIGNALING_PATHWAY	http://www.broadinstitute.org/gsea/msigdb/cards/KEGG_TOLL_LIKE_RECEPTOR_SIGNALING_PATHWAY	JUN	CD80	CD86	STAT1	TLR9	CCL3	MYD88	CCL5	MAP2K4	CCL4	LBP	RIPK1	TLR6	IKBKB	LY96	MAP3K8	MAP3K7	AKT1	AKT2	CD14	CTSK	AKT3	SPP1	IKBKE	NFKB1	NFKBIA	PIK3R5	TLR5	TIRAP	MAPK14	MAPK12	RELA	TRAF6	TRAF3	TOLLIP	CXCL11	TAB2	TLR7	TLR8	CXCL10	CASP8	TICAM1	CHUK	TNF	IFNA5	IFNA4	IFNA2	FADD
KEGG_NOD_LIKE_RECEPTOR_SIGNALING_PATHWAY	http://www.broadinstitute.org/gsea/msigdb/cards/KEGG_NOD_LIKE_RECEPTOR_SIGNALING_PATHWAY	TRIP6	CASP8	CHUK	TAB3	CXCL1	RIPK2	TNF	BIRC3	CCL2	XIAP	CCL5	NOD1	CARD6	CCL13	CCL11	CCL8	CARD8	CCL7	MEFV	IL8	MAPK9	MAPK10	MAPK11	ERBB2IP	MAPK13	CASP5	IKBKB	NOD2	MAP3K7	CASP1	CARD18	TNFAIP3	SUGT1	MAPK3	PSTPIP1	NFKB1	NFKBIB	NFKBIA	MAPK1	IKBKG	CARD9	MAPK8	MAPK14	MAPK12	IL18	RELA	PYDC1	TRAF6
KEGG_RIG_I_LIKE_RECEPTOR_SIGNALING_PATHWAY	http://www.broadinstitute.org/gsea/msigdb/cards/KEGG_RIG_I_LIKE_RECEPTOR_SIGNALING_PATHWAY	CASP10	CASP8	CXCL10	CHUK	TRIM25	TNF	IFNA5	IFNA4	IFNA2	ATG12	TBKBP1	FADD	SIKE1	IFNA1	RIPK1	IL8	MAPK9	IL12B	MAPK10	ISG15	MAPK11	MAP3K1	IL12A	MAPK13	IKBKB	MAP3K7	IFNA17	DAK	IFNA21	IFNA6	IFNA7	IFNA8	IFNA10	OTUD5	IFNA13	IFNA14	IFNA16	DDX3X	IKBKE	NFKB1	NFKBIB	NFKBIA	IRF3	IFIH1	IKBKG	MAPK8	MAPK14	MAPK12
KEGG_CYTOSOLIC_DNA_SENSING_PATHWAY	http://www.broadinstitute.org/gsea/msigdb/cards/KEGG_CYTOSOLIC_DNA_SENSING_PATHWAY	CXCL10	CHUK	IFNA5	IFNA4	IFNA2	POLR1D	CCL5	CCL4	IFNA1	RIPK1	POLR3K	AIM2	IKBKB	IFNA17	CASP1	IFNA21	IFNA6	POLR3H	IFNA7	IFNA8	IFNA10	IFNA13	IFNA14	IFNA16	POLR3C	IKBKE	POLR3G	POLR3B	POLR3F	NFKB1	NFKBIB	NFKBIA	IRF3	IKBKG	TREX1	POLR1C	IL18	RELA	ZBP1	POLR3D	RIPK3	IFNB1	IL33	PYCARD	POLR3GL	IL1B	ADAR	DDX58
KEGG_JAK_STAT_SIGNALING_PATHWAY	http://www.broadinstitute.org/gsea/msigdb/cards/KEGG_JAK_STAT_SIGNALING_PATHWAY	STAT3	STAT4	STAT1	STAT2	PIAS3	TYK2	IL21R	CREBBP	SOCS5	IL23A	CTF1	STAM	SPRY4	IL22	JAK1	AKT1	AKT2	JAK3	JAK2	AKT3	STAT5B	STAT5A	TPO	STAT6	MYC	IL24	SPRED1	PIK3R5	CSF2	IL13RA2	PIAS1	IL13RA1	CNTF	PRLR	CNTFR	PRL	SOCS1	IFNE	CSF2RB	CSF2RA	IL23R	CSF3	SOCS3	CCND1	IL22RA2	CSH1	BCL2L1	CSF3R
KEGG_HEMATOPOIETIC_CELL_LINEAGE	http://www.broadinstitute.org/gsea/msigdb/cards/KEGG_HEMATOPOIETIC_CELL_LINEAGE	GP1BA	GP1BB	EPO	IL9R	CD33	TNF	GP9	ITGAM	CD34	CD36	GP5	ITGA4	ITGA3	KITLG	ITGA2B	FCGR1A	ITGA5	FCER2	GYPA	THPO	IL1R2	IL7R	MME	IL11RA	CD19	MS4A1	TFRC	CD22	KIT	FLT3	ITGB3	FLT3LG	IL1A	CR2	CD14	CR1	TPO	EPOR	IL11	CSF2	HLA-DRB4	CD4	CSF1R	HLA-DRB5	CSF1	HLA-DRB3	IL3RA	IL3
KEGG_NATURAL_KILLER_CELL_MEDIATED_CYTOTOXICITY	http://www.broadinstitute.org/gsea/msigdb/cards/KEGG_NATURAL_KILLER_CELL_MEDIATED_CYTOTOXICITY	ZAP70	TNFSF10	ITGAL	PPP3R2	PPP3CC	PPP3R1	FCER1G	SH2D1B	HLA-G	BRAF	VAV1	SHC4	PRF1	VAV2	NRAS	CHP2	ITGB2	GZMB	NFAT5	FCGR3B	RAET1E	ULBP3	FCGR3A	CSF2	PIK3R5	NCR1	HCST	NCR2	NFATC4	NFATC3	KRAS	SHC3	CD247	RAET1L	HLA-E	PAK1	LCP2	KLRK1	PLCG1	PLCG2	PTK2B	NFATC2	NFATC1	LCK	SOS2	PTPN11	KLRC3	RAF1
KEGG_T_CELL_RECEPTOR_SIGNALING_PATHWAY	http://www.broadinstitute.org/gsea/msigdb/cards/KEGG_T_CELL_RECEPTOR_SIGNALING_PATHWAY	JUN	ZAP70	MALT1	CD28	PDK1	PPP3R2	PPP3CC	PPP3R1	PAK4	ICOS	VAV1	IKBKB	MAP3K8	MAP3K7	AKT1	AKT2	NRAS	AKT3	VAV2	CHP2	NFAT5	NFKB1	NFKBIB	NFKBIA	PAK6	NFKBIE	NCK1	CTLA4	CSF2	PIK3R5	CD4	NFATC4	MAPK14	MAPK12	NFATC3	RELA	KRAS	CD8A	CD8B	CD247	NCK2	MAP3K14	PAK7	CD3D	CD3E	PAK1	CD3G	CBLC
KEGG_B_CELL_RECEPTOR_SIGNALING_PATHWAY	http://www.broadinstitute.org/gsea/msigdb/cards/KEGG_B_CELL_RECEPTOR_SIGNALING_PATHWAY	JUN	SOS2	CHUK	RAF1	PRKCB	MALT1	CARD11	PPP3R2	PPP3CC	PPP3R1	PTPN6	INPP5D	DAPP1	RAC2	MAP2K2	RAC3	CD19	MAP2K1	VAV1	CD22	CD72	IKBKB	CD79A	AKT1	CD81	CR2	AKT2	CD79B	VAV2	AKT3	NRAS	CHP2	GRB2	RASGRP3	NFAT5	MAPK3	NFKB1	NFKBIB	RAC1	NFKBIA	SOS1	FCGR2B	NFKBIE	MAPK1	PIK3R5	IKBKG	HRAS	IFITM1
KEGG_FC_EPSILON_RI_SIGNALING_PATHWAY	http://www.broadinstitute.org/gsea/msigdb/cards/KEGG_FC_EPSILON_RI_SIGNALING_PATHWAY	SOS2	RAF1	PRKCB	PRKCA	PDK1	TNF	MAP2K4	PLA2G3	FCER1G	MS4A2	FCER1A	PRKCD	INPP5D	PRKCE	JMJD7-PLA2G4B	MAPK9	MAPK10	PLA2G6	RAC2	IL13	PLA2G2E	PLA2G10	MAPK11	MAP2K2	PLA2G2A	RAC3	MAP2K3	PLA2G4A	MAPK13	PLA2G5	PLA2G12B	MAP2K1	VAV1	MAP2K7	PLA2G4B	MAP2K6	AKT1	PLA2G2F	AKT2	VAV2	AKT3	NRAS	GRB2	MAPK3	RAC1	SOS1	PLA2G1B	MAPK1
KEGG_FC_GAMMA_R_MEDIATED_PHAGOCYTOSIS	http://www.broadinstitute.org/gsea/msigdb/cards/KEGG_FC_GAMMA_R_MEDIATED_PHAGOCYTOSIS	FCGR1A	SPHK1	PIP4K2B	WASF2	PLA2G6	VAV1	WASF1	PLA2G4B	PIKFYVE	VASP	AKT1	AKT2	PIP5K1A	AMPH	DOCK2	PIP5K1B	ARPC4	ARPC5	AKT3	VAV2	ARPC1B	ARPC3	SCIN	WASF3	FCGR2A	FCGR3A	FCGR2B	PIK3R5	DNM2	CFL2	CFL1	PIP5K1C	PLA2G4E	ASAP2	DNM3	PAK1	CRK	CRKL	PLCG1	PLCG2	PLD1	ARPC5L	PLD2	CDC42	PRKCB	RAF1	PRKCA	ARF6
KEGG_LEUKOCYTE_TRANSENDOTHELIAL_MIGRATION	http://www.broadinstitute.org/gsea/msigdb/cards/KEGG_LEUKOCYTE_TRANSENDOTHELIAL_MIGRATION	CDH5	JAM3	MLLT4	LOC100418883	TXK	ITGAL	ITGAM	ITGA4	SIPA1	ROCK1	MMP2	PTK2	MYL7	NCF4	MMP9	NCF2	CLDN20	PECAM1	VAV1	VASP	VCAM1	ITGB1	MYL12A	THY1	VAV2	ITGB2	CTNNA1	JAM2	PIK3R5	CLDN18	MAPK14	MAPK12	VCL	CLDN17	GNAI1	MYL2	GNAI2	CTNND1	MYL5	PXN	RAPGEF3	MYL10	ARHGAP5	BCAR1	GNAI3	CLDN16	CLDN23	EZR
KEGG_INTESTINAL_IMMUNE_NETWORK_FOR_IGA_PRODUCTION	http://www.broadinstitute.org/gsea/msigdb/cards/KEGG_INTESTINAL_IMMUNE_NETWORK_FOR_IGA_PRODUCTION	HLA-DRB4	TNFRSF13C	HLA-DRB5	HLA-DOA	HLA-DOB	HLA-DRB3	CD80	CD86	CD28	TNFSF13	TNFSF13B	CCL27	IL15RA	IL15	ICOSLG	ITGA4	TGFB1	ICOS	CCR9	MAP3K14	CXCR4	CCL25	TNFRSF17	HLA-DMB	HLA-DMA	CCL28	LTBR	PIGR	IL2	CD40LG	HLA-DPA1	CD40	AICDA	HLA-DPB1	HLA-DQA1	HLA-DQA2	HLA-DQB1	TNFRSF13B	ITGB7	CXCL12	CCR10	MADCAM1	IL4	IL5	IL10	IL6	HLA-DRB1	HLA-DRA
KEGG_CIRCADIAN_RHYTHM_MAMMAL	http://www.broadinstitute.org/gsea/msigdb/cards/KEGG_CIRCADIAN_RHYTHM_MAMMAL	NPAS2	PER3	PER2	CSNK1D	CRY1	BHLHE41	BHLHE40	NR1D1	CRY2	CSNK1E	PER1	CLOCK	ARNTL
KEGG_LONG_TERM_POTENTIATION	http://www.broadinstitute.org/gsea/msigdb/cards/KEGG_LONG_TERM_POTENTIATION	GRM5	PLCB2	ADCY8	CALM2	PLCB1	RAF1	PRKCB	PLCB3	PRKCA	CALM1	PLCB4	RPS6KA6	PPP3R2	GRM1	PPP3CC	PPP3R1	CREBBP	PPP1R12A	PRKCG	GRIN1	GRIN2A	GRIN2B	MAP2K2	GRIN2C	BRAF	GRIN2D	ITPR3	CACNA1C	MAP2K1	GRIA2	GRIA1	RPS6KA2	RPS6KA3	NRAS	CHP2	PPP1R1A	PPP1CC	PPP1CA	PPP1CB	MAPK3	RPS6KA1	MAPK1	HRAS	ITPR1	EP300	ITPR2	KRAS	PRKX
KEGG_NEUROTROPHIN_SIGNALING_PATHWAY	http://www.broadinstitute.org/gsea/msigdb/cards/KEGG_NEUROTROPHIN_SIGNALING_PATHWAY	JUN	FRS2	CALM2	CALM1	PDK1	RPS6KA6	TP73	MAP3K5	RPS6KA5	BRAF	MAP3K1	MAP3K3	IKBKB	ABL1	AKT1	SHC4	AKT2	NRAS	AKT3	SH2B1	NFKB1	NFKBIB	NFKBIA	NFKBIE	PIK3R5	MAPK14	NGFRAP1	MAPK12	RELA	KRAS	SHC3	TRAF6	NGF	CALML5	BDNF	NGFR	SH2B3	CSK	CAMK4	YWHAB	BCL2	CAMK2A	CAMK2B	CAMK2D	FOXO3	CAMK2G	IRS2	SORT1
KEGG_LONG_TERM_DEPRESSION	http://www.broadinstitute.org/gsea/msigdb/cards/KEGG_LONG_TERM_DEPRESSION	GRM5	PLCB2	RYR1	PLCB1	RAF1	PRKCB	PRKCA	PLCB3	PLCB4	IGF1	CRHR1	GRM1	CRH	IGF1R	PLA2G3	GRID2	PRKCG	JMJD7-PLA2G4B	CACNA1A	PLA2G6	PLA2G2E	PLA2G10	MAP2K2	PLA2G2A	BRAF	PLA2G4A	ITPR3	PLA2G5	PLA2G12B	MAP2K1	NOS1	GRIA3	GRIA2	GRIA1	PLA2G4B	PLA2G2F	NRAS	MAPK3	GUCY1B3	GUCY1A3	PRKG1	PRKG2	MAPK1	PLA2G1B	HRAS	ITPR1	ITPR2	GNA12
KEGG_OLFACTORY_TRANSDUCTION	http://www.broadinstitute.org/gsea/msigdb/cards/KEGG_OLFACTORY_TRANSDUCTION	CALM2	CALM1	OR11H4	OR52W1	OR5AU1	ADRBK2	OR2M2	OR2M7	OR2T33	OR4F5	CLCA4	OR52K1	OR52I1	OR51D1	OR2J2	OR8I2	OR2D2	OR2D3	OR4K13	OR4K2	OR2AK2	OR4N5	OR2L3	OR4K17	OR2L8	ARRB2	OR11G2	OR11L1	OR5P2	OR5P3	OR6C1	OR6C75	OR10AG1	OR6C76	OR6C70	OR5J2	OR52A1	OR4M2	OR51S1	OR4N2	GUCA1B	OR52R1	GUCA1A	OR51F2	OR13H1	OR9K2	CAMK2A	CAMK2B
KEGG_TASTE_TRANSDUCTION	http://www.broadinstitute.org/gsea/msigdb/cards/KEGG_TASTE_TRANSDUCTION	TAS2R60	GRM4	PLCB2	ADCY8	ADCY6	TAS2R42	TAS1R2	TAS1R1	TRPM5	ACCN1	PDE1A	CACNA1A	ITPR3	CACNA1B	TAS2R5	ADCY4	GNAT3	GNG13	TAS2R3	TAS2R9	TAS1R3	TAS2R1	KCNB1	TAS2R16	TAS2R4	SCNN1G	GNB3	PRKX	GNG3	SCNN1B	SCNN1A	TAS2R43	TAS2R40	TAS2R41	TAS2R39	TAS2R14	PRKACA	PRKACB	PRKACG	GNAS	TAS2R38	GNB1	TAS2R20	TAS2R50	TAS2R45	TAS2R8	TAS2R46	TAS2R7
KEGG_REGULATION_OF_ACTIN_CYTOSKELETON	http://www.broadinstitute.org/gsea/msigdb/cards/KEGG_REGULATION_OF_ACTIN_CYTOSKELETON	LOC100418883	BRK1	FN1	ENAH	DIAPH1	SSH2	RRAS2	ITGA11	ROCK1	PTK2	MYL7	ARHGEF7	ARPC4	CD14	FGD3	ARPC5	MYL12A	NRAS	ARPC1B	ARPC3	TIAM1	SCIN	PAK6	PFN1	PFN2	PIK3R5	IQGAP3	KRAS	CFL2	CFL1	MYL2	MYLK	BDKRB1	MYL5	PIP5K1C	BDKRB2	CSK	MYL10	APC	PIP4K2C	MYH9	ARPC5L	MYH10	ARHGEF4	FGF9	FGF8	FGF7	FGF6
KEGG_INSULIN_SIGNALING_PATHWAY	http://www.broadinstitute.org/gsea/msigdb/cards/KEGG_INSULIN_SIGNALING_PATHWAY	GCK	CALM2	PPARGC1A	ELK1	CALM1	EIF4E	EIF4EBP1	PRKAG2	FBP1	HK2	HK1	RHEB	BRAF	PDPK1	IKBKB	EXOC7	AKT1	SHC4	AKT2	NRAS	AKT3	PYGB	PYGM	ACACB	INPP5K	PYGL	ACACA	PIK3R5	PDE3B	PHKB	PHKA2	PHKA1	FLOT2	KRAS	SHC3	SOCS1	PRKX	PRKAB2	CALML5	PRKAB1	PRKAA2	PRKAA1	PDE3A	SOCS3	FOXO1	PRKACA	PRKACB	G6PC2
KEGG_GNRH_SIGNALING_PATHWAY	http://www.broadinstitute.org/gsea/msigdb/cards/KEGG_GNRH_SIGNALING_PATHWAY	JUN	CALM2	ELK1	CALM1	MAP2K4	JMJD7-PLA2G4B	MMP2	PLA2G2E	PLA2G6	PLA2G10	MAP3K1	MAP3K3	ITPR3	MAP3K4	PLA2G4B	CGA	PLA2G2F	NRAS	MAPK14	MAPK12	KRAS	GNA11	PRKX	CALML5	ADCY3	ADCY2	ADCY1	PLA2G4E	CAMK2A	CAMK2B	CAMK2D	CAMK2G	PRKACA	GNAQ	PRKACB	PRKACG	GNRHR	GNAS	GNRH2	GNRH1	CALML3	PLA2G2D	PLD1	PLA2G12A	PLD2	HBEGF	CALM3	PTK2B
KEGG_PROGESTERONE_MEDIATED_OOCYTE_MATURATION	http://www.broadinstitute.org/gsea/msigdb/cards/KEGG_PROGESTERONE_MEDIATED_OOCYTE_MATURATION	CDC16	ADCY8	ADCY9	ADCY6	RAF1	ADCY7	ADCY5	SPDYA	IGF1	RPS6KA6	CDK1	ANAPC10	IGF1R	ANAPC1	INS	ANAPC11	SPDYC	MAPK9	MAPK10	MAPK11	BRAF	MAPK13	MAP2K1	ADCY4	AKT1	AKT2	RPS6KA2	RPS6KA3	AKT3	CPEB1	MAPK3	ANAPC7	ANAPC5	ANAPC2	ANAPC4	MAD2L1	RPS6KA1	MAPK1	PIK3R5	PDE3B	MAPK8	CDC23	MAPK14	MAPK12	KRAS	PRKX	GNAI1	CCNA1
KEGG_MELANOGENESIS	http://www.broadinstitute.org/gsea/msigdb/cards/KEGG_MELANOGENESIS	CALM2	CALM1	TYR	CREB3L1	FZD1	FZD4	FZD6	FZD7	LEF1	CREBBP	CREB3	FZD8	FZD9	POMC	WNT9B	WNT9A	CREB1	WNT2B	WNT11	EDN1	WNT10B	NRAS	EDNRB	LOC652799	KRAS	PRKX	GNAI1	GNAI2	CALML5	ADCY3	ADCY2	ADCY1	CREB3L3	WNT5B	CAMK2A	CAMK2B	CAMK2D	CAMK2G	PRKACA	GNAQ	PRKACB	PRKACG	GNAS	GNAI3	WNT16	GNAO1	CALML3	DCT
KEGG_ADIPOCYTOKINE_SIGNALING_PATHWAY	http://www.broadinstitute.org/gsea/msigdb/cards/KEGG_ADIPOCYTOKINE_SIGNALING_PATHWAY	STAT3	CHUK	PTPN11	PPARGC1A	NPY	TNF	SLC2A4	CD36	SLC2A1	MTOR	ADIPOR2	PRKAG2	ACSL6	POMC	MAPK9	MAPK10	PRKCQ	RXRB	RXRG	IKBKB	PRKAG3	RXRA	TNFRSF1B	ADIPOR1	AKT1	AKT2	TNFRSF1A	JAK2	LEPR	AKT3	CPT1B	LEP	ACACB	NFKB1	NFKBIB	NFKBIA	NFKBIE	IKBKG	MAPK8	CPT1A	PCK2	CPT1C	PCK1	RELA	STK11	PPARA	TRAF2	PRKAB2
KEGG_TYPE_II_DIABETES_MELLITUS	http://www.broadinstitute.org/gsea/msigdb/cards/KEGG_TYPE_II_DIABETES_MELLITUS	PIK3R5	GCK	MAPK8	TNF	MAFA	SOCS1	SLC2A4	SLC2A2	MTOR	SOCS2	SOCS3	INS	PRKCD	PRKCE	MAPK9	HK2	CACNA1A	MAPK10	HK3	HK1	PIK3R3	CACNA1D	CACNA1E	CACNA1B	PDX1	CACNA1C	ADIPOQ	IKBKB	IRS2	ABCC8	SOCS4	PIK3CA	CACNA1G	PIK3CB	PIK3CD	PRKCZ	KCNJ11	MAPK3	IRS1	PKLR	INSR	PKM2	PIK3CG	IRS4	PIK3R1	PIK3R2	MAPK1
KEGG_TYPE_I_DIABETES_MELLITUS	http://www.broadinstitute.org/gsea/msigdb/cards/KEGG_TYPE_I_DIABETES_MELLITUS	HLA-DRB4	HLA-DRB5	LTA	HLA-DOA	HLA-DOB	HLA-DRB3	CD80	CD86	CD28	TNF	ICA1	IFNG	LOC652614	PTPRN2	HLA-C	HLA-B	INS	IL1B	HLA-DMB	PTPRN	HLA-DMA	HLA-F	HLA-E	HLA-A	IL2	HLA-DPA1	IL12B	HLA-DPB1	GAD1	HLA-DQA1	HLA-G	HLA-DQA2	IL12A	CPE	HLA-DQB1	GAD2	IL1A	HSPD1	PRF1	FAS	FASLG	GZMB	HLA-DRB1	HLA-DRA
KEGG_MATURITY_ONSET_DIABETES_OF_THE_YOUNG	http://www.broadinstitute.org/gsea/msigdb/cards/KEGG_MATURITY_ONSET_DIABETES_OF_THE_YOUNG	MNX1	NEUROG3	GCK	HHEX	HES1	MAFA	PAX6	SLC2A2	BHLHA15	HNF1B	HNF4G	NKX6-1	HNF1A	FOXA3	HNF4A	NKX2-2	ONECUT1	NEUROD1	INS	FOXA2	PAX4	PDX1	IAPP	NR5A2	PKLR
KEGG_ALDOSTERONE_REGULATED_SODIUM_REABSORPTION	http://www.broadinstitute.org/gsea/msigdb/cards/KEGG_ALDOSTERONE_REGULATED_SODIUM_REABSORPTION	PIK3R5	SFN	NR3C2	PRKCB	PRKCA	FXYD4	KRAS	FXYD2	IGF1	SCNN1G	SCNN1B	SCNN1A	ATP1B2	KCNJ1	ATP1B3	ATP1A4	ATP1B1	NEDD4L	INS	PRKCG	PIK3R3	HSD11B2	HSD11B1	SLC9A3R2	PDPK1	ATP1A1	IRS2	ATP1A3	ATP1A2	PIK3CA	PIK3CB	PIK3CD	MAPK3	IRS1	SGK1	ATP1B4	INSR	PIK3CG	IRS4	PIK3R1	PIK3R2	MAPK1
KEGG_VASOPRESSIN_REGULATED_WATER_REABSORPTION	http://www.broadinstitute.org/gsea/msigdb/cards/KEGG_VASOPRESSIN_REGULATED_WATER_REABSORPTION	ADCY9	ADCY6	DYNLL2	DYNC1LI2	VAMP2	DCTN6	CREB3L4	AQP4	PRKX	RAB11A	DYNLL1	DCTN2	AQP3	CREB3L1	ADCY3	CREB3	RAB5B	AVPR2	RAB5A	CREB3L3	NSF	DCTN5	AVP	CREB3L2	RAB11B	STX4	PRKACA	PRKACB	PRKACG	CREB1	GNAS	DYNC2H1	DYNC1H1	DCTN4	DYNC1I2	DCTN1	DYNC1I1	CREB5	AQP2	DYNC2LI1	ARHGDIA	ARHGDIB	DYNC1LI1	RAB5C
KEGG_PROXIMAL_TUBULE_BICARBONATE_RECLAMATION	http://www.broadinstitute.org/gsea/msigdb/cards/KEGG_PROXIMAL_TUBULE_BICARBONATE_RECLAMATION	SLC25A10	GLUD2	PCK2	CA2	CA4	PCK1	GLS2	FXYD2	MDH1	SLC38A3	ATP1A1	GLUD1	ATP1A3	SLC4A4	ATP1A2	GLS	ATP1B2	ATP1B3	ATP1A4	ATP1B1	AQP1	ATP1B4	SLC9A3
KEGG_ALZHEIMERS_DISEASE	http://www.broadinstitute.org/gsea/msigdb/cards/KEGG_ALZHEIMERS_DISEASE	UQCR10	NAE1	CALM2	NDUFA5	NDUFA4	COX6CP3	CALM1	ATP2A1	PPP3R2	EIF2AK3	PPP3CC	ATP2A3	PPP3R1	ATP2A2	NDUFS7	CYTB	ADAM17	BACE2	ATP5O	COX2	COX1	COX8C	MME	COX3	COX5B	ITPR3	PSENEN	LRP1	COX4I1	APOE	ATP6	ATP8	CHP2	ATP5H	NDUFA2	NDUFA3	NDUFA1	CAPN2	LPL	CAPN1	LOC100133737	APAF1	ATP5G1P5	HSD17B10	APH1A	UQCRQ	ATP5D	CALML5
KEGG_PARKINSONS_DISEASE	http://www.broadinstitute.org/gsea/msigdb/cards/KEGG_PARKINSONS_DISEASE	UQCR10	NDUFA5	NDUFA4	COX6CP3	UBE2L6	NDUFS7	CYTB	COX2	ATP5O	COX1	COX8C	COX3	LOC729317	COX5B	COX4I1	ATP6	UCHL1	ATP8	ATP5H	NDUFA2	NDUFA3	NDUFA1	LOC100133737	SNCAIP	APAF1	septin-5	UBE2G2	UBE2G1	ATP5G1P5	VDAC1	VDAC2	VDAC3	UBE2J2	UQCRQ	ATP5D	UBE2L3	COX7A2L	ATP5G3	ATP5G2	ATP5G1	ATP5F1	ATP5E	COX5A	UBA7	UBA1	SLC25A6	UQCRHL	SLC25A5
KEGG_AMYOTROPHIC_LATERAL_SCLEROSIS_ALS	http://www.broadinstitute.org/gsea/msigdb/cards/KEGG_AMYOTROPHIC_LATERAL_SCLEROSIS_ALS	CASP9	TNF	CAT	PPP3R2	PPP3CC	PPP3R1	ALS2	BAD	CCS	MAP3K5	TOMM40L	GRIN1	GRIN2A	MAPK11	GRIN2B	SOD1	GRIN2C	BID	GRIN2D	MAP2K3	MAPK13	NOS1	BAX	NEFM	GRIA2	SLC1A2	NEFH	GRIA1	MAP2K6	TNFRSF1B	CASP1	CASP3	NEFL	TNFRSF1A	DAXX	CHP2	RAC1	MAPK14	MAPK12	APAF1	GPX1	RAB5A	BCL2	BCL2L1	PRPH2	PPP3CB	TP53	PPP3CA
KEGG_HUNTINGTONS_DISEASE	http://www.broadinstitute.org/gsea/msigdb/cards/KEGG_HUNTINGTONS_DISEASE	POLR2G	POLR2H	POLR2E	UQCR10	POLR2F	NDUFA5	PPARGC1A	NDUFA4	POLR2I	COX6CP3	POLR2J	TAF4	NRF1	DCTN2	CREB3L1	NDUFS7	CYTB	CREBBP	CREB3	POLR2K	ATP5O	COX2	COX1	UCP1	CLTCL1	COX8C	DNALI1	POLR2L	COX3	LOC729317	COX5B	COX4I1	CREB1	HIP1	AP2A2	ATP6	AP2B1	DCTN4	ATP8	TAF4B	ATP5H	AP2A1	NDUFA2	NDUFA3	NDUFA1	DNAI1	LOC100133737	APAF1
KEGG_PRION_DISEASES	http://www.broadinstitute.org/gsea/msigdb/cards/KEGG_PRION_DISEASES	NCAM2	EGR1	NCAM1	ELK1	NOTCH1	PRKX	C6	CCL5	C5	IL1B	SOD1	STIP1	MAP2K2	HSPA1A	MAP2K1	BAX	PRKACA	PRKACB	PRKACG	IL1A	HSPA5	PRNP	C9	C1QB	C1QA	LAMC1	C1QC	MAPK3	FYN	C8A	C7	IL6	C8G	C8B	MAPK1
KEGG_VIBRIO_CHOLERAE_INFECTION	http://www.broadinstitute.org/gsea/msigdb/cards/KEGG_VIBRIO_CHOLERAE_INFECTION	LOC100418883	ATP6V1G1	PDIA4	ADCY9	PRKCB	SLC12A2	SEC61B	PRKCA	TJP2	KDELR3	ATP6V0A1	ATP6V1G2	KDELR2	ATP6V0B	ATP6V1G3	ATP6AP1	PRKCG	CFTR	LOC646821	ATP6V1F	ERO1L	ATP6V0A4	ATP6V0A2	ATP6V0D1	KCNQ1	ARF1	ACTG1	ATP6V0E2	SEC61G	ATP6V1H	PRKX	ATP6V1E2	MUC2	KDELR1	ADCY3	ATP6V0D2	ATP6V0E1	ATP6V1C2	ACTB	TJP1	TCIRG1	PRKACA	PRKACB	PRKACG	GNAS	ATP6V1D	SEC61A2	ATP6V1A
KEGG_EPITHELIAL_CELL_SIGNALING_IN_HELICOBACTER_PYLORI_INFECTION	http://www.broadinstitute.org/gsea/msigdb/cards/KEGG_EPITHELIAL_CELL_SIGNALING_IN_HELICOBACTER_PYLORI_INFECTION	JUN	JAM3	ATP6V1G1	CHUK	PTPN11	CXCL1	MAP2K4	CCL5	NOD1	ADAM17	ATP6V0A1	ATP6V1G2	ATP6V0B	ATP6V1G3	CXCR2	ATP6AP1	CXCR1	IL8	F11R	MAPK9	MAPK10	MAPK11	MAPK13	IKBKB	ATP6V1F	ATP6V0A4	CASP3	ATP6V0A2	ATP6V0D1	NFKB1	RAC1	NFKBIA	JAM2	IKBKG	MAPK8	MAPK14	MAPK12	EGFR	RELA	ATP6V0E2	ATP6V1H	ATP6V1E2	PTPRZ1	ATP6V0D2	MAP3K14	ATP6V0E1	ATP6V1C2	ADAM10
KEGG_PATHOGENIC_ESCHERICHIA_COLI_INFECTION	http://www.broadinstitute.org/gsea/msigdb/cards/KEGG_PATHOGENIC_ESCHERICHIA_COLI_INFECTION	LOC100418883	TUBA1A	PRKCA	KRT18	WAS	CLDN1	TUBB4A	TUBB4B	TUBB3	RHOA	CTTN	ROCK1	TUBB2A	WASL	LOC646821	LY96	ABL1	TUBA1B	ARPC4	CD14	ARPC5	ITGB1	ARPC1B	ARPC3	ACTG1	ARPC2	NCL	TUBB7P	TUBA3D	NCK1	YWHAQ	TLR5	TUBB2B	TUBAL3	CTNNB1	TUBA3C	TUBB8	TUBA8	TUBA4A	NCK2	TUBA1C	ACTB	LOC653888	ROCK2	TUBB1	HCLS1	EZR	ARHGEF2
KEGG_LEISHMANIA_INFECTION	http://www.broadinstitute.org/gsea/msigdb/cards/KEGG_LEISHMANIA_INFECTION	JUN	HLA-DOA	HLA-DOB	PRKCB	STAT1	ELK1	TNF	ITGAM	ITGA4	MYD88	FCGR2C	FCGR1A	HLA-DMB	HLA-DMA	PTPN6	IRAK4	IL12B	MAPK11	NCF4	NCF2	PTGS2	MAPK13	IL12A	NOS2	MAP3K7	IL1A	JAK1	JAK2	ITGB1	ITGB2	CR1	MAPK3	FCGR3B	NFKB1	FCGR2A	IL10	NFKBIB	NFKBIA	FCGR3A	MARCKSL1	MAPK1	HLA-DRB4	HLA-DRB5	HLA-DRB3	MAPK14	MAPK12	RELA	IFNGR2
KEGG_PATHWAYS_IN_CANCER	http://www.broadinstitute.org/gsea/msigdb/cards/KEGG_PATHWAYS_IN_CANCER	JUN	STAT3	TFG	STAT1	HGF	BIRC5	FN1	BIRC3	IGF1	XIAP	PML	JUP	HHIP	IGF1R	FZD1	FZD4	GSTP1	FZD6	FZD7	FZD8	LEF1	FZD9	MSH6	PGF	CTBP2	CTBP1	WNT9B	PTK2	WNT9A	PTGS2	HIF1A	FLT3	FLT3LG	ABL1	WNT2B	JAK1	WNT11	AKT1	WNT10B	AKT2	LAMC2	SMO	NRAS	LAMB2	ARNT	TPR	LAMB3	AXIN1
KEGG_COLORECTAL_CANCER	http://www.broadinstitute.org/gsea/msigdb/cards/KEGG_COLORECTAL_CANCER	JUN	CASP9	RAF1	BIRC5	APC2	RHOA	LEF1	MSH6	BAD	MAPK9	MAPK10	RAC2	RAC3	BRAF	MLH1	MAP2K1	BAX	AKT1	CASP3	AKT2	AKT3	AXIN1	AXIN2	SMAD3	MAPK3	SMAD4	TCF7	RAC1	MYC	TCF7L2	SMAD2	MAPK1	PIK3R5	MAPK8	APPL1	GSK3B	KRAS	CTNNB1	TGFB2	TGFB1	ARAF	TGFBR2	TGFBR1	TGFB3	CCND1	PIK3R3	BCL2	TCF7L1
KEGG_RENAL_CELL_CARCINOMA	http://www.broadinstitute.org/gsea/msigdb/cards/KEGG_RENAL_CELL_CARCINOMA	JUN	SOS2	PAK3	PTPN11	RAF1	HGF	PAK2	SLC2A1	PAK4	CREBBP	TCEB1	TCEB2	PGF	MAP2K2	TGFA	BRAF	FLCN	MAP2K1	HIF1A	AKT1	ARNT2	AKT2	RAPGEF1	AKT3	NRAS	ARNT	CUL2	GRB2	MAPK3	ETS1	EGLN2	EGLN3	PAK6	RAC1	SOS1	MAPK1	PIK3R5	HRAS	EP300	EPAS1	KRAS	TGFB2	TGFB1	FH	VEGFA	ARAF	VEGFC	VEGFB
KEGG_PANCREATIC_CANCER	http://www.broadinstitute.org/gsea/msigdb/cards/KEGG_PANCREATIC_CANCER	CASP9	E2F1	STAT3	CHUK	RAF1	ARHGEF6	STAT1	RAD51	BAD	PGF	MAPK9	MAPK10	ERBB2	RAC2	BRCA2	TGFA	BRAF	RAC3	MAP2K1	IKBKB	RB1	JAK1	AKT1	AKT2	AKT3	SMAD3	MAPK3	SMAD4	NFKB1	RAC1	SMAD2	MAPK1	PIK3R5	IKBKG	MAPK8	EGFR	RELA	KRAS	CDKN2A	EGF	TGFB2	TGFB1	VEGFA	ARAF	VEGFC	VEGFB	TGFBR2	TGFBR1
KEGG_ENDOMETRIAL_CANCER	http://www.broadinstitute.org/gsea/msigdb/cards/KEGG_ENDOMETRIAL_CANCER	CASP9	SOS2	RAF1	ELK1	APC2	LEF1	BAD	ERBB2	MAP2K2	BRAF	MLH1	MAP2K1	PDPK1	ILK	AKT1	AKT2	NRAS	AKT3	GRB2	AXIN1	AXIN2	MAPK3	TCF7	CTNNA1	MYC	SOS1	MAPK1	TCF7L2	PIK3R5	HRAS	EGFR	GSK3B	KRAS	CTNNA2	EGF	CTNNB1	ARAF	CCND1	PTEN	PIK3R3	TCF7L1	FOXO3	APC	TP53	PIK3CA	PIK3CB	PIK3CD	CTNNA3
KEGG_GLIOMA	http://www.broadinstitute.org/gsea/msigdb/cards/KEGG_GLIOMA	SOS2	CALM2	E2F1	PRKCB	RAF1	SHC1	PRKCA	CALM1	IGF1	MTOR	IGF1R	PRKCG	PDGFRB	MAP2K2	TGFA	BRAF	MAP2K1	MDM2	RB1	AKT1	SHC4	AKT2	NRAS	AKT3	GRB2	MAPK3	SOS1	MAPK1	PIK3R5	HRAS	EGFR	KRAS	CDKN2A	SHC3	CDKN1A	EGF	ARAF	CALML5	CCND1	PTEN	PIK3R3	PDGFA	CAMK2A	PDGFB	CAMK2B	PDGFRA	CAMK2D	CAMK2G
KEGG_PROSTATE_CANCER	http://www.broadinstitute.org/gsea/msigdb/cards/KEGG_PROSTATE_CANCER	CASP9	SOS2	E2F1	CHUK	RAF1	IGF1	CREB3L4	MTOR	CREB3L1	PDGFD	NKX3-1	IGF1R	GSTP1	CREB3	CREBBP	LEF1	BAD	INS	PDGFRB	ERBB2	MAP2K2	TGFA	BRAF	MAP2K1	FGFR2	PDPK1	IKBKB	MDM2	RB1	CREB1	AKT1	AKT2	FGFR1	AKT3	NRAS	GRB2	CREB5	MAPK3	TCF7	NFKB1	INSRR	NFKBIA	SOS1	TCF7L2	MAPK1	PIK3R5	IKBKG	HRAS
KEGG_THYROID_CANCER	http://www.broadinstitute.org/gsea/msigdb/cards/KEGG_THYROID_CANCER	PAX8	HRAS	CCDC6	TFG	NCOA4	KRAS	CTNNB1	LEF1	CCND1	MAP2K2	TCF7L1	BRAF	MAP2K1	RXRB	RXRG	RXRA	PPARG	TP53	RET	NRAS	TPR	MAPK3	TCF7	NTRK1	MYC	TPM3	CDH1	MAPK1	TCF7L2
KEGG_BASAL_CELL_CARCINOMA	http://www.broadinstitute.org/gsea/msigdb/cards/KEGG_BASAL_CELL_CARCINOMA	HHIP	FZD1	APC2	FZD4	FZD6	PTCH2	FZD7	FZD8	LEF1	FZD9	WNT3A	DVL3	WNT9B	DVL2	WNT9A	FZD3	DVL1	WNT2B	WNT11	WNT10B	SMO	AXIN1	WNT4	WNT10A	AXIN2	TCF7	TCF7L2	SHH	WNT1	GSK3B	WNT7A	WNT7B	WNT8A	WNT8B	WNT2	WNT3	WNT5A	CTNNB1	WNT6	STK36	FZD10	WNT5B	FZD5	GLI1	TCF7L1	BMP4	SUFU	APC
KEGG_MELANOMA	http://www.broadinstitute.org/gsea/msigdb/cards/KEGG_MELANOMA	E2F1	RAF1	FGF9	HGF	FGF8	FGF7	IGF1	FGF6	FGF5	PDGFD	IGF1R	FGF3	FGF4	FGF1	FGF2	FGF21	BAD	PDGFRB	MAP2K2	BRAF	MAP2K1	MDM2	RB1	AKT1	AKT2	FGFR1	FGF14	FGF17	FGF16	AKT3	NRAS	FGF10	FGF11	FGF12	FGF13	MAPK3	FGF19	MAPK1	PIK3R5	FGF20	HRAS	EGFR	PDGFC	CDKN2A	KRAS	CDKN1A	EGF	FGF23
KEGG_BLADDER_CANCER	http://www.broadinstitute.org/gsea/msigdb/cards/KEGG_BLADDER_CANCER	HRAS	E2F1	RAF1	EGFR	CDKN2A	KRAS	EGF	CDKN1A	TYMP	VEGFA	ARAF	VEGFC	VEGFB	PGF	IL8	CCND1	ERBB2	MMP2	MMP1	MAP2K2	RPS6KA5	BRAF	MMP9	MAP2K1	CDK4	MDM2	RB1	FIGF	RASSF1	TP53	E2F3	FGFR3	E2F2	NRAS	MAPK3	DAPK3	DAPK2	DAPK1	THBS1	MYC	CDH1	MAPK1
KEGG_CHRONIC_MYELOID_LEUKEMIA	http://www.broadinstitute.org/gsea/msigdb/cards/KEGG_CHRONIC_MYELOID_LEUKEMIA	SOS2	E2F1	CHUK	PTPN11	RAF1	SHC1	BAD	CTBP2	CTBP1	MAP2K2	BRAF	MECOM	MAP2K1	IKBKB	MDM2	RB1	ABL1	AKT1	AKT2	SHC4	AKT3	NRAS	GRB2	STAT5B	SMAD3	MAPK3	STAT5A	SMAD4	NFKB1	NFKBIA	SOS1	MYC	MAPK1	RUNX1	PIK3R5	IKBKG	HRAS	RELA	GAB2	CBLB	CDKN2A	KRAS	CBL	SHC3	CDKN1B	CDKN1A	TGFB2	TGFB1
KEGG_ACUTE_MYELOID_LEUKEMIA	http://www.broadinstitute.org/gsea/msigdb/cards/KEGG_ACUTE_MYELOID_LEUKEMIA	SOS2	CHUK	STAT3	ZBTB16	RAF1	RARA	PML	JUP	MTOR	CEBPA	LEF1	EIF4EBP1	BAD	PIM2	MAP2K2	BRAF	MAP2K1	KIT	FLT3	SPI1	IKBKB	AKT1	AKT2	RPS6KB1	NRAS	AKT3	RPS6KB2	LOC652671	GRB2	STAT5B	MAPK3	TCF7	STAT5A	NFKB1	MYC	SOS1	TCF7L2	MAPK1	RUNX1	PIK3R5	IKBKG	HRAS	LOC652799	RUNX1T1	RELA	KRAS	LOC652346	CCNA1
KEGG_SMALL_CELL_LUNG_CANCER	http://www.broadinstitute.org/gsea/msigdb/cards/KEGG_SMALL_CELL_LUNG_CANCER	CASP9	MAX	E2F1	CHUK	LAMA1	RARB	PIAS3	FN1	BIRC3	XIAP	ITGA3	ITGA2B	COL4A6	PTK2	COL4A1	COL4A2	PTGS2	NOS2	COL4A4	RXRB	RXRG	IKBKB	RXRA	RB1	SKP2	AKT1	AKT2	PIAS2	ITGAV	LAMC2	ITGB1	AKT3	LAMB2	LAMB3	LAMC1	LAMA4	LAMA5	LAMB1	NFKB1	NFKBIA	MYC	PIK3R5	PIAS1	IKBKG	LAMB4	RELA	APAF1	CDKN1B
KEGG_NON_SMALL_CELL_LUNG_CANCER	http://www.broadinstitute.org/gsea/msigdb/cards/KEGG_NON_SMALL_CELL_LUNG_CANCER	CASP9	SOS2	E2F1	PRKCB	RAF1	PRKCA	RARB	BAD	PRKCG	ERBB2	MAP2K2	TGFA	BRAF	MAP2K1	RXRB	PDPK1	RXRG	RB1	RXRA	RASSF1	AKT1	AKT2	NRAS	AKT3	GRB2	MAPK3	SOS1	MAPK1	PIK3R5	HRAS	EGFR	KRAS	CDKN2A	EGF	RASSF5	FHIT	STK4	ARAF	CCND1	PIK3R3	FOXO3	CDK4	TP53	E2F3	E2F2	PIK3CA	PIK3CB	CDK6
KEGG_ASTHMA	http://www.broadinstitute.org/gsea/msigdb/cards/KEGG_ASTHMA	HLA-DRB4	HLA-DRB5	HLA-DOA	HLA-DOB	HLA-DRB3	IL3	TNF	CCL11	EPX	FCER1G	MS4A2	HLA-DMB	FCER1A	HLA-DMA	IL9	CD40LG	HLA-DPA1	CD40	HLA-DPB1	IL13	HLA-DQA1	HLA-DQA2	HLA-DQB1	PRG2	RNASE3	IL4	IL5	IL10	HLA-DRB1	HLA-DRA
KEGG_AUTOIMMUNE_THYROID_DISEASE	http://www.broadinstitute.org/gsea/msigdb/cards/KEGG_AUTOIMMUNE_THYROID_DISEASE	HLA-DOA	HLA-DOB	CD80	CD86	CD28	IFNA5	IFNA4	IFNA2	TSHR	TSHB	IFNA1	HLA-C	HLA-B	HLA-DMB	HLA-DMA	HLA-A	HLA-G	TG	CGA	IFNA17	IFNA21	IFNA6	IFNA7	PRF1	IFNA8	IFNA10	IFNA13	IFNA14	GZMB	IFNA16	TPO	IL10	CTLA4	HLA-DRB4	HLA-DRB5	HLA-DRB3	LOC652614	HLA-F	HLA-E	IL2	CD40LG	HLA-DPA1	CD40	HLA-DPB1	HLA-DQA1	HLA-DQA2	HLA-DQB1	FAS
KEGG_SYSTEMIC_LUPUS_ERYTHEMATOSUS	http://www.broadinstitute.org/gsea/msigdb/cards/KEGG_SYSTEMIC_LUPUS_ERYTHEMATOSUS	CD80	CD86	HIST3H2BB	CD28	H2AFY	H3.X	HIST1H2AA	HIST1H2AD	HIST3H2A	HIST1H2AE	FCGR1A	HIST2H2AB	HIST2H3C	HIST2H2AA4	C9	CTSG	H3.Y	HIST1H4I	FCGR3B	FCGR2A	C8A	HIST3H3	C7	FCGR3A	C8G	FCGR2B	C8B	HLA-DRB4	HLA-DRB5	HLA-DRB3	C6	C5	ELANE	HIST4H4	C4B	C4A	HIST2H4B	HLA-DPA1	H2AFB3	HLA-DPB1	HLA-DQA1	HLA-DQA2	HLA-DQB1	HIST2H4A	HIST1H2BB	H2AFX	H2AFZ	HIST1H2BD
KEGG_ALLOGRAFT_REJECTION	http://www.broadinstitute.org/gsea/msigdb/cards/KEGG_ALLOGRAFT_REJECTION	HLA-DRB4	HLA-DRB5	HLA-DOA	HLA-DOB	HLA-DRB3	CD80	CD86	CD28	TNF	IFNG	LOC652614	HLA-C	HLA-B	HLA-DMB	HLA-DMA	HLA-F	HLA-E	HLA-A	IL2	CD40LG	HLA-DPA1	CD40	IL12B	HLA-DPB1	HLA-DQA1	HLA-G	HLA-DQA2	IL12A	HLA-DQB1	PRF1	FAS	FASLG	GZMB	IL4	IL5	IL10	HLA-DRB1	HLA-DRA
KEGG_GRAFT_VERSUS_HOST_DISEASE	http://www.broadinstitute.org/gsea/msigdb/cards/KEGG_GRAFT_VERSUS_HOST_DISEASE	HLA-DRB4	KIR2DL1	HLA-DRB5	HLA-DOA	HLA-DOB	HLA-DRB3	CD80	CD86	KLRD1	KLRC1	CD28	TNF	KIR2DL2	KIR2DL3	IFNG	LOC652614	HLA-C	HLA-B	HLA-DMB	IL1B	HLA-DMA	HLA-F	HLA-E	HLA-A	IL2	HLA-DPA1	HLA-DPB1	HLA-DQA1	HLA-G	KIR3DL1	HLA-DQA2	KIR3DL2	HLA-DQB1	IL1A	PRF1	FAS	FASLG	GZMB	KIR2DL5A	IL6	HLA-DRB1	HLA-DRA
KEGG_PRIMARY_IMMUNODEFICIENCY	http://www.broadinstitute.org/gsea/msigdb/cards/KEGG_PRIMARY_IMMUNODEFICIENCY	ZAP70	CD4	TNFRSF13C	IKBKG	IL2RG	RFXAP	TAP2	RFX5	CD8A	CD8B	TAP1	ICOS	UNG	IL7R	ADA	CD40LG	CD40	AICDA	BTK	BLNK	CD19	RAG2	RAG1	CD3D	CD3E	RFXANK	AIRE	CD79A	TNFRSF13B	JAK3	IGLL1	CIITA	LCK	PTPRC	DCLRE1C
KEGG_HYPERTROPHIC_CARDIOMYOPATHY_HCM	http://www.broadinstitute.org/gsea/msigdb/cards/KEGG_HYPERTROPHIC_CARDIOMYOPATHY_HCM	CACNA2D1	CACNB1	LOC100418883	CACNB2	CACNB3	CACNB4	CACNG1	TNF	ITGA9	IGF1	RYR2	CACNG8	LMNA	CACNG6	ATP2A2	CACNG7	ITGA4	TPM2	ITGA3	TPM1	ITGA2B	ITGA7	ITGA5	EMD	ITGA11	PRKAG2	DMD	CACNA2D3	CACNA1D	SLC8A1	LOC646821	CACNA1C	TNNI3	CACNA1F	ITGB3	CACNA2D2	CACNA1S	ITGB4	PRKAG3	TNNC1	ITGB5	ITGB6	ITGB7	ITGAV	ITGB1	TPM4	ACTC1	ACTG1
KEGG_ARRHYTHMOGENIC_RIGHT_VENTRICULAR_CARDIOMYOPATHY_ARVC	http://www.broadinstitute.org/gsea/msigdb/cards/KEGG_ARRHYTHMOGENIC_RIGHT_VENTRICULAR_CARDIOMYOPATHY_ARVC	CACNA2D1	CACNB1	LOC100418883	CACNB2	CACNB3	CACNB4	CACNG1	ITGA9	CACNG8	RYR2	JUP	LMNA	CACNG6	ATP2A2	CACNG7	ITGA4	ITGA3	ITGA2B	ITGA7	LEF1	ITGA5	EMD	ACTN4	ITGA11	DSC2	DSG2	ACTN1	DMD	CACNA2D3	CACNA1D	SLC8A1	LOC646821	CACNA1C	CACNA1F	ITGB3	CACNA2D2	CACNA1S	ITGB4	ITGB5	ITGB6	ITGB7	ITGAV	ITGB1	TCF7	ACTG1	CACNA2D4	PKP2	CTNNA1
KEGG_DILATED_CARDIOMYOPATHY	http://www.broadinstitute.org/gsea/msigdb/cards/KEGG_DILATED_CARDIOMYOPATHY	CACNA2D1	CACNB1	LOC100418883	CACNB2	ADCY8	CACNB3	ADCY9	CACNB4	ADCY6	CACNG1	ADCY7	ADCY5	TNF	ITGA9	IGF1	RYR2	CACNG8	CACNG6	LMNA	CACNG7	ATP2A2	ADRB1	ITGA4	TPM2	ITGA3	TPM1	ITGA2B	ITGA7	ITGA5	EMD	ITGA11	DMD	CACNA2D3	CACNA1D	SLC8A1	LOC646821	CACNA1C	TNNI3	CACNA1F	ITGB3	CACNA2D2	CACNA1S	ITGB4	ADCY4	TNNC1	ITGB5	ITGB6	ITGB7
KEGG_VIRAL_MYOCARDITIS	http://www.broadinstitute.org/gsea/msigdb/cards/KEGG_VIRAL_MYOCARDITIS	CASP9	LOC100418883	CASP8	HLA-DOA	HLA-DOB	CD80	CD86	CD28	EIF4G3	ITGAL	ICAM1	CXADR	MYH13	HLA-C	HLA-B	MYH14	HLA-DMB	HLA-DMA	MYH1	HLA-A	DMD	MYH15	RAC2	LOC646821	BID	HLA-G	RAC3	ABL1	ABL2	CASP3	EIF4G2	PRF1	EIF4G1	ITGB2	ACTG1	RAC1	SGCD	HLA-DRB4	SGCG	HLA-DRB5	SGCA	SGCB	HLA-DRB3	DAG1	CD55	LAMA2	LOC652614	ACTB
BIOCARTA_RELA_PATHWAY	http://www.broadinstitute.org/gsea/msigdb/cards/BIOCARTA_RELA_PATHWAY	IKBKG	CHUK	EP300	RELA	TNF	IKBKB	TNFRSF1B	HDAC3	TNFRSF1A	TRAF6	FADD	CREBBP	RIPK1	NFKB1	NFKBIA	TRADD
BIOCARTA_NO1_PATHWAY	http://www.broadinstitute.org/gsea/msigdb/cards/BIOCARTA_NO1_PATHWAY	PDE3B	CALM2	ACTA1	LOC124827	CALM1	PRKAR2B	KNG1	RYR2	CHRM1	VEGFA	HSP90AA1	SLC7A1	PDE3A	PDE2A	BDKRB2	LOC147908	CYCSP35	NOS3	CHRNA1	FLT1	KDR	PRKACB	TNNI1	PRKACG	FLT4	CAV1	AKT1	PRKAR1A	PRKAR2A	PRKAR1B	CALM3	PRKG1	PRKG2
BIOCARTA_CSK_PATHWAY	http://www.broadinstitute.org/gsea/msigdb/cards/BIOCARTA_CSK_PATHWAY	ZAP70	CSK	CD4	PRKAR2B	PRKACB	CD3D	PRKACG	CD3E	CD3G	GNAS	GNGT1	TRB@	GNB1	TRA@	PRKAR1A	PRKAR2A	CD247	CREBBP	PRKAR1B	ADCY1	LCK	PTPRC	HLA-DRB1	HLA-DRA
BIOCARTA_SRCRPTP_PATHWAY	http://www.broadinstitute.org/gsea/msigdb/cards/BIOCARTA_SRCRPTP_PATHWAY	CSK	SRC	CDC25B	CDC25C	PRKCB	GRB2	CDC25A	PRKCA	CCNB1	PTPRA	CDK1
BIOCARTA_AMI_PATHWAY	http://www.broadinstitute.org/gsea/msigdb/cards/BIOCARTA_AMI_PATHWAY	F10	TFPI	F2	COL4A1	F2R	COL4A2	COL4A3	COL4A4	PROS1	FGG	PROC	FGA	PLG	SERPINC1	FGB	PLAT	COL4A6	AHSP	COL4A5	F7
BIOCARTA_GRANULOCYTES_PATHWAY	http://www.broadinstitute.org/gsea/msigdb/cards/BIOCARTA_GRANULOCYTES_PATHWAY	PECAM1	TNF	IL1A	ITGAL	ITGAM	ICAM1	SELL	SELP	IFNG	SELPLG	C5	ITGB2	CSF3	IL8
BIOCARTA_LYM_PATHWAY	http://www.broadinstitute.org/gsea/msigdb/cards/BIOCARTA_LYM_PATHWAY	SELL	VCAM1	ITGA4	ITGB1	ITGB2	PECAM1	IL1A	ITGAL	CD34	IL8	ICAM1
BIOCARTA_ARAP_PATHWAY	http://www.broadinstitute.org/gsea/msigdb/cards/BIOCARTA_ARAP_PATHWAY	ASAP2	CYTH3	CYTH2	CYTH1	ARFGAP1	ARFGAP3	COPA	COP	CYTH4	KDELR3	GBF1	KDELR1	ARF1	ARFGEF2	CLTB	KDELR2	ARFGEF1	GPLD1
BIOCARTA_AGR_PATHWAY	http://www.broadinstitute.org/gsea/msigdb/cards/BIOCARTA_AGR_PATHWAY	JUN	MAPK8	PAK3	ACTA1	EGFR	NRG1	RAPSN	DAG1	CHRM1	PAK2	LAMA3	LAMA2	PAK4	UTRN	PXN	NRG3	PAK7	DMD	CTTN	SRC	PTK2	ITGA1	CHRNA1	PAK1	SP1	GIT2	DVL1	NRG2	MUSK	ITGB1	MAPK3	LAMA4	RAC1	PAK6	CDC42	MAPK1
BIOCARTA_AKAP95_PATHWAY	http://www.broadinstitute.org/gsea/msigdb/cards/BIOCARTA_AKAP95_PATHWAY	PRKAG1	PPP2CA	PRKAR2A	PPP1CA	PRKAR2B	DDX5	PRKACB	PRKACG	CCNB1	AKAP8	NCAPD2	CDK1
BIOCARTA_AKT_PATHWAY	http://www.broadinstitute.org/gsea/msigdb/cards/BIOCARTA_AKT_PATHWAY	CASP9	IKBKG	FOXO4	CHUK	FOXO1	FOXO3	RELA	PDPK1	GHR	IKBKB	AKT1	PIK3CA	GH1	PPP2CA	FASLG	HSP90AA1	YWHAH	BAD	NFKB1	PIK3CG	PIK3R1	NFKBIA
BIOCARTA_ALK_PATHWAY	http://www.broadinstitute.org/gsea/msigdb/cards/BIOCARTA_ALK_PATHWAY	MEF2C	WNT1	NPPB	NPPA	NOG	GSK3B	GATA4	CTNNB1	TGFB2	CHRD	HNF1A	MYL2	TGFB1	FZD1	ATF2	SMAD5	TGFBR3	TGFBR2	TGFBR1	NKX2-5	TGFB3	SMAD6	BMPR2	BMPR1A	ACVR1	RFC1	BMP4	APC	BMP2	MAP3K7	BMP7	DVL1	BMP5	BMP10	AXIN1	SMAD4	SMAD1
BIOCARTA_AT1R_PATHWAY	http://www.broadinstitute.org/gsea/msigdb/cards/BIOCARTA_AT1R_PATHWAY	JUN	MEF2C	MEF2D	HRAS	CALM2	MAPK8	MEF2BNB-MEF2B	RAF1	LOC124827	PRKCB	MEF2A	SHC1	EGFR	ELK1	PRKCA	CALM1	MAP2K4	ATF2	LOC147908	CYCSP35	SRC	PTK2	MAP2K2	MAP3K1	MAP2K1	GNAQ	PAK1	AGT	GRB2	AGTR1	MAPK3	CALM3	PTK2B	RAC1	SOS1	MAPK1
BIOCARTA_ACE2_PATHWAY	http://www.broadinstitute.org/gsea/msigdb/cards/BIOCARTA_ACE2_PATHWAY	ACE2	COL4A1	COL4A2	REN	COL4A3	COL4A4	CMA1	AGT	AGTR1	ACE	AGTR2	COL4A6	COL4A5
BIOCARTA_ASBCELL_PATHWAY	http://www.broadinstitute.org/gsea/msigdb/cards/BIOCARTA_ASBCELL_PATHWAY	CD40LG	CD40	CD4	FAS	CD80	FASLG	CD28	IL4	IL10	HLA-DRB1	HLA-DRA	IL2
BIOCARTA_DNAFRAGMENT_PATHWAY	http://www.broadinstitute.org/gsea/msigdb/cards/BIOCARTA_DNAFRAGMENT_PATHWAY	DFFA	DFFB	CASP7	HMGB2	HMGB1	GZMB	TOP2B	ENDOG	TOP2A	CASP3
BIOCARTA_CHEMICAL_PATHWAY	http://www.broadinstitute.org/gsea/msigdb/cards/BIOCARTA_CHEMICAL_PATHWAY	CASP9	PTK2	BCL2	CASP7	BID	PRKCB	BCL2L1	STAT1	PRKCA	APAF1	BAX	EIF2S1	CASP6	AKT1	TP53	CASP3	CYCS	ATM	TLN1	BAD	PXN	PARP1
BIOCARTA_SPPA_PATHWAY	http://www.broadinstitute.org/gsea/msigdb/cards/BIOCARTA_SPPA_PATHWAY	SRC	HRAS	PTK2	F2	ITGA1	PLCB1	RAF1	PRKCB	F2R	PLA2G4A	PRKCA	PTGS1	MAP2K1	GNAI1	GNGT1	ITGB1	GNB1	SYK	TBXAS1	F2RL3	MAPK3	MAPK1
BIOCARTA_ATM_PATHWAY	http://www.broadinstitute.org/gsea/msigdb/cards/BIOCARTA_ATM_PATHWAY	JUN	CHEK2	MAPK8	MRE11A	BRCA1	NBN	RELA	CHEK1	MDM2	ABL1	CDKN1A	TP53	GADD45A	ATM	RAD51	TP73	RAD50	NFKB1	NFKBIA	RBBP8
BIOCARTA_AGPCR_PATHWAY	http://www.broadinstitute.org/gsea/msigdb/cards/BIOCARTA_AGPCR_PATHWAY	PRKCB	PRKCA	PRKAR2B	PRKACB	PRKACG	GNAS	ARRB1	GNGT1	GNB1	PRKAR1A	PRKAR2A	PRKAR1B	GRK4
BIOCARTA_BCELLSURVIVAL_PATHWAY	http://www.broadinstitute.org/gsea/msigdb/cards/BIOCARTA_BCELLSURVIVAL_PATHWAY	CASP7	ITGA1	BIRC5	XIAP	AKT1	CASP3	JUND	MTOR	CCT4	DPF2	PIK3CA	ITGB1	ZBTB7A	FOS	PIK3CG	PIK3R1
BIOCARTA_BLYMPHOCYTE_PATHWAY	http://www.broadinstitute.org/gsea/msigdb/cards/BIOCARTA_BLYMPHOCYTE_PATHWAY	CD40	CD80	ITGB2	CR1	ITGAL	PTPRC	HLA-DRB1	CR2	HLA-DRA	ICAM1	FCGR2B
BIOCARTA_BCR_PATHWAY	http://www.broadinstitute.org/gsea/msigdb/cards/BIOCARTA_BCR_PATHWAY	JUN	HRAS	CALM2	MAPK8	NFATC4	RAF1	LOC124827	MAPK14	PRKCB	SHC1	ELK1	PRKCA	CALM1	NFATC3	PPP3CC	SYK	LOC147908	CYCSP35	BTK	BLNK	MAP3K1	MAP2K1	VAV1	CD79A	PPP3CB	CD79B	PPP3CA	PLCG1	GRB2	MAPK3	CALM3	NFATC2	FOS	NFATC1	LYN	RAC1	SOS1
BIOCARTA_BIOPEPTIDES_PATHWAY	http://www.broadinstitute.org/gsea/msigdb/cards/BIOCARTA_BIOPEPTIDES_PATHWAY	HRAS	F2	CALM2	MAPK8	STAT3	RAF1	LOC124827	STAT4	PRKCB	MAPK14	STAT1	SHC1	PRKCA	STAT2	CALM1	KNG1	GNA11	GNAI1	GNGT1	MYLK	LOC147908	CYCSP35	MAP2K2	CAMK2A	MAPT	CAMK2B	CAMK2D	MAP2K1	CAMK2G	JAK2	CDK5	GNB1	PLCG1	AGT	GRB2	AGTR2	STAT5B	MAPK3	STAT5A	FYN	CALM3	PTK2B	STAT6	SOS1	MAPK1
BIOCARTA_NEUROTRANSMITTERS_PATHWAY	http://www.broadinstitute.org/gsea/msigdb/cards/BIOCARTA_NEUROTRANSMITTERS_PATHWAY	GAD1	TH	HDC	DBH	PNMT	TPH1
BIOCARTA_RANKL_PATHWAY	http://www.broadinstitute.org/gsea/msigdb/cards/BIOCARTA_RANKL_PATHWAY	MAPK8	FOSL2	RELA	IRF9	EIF2AK2	FOSL1	TRAF6	IFNB1	TNFRSF11A	IFNAR1	IFNAR2	NFKB1	FOS	TNFSF11
BIOCARTA_CACAM_PATHWAY	http://www.broadinstitute.org/gsea/msigdb/cards/BIOCARTA_CACAM_PATHWAY	CAMK1G	CAMK4	CALM2	CAMK2A	LOC124827	CAMK2B	CAMK2D	CAMK2G	CALM1	CREB1	CALM3	CAMK1	CAMKK1	CAMKK2	LOC147908	CYCSP35
BIOCARTA_CDMAC_PATHWAY	http://www.broadinstitute.org/gsea/msigdb/cards/BIOCARTA_CDMAC_PATHWAY	JUN	HRAS	PLCB1	RAF1	PRKCB	PRKCA	RELA	MAP2K1	TNF	CUZD1	MAPK3	NFKB1	FOS	NFKBIA	MYC	MAPK1
BIOCARTA_CARM_ER_PATHWAY	http://www.broadinstitute.org/gsea/msigdb/cards/BIOCARTA_CARM_ER_PATHWAY	MEF2C	PELP1	PPARGC1A	EP300	ERCC3	ESR1	HDAC3	NR0B1	NRIP1	HDAC8	HDAC5	SPEN	HDAC11	SRA1	GRIP1	TBP	CREBBP	HDAC6	GTF2A1	CCND1	HDAC7	NCOR2	HIST2H3C	BRCA1	HDAC9	HDAC4	MED1	CARM1	GTF2F1	GTF2E1	HDAC1	POLR2A	HDAC2	PHB2	HDAC10
BIOCARTA_CASPASE_PATHWAY	http://www.broadinstitute.org/gsea/msigdb/cards/BIOCARTA_CASPASE_PATHWAY	CASP10	CASP9	CASP8	CASP7	BIRC2	APAF1	CASP4	BIRC3	XIAP	CASP6	CASP1	LMNA	CASP3	LMNB1	CASP2	PRF1	DFFA	CYCS	DFFB	GZMB	ARHGDIB	LMNB2	PARP1
BIOCARTA_CBL_PATHWAY	http://www.broadinstitute.org/gsea/msigdb/cards/BIOCARTA_CBL_PATHWAY	CSF1R	SRC	PDGFRA	PRKCB	EGFR	PRKCA	SH3GLB1	CBL	EGF	SH3KBP1	GRB2	MET	SH3GLB2
BIOCARTA_CCR3_PATHWAY	http://www.broadinstitute.org/gsea/msigdb/cards/BIOCARTA_CCR3_PATHWAY	NOX1	HRAS	PTK2	PPP1R12B	PLCB1	RAF1	PRKCB	PRKCA	MAP2K1	GNAQ	GNAS	CFL1	CCR3	LIMK1	MYL2	GNGT1	GNB1	RHOA	CCL11	MAPK3	PIK3C2G	ROCK2	MAPK1
BIOCARTA_CD40_PATHWAY	http://www.broadinstitute.org/gsea/msigdb/cards/BIOCARTA_CD40_PATHWAY	CD40LG	CD40	IKBKG	CHUK	IKBKAP	MAP3K1	RELA	IKBKB	DUSP1	TRAF6	TRAF3	TNFAIP3	MAP3K14	NFKB1	NFKBIA
BIOCARTA_MCM_PATHWAY	http://www.broadinstitute.org/gsea/msigdb/cards/BIOCARTA_MCM_PATHWAY	ORC6	MCM4	MCM3	MCM6	CDT1	MCM5	MCM7	CDK2	CDKN1B	MCM2	ORC1	ORC2	ORC4	KITLG	ORC5	CDC6	CCNE1	ORC3
BIOCARTA_G1_PATHWAY	http://www.broadinstitute.org/gsea/msigdb/cards/BIOCARTA_G1_PATHWAY	E2F1	TFDP1	GSK3B	CDKN2A	CDKN1B	CDKN1A	CDK1	TGFB2	CCNA1	CDKN2B	TGFB1	TGFB3	CCND1	CDK2	CDK4	ABL1	RB1	SKP2	TP53	CDK6	DHFR	CDC25A	ATM	ATR	HDAC1	SMAD3	SMAD4	CCNE1
BIOCARTA_G2_PATHWAY	http://www.broadinstitute.org/gsea/msigdb/cards/BIOCARTA_G2_PATHWAY	YWHAQ	MYT1	CHEK2	EP300	BRCA1	CHEK1	WEE1	MDM2	CDKN1A	TP53	CDK1	CDKN2D	CDC34	CDC25B	CDC25C	GADD45A	CDC25A	PLK1	ATR	ATM	YWHAH	CCNB1	PRKDC	RPS6KA1
BIOCARTA_CELL2CELL_PATHWAY	http://www.broadinstitute.org/gsea/msigdb/cards/BIOCARTA_CELL2CELL_PATHWAY	CSK	PTK2	SRC	PECAM1	VCL	BCAR1	CTNNA2	CTNNB1	CTNNA3	ACTN1	CTNNA1	PXN	ACTN2	ACTN3
BIOCARTA_LAIR_PATHWAY	http://www.broadinstitute.org/gsea/msigdb/cards/BIOCARTA_LAIR_PATHWAY	TNF	KNG1	IL1A	ITGAL	ICAM1	VCAM1	SELP	C6	ITGA4	SELPLG	ITGB1	C3	C5	ITGB2	C7	IL6	IL8
BIOCARTA_CERAMIDE_PATHWAY	http://www.broadinstitute.org/gsea/msigdb/cards/BIOCARTA_CERAMIDE_PATHWAY	CASP8	NSMAF	BCL2	MAPK8	RAF1	MAP3K1	RELA	BAX	MAP2K1	TNFRSF1A	MAP2K4	SMPD1	CYCS	TRAF2	FADD	RIPK1	MAPK3	BAD	NFKB1	TRADD	AIFM1	MAPK1
BIOCARTA_TID_PATHWAY	http://www.broadinstitute.org/gsea/msigdb/cards/BIOCARTA_TID_PATHWAY	HSPA1A	RELA	TNF	IKBKB	RB1	TNFRSF1B	DNAJA3	IFNGR2	WT1	TP53	TNFRSF1A	JAK2	TAX1BP3	USH1C	LIN7A	IFNG	IFNGR1	NFKB1	NFKBIA
BIOCARTA_CLASSIC_PATHWAY	http://www.broadinstitute.org/gsea/msigdb/cards/BIOCARTA_CLASSIC_PATHWAY	C9	C2	C1S	C6	C3	C5	C1QB	C1QA	C1R	C1QC	C4B	C4A	C8A	C7
BIOCARTA_COMP_PATHWAY	http://www.broadinstitute.org/gsea/msigdb/cards/BIOCARTA_COMP_PATHWAY	MASP1	C9	C2	C1S	C6	C3	C5	C1QB	CFD	C1QA	C1R	C1QC	MBL2	C4B	C4A	MASP2	C8A	C7	CFB
BIOCARTA_VDR_PATHWAY	http://www.broadinstitute.org/gsea/msigdb/cards/BIOCARTA_VDR_PATHWAY	NCOA2	CARM1	NCOA1	NCOR1	KAT2B	EP300	CREBBP	TSC2	HDAC1	RXRA	NCOA3	MED1
BIOCARTA_HDAC_PATHWAY	http://www.broadinstitute.org/gsea/msigdb/cards/BIOCARTA_HDAC_PATHWAY	MEF2C	MEF2D	CALM2	CAMK1G	MEF2BNB-MEF2B	LOC124827	MAPK14	MEF2A	CALM1	IGF1	PPP3CC	HDAC5	IGF1R	INS	LOC147908	CYCSP35	MYOD1	CABIN1	MAP2K6	AKT1	PPP3CB	PPP3CA	PIK3CA	YWHAH	CALM3	INSR	CAMK1	NFATC2	MAPK7	NFATC1	PIK3CG	PIK3R1
BIOCARTA_GCR_PATHWAY	http://www.broadinstitute.org/gsea/msigdb/cards/BIOCARTA_GCR_PATHWAY	CALM2	NOS3	LOC124827	ANXA1	NPPA	RELA	NR3C1	CALM1	CORIN	GNAS	AKT1	ADRB2	PIK3CA	GNGT1	GNB1	HSP90AA1	CALM3	NFKB1	PIK3CG	LOC147908	PIK3R1	CYCSP35
BIOCARTA_CTCF_PATHWAY	http://www.broadinstitute.org/gsea/msigdb/cards/BIOCARTA_CTCF_PATHWAY	PTEN	CDKN2A	MDM2	CDKN1B	CD79A	TP53	CD79B	MTOR	TGFB2	PIK3CA	TGFB1	RPS6KB1	PPP2CA	SMAD5	TGFBR3	SMAD4	TGFBR2	TGFBR1	PIK3CG	PIK3R1	MYC	SMAD1	TGFB3
BIOCARTA_CTL_PATHWAY	http://www.broadinstitute.org/gsea/msigdb/cards/BIOCARTA_CTL_PATHWAY	CD3D	CD3E	CD3G	ITGAL	ICAM1	PRF1	FAS	TRB@	TRA@	FASLG	ITGB2	CD247	GZMB	B2M	HLA-A
BIOCARTA_CXCR4_PATHWAY	http://www.broadinstitute.org/gsea/msigdb/cards/BIOCARTA_CXCR4_PATHWAY	HRAS	PTK2	RAF1	PRKCB	PRKCA	RELA	MAP2K1	BCAR1	GNAQ	CRK	GNAI1	PIK3CA	CXCL12	GNGT1	GNB1	PLCG1	MAPK3	CXCR4	PTK2B	PIK3C2G	NFKB1	PIK3R1	PXN	MAPK1
BIOCARTA_CELLCYCLE_PATHWAY	http://www.broadinstitute.org/gsea/msigdb/cards/BIOCARTA_CELLCYCLE_PATHWAY	CCND1	E2F1	TFDP1	CDK2	CDKN2A	CDK4	RB1	CDKN1B	CDKN1A	CDK1	CDKN2D	CCNA1	CDKN2B	CDK6	CDKN2C	CDK7	CDC25A	RBL1	CCND2	CCNB1	CCNE1	CCNH	CCND3
BIOCARTA_CFTR_PATHWAY	http://www.broadinstitute.org/gsea/msigdb/cards/BIOCARTA_CFTR_PATHWAY	EZR	CFTR	SLC9A3R1	PRKAR1A	PRKAR2A	PRKAR2B	PRKAR1B	ADCY1	PRKACB	PRKACG	GNAS	ADRB2
BIOCARTA_CYTOKINE_PATHWAY	http://www.broadinstitute.org/gsea/msigdb/cards/BIOCARTA_CYTOKINE_PATHWAY	IL12B	LTA	IL13	IL14	IL3	IL12A	IL17A	IL18	TNF	IL16	IL1A	IL15	IFNG	IFNB1	IFNA1	IL4	IL5	IL10	IL9	IL6	IL8	IL2
BIOCARTA_INFLAM_PATHWAY	http://www.broadinstitute.org/gsea/msigdb/cards/BIOCARTA_INFLAM_PATHWAY	CSF2	CD4	CSF1	LTA	IL3	TNF	IL15	TGFB2	TGFB1	IFNG	IFNB1	IFNA1	CSF3	TGFB3	IL2	IL8	IL12B	IL13	PDGFA	IL12A	IL7	IL1A	IL4	IL5	IL10	IL6	HLA-DRB1	IL11	HLA-DRA
BIOCARTA_D4GDI_PATHWAY	http://www.broadinstitute.org/gsea/msigdb/cards/BIOCARTA_D4GDI_PATHWAY	CASP10	JUN	CASP9	CASP8	APAF1	ARHGAP5	CASP1	CASP3	PRF1	CYCS	GZMB	ARHGDIB	PARP1
BIOCARTA_DC_PATHWAY	http://www.broadinstitute.org/gsea/msigdb/cards/BIOCARTA_DC_PATHWAY	CSF2	IL12B	CD40	IL13	IL3	IL12A	CD2	CD33	TLR9	ANPEP	CD7	CD5	IFNG	ITGAX	IFNB1	TLR4	IFNA1	IL4	TLR7	TLR2	IL5	IL10
BIOCARTA_P35ALZHEIMERS_PATHWAY	http://www.broadinstitute.org/gsea/msigdb/cards/BIOCARTA_P35ALZHEIMERS_PATHWAY	CDK5	CDK5R1	CAPN1	MAPT	CSNK1D	PPP2CA	CSNK1A1	CAPNS1	GSK3B	CAPNS2	APP
BIOCARTA_RNA_PATHWAY	http://www.broadinstitute.org/gsea/msigdb/cards/BIOCARTA_RNA_PATHWAY	CHUK	RELA	MAP3K14	EIF2S2	EIF2S1	NFKB1	DNAJC3	NFKBIA	EIF2AK2	TP53
BIOCARTA_MTA3_PATHWAY	http://www.broadinstitute.org/gsea/msigdb/cards/BIOCARTA_MTA3_PATHWAY	TUBA4B	TUBA1A	PDZK1	ALDOA	ESR1	SNAI2	MTA3	MBD3	HSPB1	HSPB2	TUBA3C	TUBA4A	GAPDH	MTA1	HDAC1	TUBA1C	CTSD	SNAI1	CDH1
BIOCARTA_SKP2E2F_PATHWAY	http://www.broadinstitute.org/gsea/msigdb/cards/BIOCARTA_SKP2E2F_PATHWAY	CCNA1	CDC34	E2F1	CUL1	TFDP1	CDK2	RB1	SKP2	CCNE1	SKP1
BIOCARTA_CALCINEURIN_PATHWAY	http://www.broadinstitute.org/gsea/msigdb/cards/BIOCARTA_CALCINEURIN_PATHWAY	CALM2	NFATC4	LOC124827	PRKCB	PRKCA	CALM1	NFATC3	GNAQ	SP1	CDKN1A	PPP3CB	PPP3CC	PPP3CA	MARCKS	PLCG1	SP3	CALM3	NFATC2	NFATC1	LOC147908	CYCSP35
BIOCARTA_EGF_PATHWAY	http://www.broadinstitute.org/gsea/msigdb/cards/BIOCARTA_EGF_PATHWAY	JUN	CSNK2A1	SRF	HRAS	MAPK8	STAT3	RAF1	PRKCB	STAT4	EGFR	ELK1	PRKCA	SHC1	STAT1	STAT2	EGF	MAP2K4	MAP3K1	MAP2K1	JAK1	RASA1	PIK3CA	PLCG1	GRB2	STAT5B	MAPK3	STAT5A	FOS	STAT6	PIK3R1	SOS1
BIOCARTA_ETC_PATHWAY	http://www.broadinstitute.org/gsea/msigdb/cards/BIOCARTA_ETC_PATHWAY	CYCS	SDHA	SDHD	SDHB	SDHC	SLC25A6	COX1	NDUFA1	ATP5A1	UQCRC1	SLC25A4	GPD2
BIOCARTA_NDKDYNAMIN_PATHWAY	http://www.broadinstitute.org/gsea/msigdb/cards/BIOCARTA_NDKDYNAMIN_PATHWAY	SYNJ2	CALM2	LOC124827	EPS15	CALM1	PPP3CB	DNM1	PPP3CC	BIN1	PPP3CA	AMPH	PICALM	NME1	NME2	AP2A1	CALM3	SYNJ1	LOC147908	CYCSP35	AP2M1	EPN1
BIOCARTA_EPHA4_PATHWAY	http://www.broadinstitute.org/gsea/msigdb/cards/BIOCARTA_EPHA4_PATHWAY	SELP	ITGB1	ITGA1	RAP1B	ACTA1	EPHA4	FYN	EPHB1	LYN	L1CAM
BIOCARTA_EPO_PATHWAY	http://www.broadinstitute.org/gsea/msigdb/cards/BIOCARTA_EPO_PATHWAY	CSNK2A1	JUN	HRAS	EPO	MAPK8	RAF1	ELK1	SHC1	MAP2K1	JAK2	PLCG1	GRB2	STAT5B	MAPK3	STAT5A	FOS	PTPN6	SOS1	EPOR
BIOCARTA_ECM_PATHWAY	http://www.broadinstitute.org/gsea/msigdb/cards/BIOCARTA_ECM_PATHWAY	ROCK1	SRC	HRAS	PTK2	ITGA1	RAF1	SHC1	GSN	ARHGAP5	MAP2K1	PIK3CA	MYL2	ITGB1	DIAPH1	MYLK	RHOA	TLN1	MAPK3	FYN	PIK3CG	PIK3R1	PXN	PFN1	MAPK1
BIOCARTA_ERK_PATHWAY	http://www.broadinstitute.org/gsea/msigdb/cards/BIOCARTA_ERK_PATHWAY	HRAS	STAT3	RAF1	EGFR	ELK1	SHC1	MKNK2	MKNK1	IGF1R	PTPRR	GNGT1	NGF	PPP2CA	NGFR	SRC	MAP2K2	PDGFRA	RPS6KA5	MAP2K1	GNAS	ITGB1	GNB1	GRB2	MAPK3	MYC	SOS1	MAPK1	RPS6KA1
BIOCARTA_ERYTH_PATHWAY	http://www.broadinstitute.org/gsea/msigdb/cards/BIOCARTA_ERYTH_PATHWAY	CSF2	EPO	IL3	FLT3	IGF1	CCL3	IL1A	TGFB2	TGFB1	KITLG	CSF3	IL6	IL9	TGFB3	IL11
BIOCARTA_EPONFKB_PATHWAY	http://www.broadinstitute.org/gsea/msigdb/cards/BIOCARTA_EPONFKB_PATHWAY	GRIN1	EPO	SOD2	ARNT	RELA	HIF1A	NFKB1	CDKN1A	NFKBIA	JAK2	EPOR
BIOCARTA_EIF_PATHWAY	http://www.broadinstitute.org/gsea/msigdb/cards/BIOCARTA_EIF_PATHWAY	EEF2	EIF1	EIF2S3	EIF2S1	EIF3A	EIF1AX	EIF6	EIF4G3	EIF4G2	EIF5	EEF2K	EIF4G1	EIF4A1	EIF4A2	EIF4E	EIF2S2
BIOCARTA_EXTRINSIC_PATHWAY	http://www.broadinstitute.org/gsea/msigdb/cards/BIOCARTA_EXTRINSIC_PATHWAY	F10	TFPI	F2	F2R	FGG	PROS1	PROC	FGA	SERPINC1	FGB	F3	F5	F7
BIOCARTA_FAS_PATHWAY	http://www.broadinstitute.org/gsea/msigdb/cards/BIOCARTA_FAS_PATHWAY	CASP10	JUN	PTPN13	CASP8	CASP7	MAPK8	RIPK2	PAK2	SPTAN1	LMNA	LMNB1	MAP2K4	FADD	CFLAR	LMNB2	MAP3K1	PAK1	RB1	CASP6	MAP3K7	CASP3	DAXX	FAS	DFFA	DFFB	FASLG	ARHGDIB	FAF1	PRKDC	PARP1
BIOCARTA_FCER1_PATHWAY	http://www.broadinstitute.org/gsea/msigdb/cards/BIOCARTA_FCER1_PATHWAY	JUN	HRAS	MAPK8	CALM2	NFATC4	RAF1	LOC124827	PRKCB	SHC1	ELK1	CALM1	NFATC3	PAK2	PPP3CC	MAP2K4	SYK	FCER1G	FCER1A	LOC147908	CYCSP35	BTK	PLA2G4A	MAP3K1	MAP2K1	VAV1	MAP2K7	PPP3CB	PPP3CA	PIK3CA	PLCG1	GRB2	MAPK3	CALM3	NFATC2	FOS	NFATC1	PIK3CG	LYN	PIK3R1	SOS1	MAPK1
BIOCARTA_FEEDER_PATHWAY	http://www.broadinstitute.org/gsea/msigdb/cards/BIOCARTA_FEEDER_PATHWAY	MPI	HK1	KHK	TREH	PGM1	LCT	TPI1	PYGM	PYGL
BIOCARTA_FIBRINOLYSIS_PATHWAY	http://www.broadinstitute.org/gsea/msigdb/cards/BIOCARTA_FIBRINOLYSIS_PATHWAY	F2	CPB2	F2R	FGB	PLAT	FGG	F13A1	SERPINE1	FGA	SERPINB2	PLAU	PLG
BIOCARTA_FMLP_PATHWAY	http://www.broadinstitute.org/gsea/msigdb/cards/BIOCARTA_FMLP_PATHWAY	HRAS	PLCB1	CALM2	CAMK1G	FPR1	NFATC4	RAF1	LOC124827	MAPK14	ELK1	RELA	GNA15	CALM1	NFATC3	PPP3CC	GNGT1	PIK3C2G	LOC147908	CYCSP35	MAP2K2	MAP2K3	MAP3K1	NCF2	MAP2K1	NCF1C	PAK1	MAP2K6	PPP3CB	PPP3CA	GNB1	MAPK3	CALM3	CAMK1	NFATC2	NFKB1	NFATC1	RAC1	NFKBIA	MAPK1
BIOCARTA_FREE_PATHWAY	http://www.broadinstitute.org/gsea/msigdb/cards/BIOCARTA_FREE_PATHWAY	NOX1	SOD1	GSR	XDH	GSS	GPX1	RELA	TNF	NFKB1	IL8
BIOCARTA_GABA_PATHWAY	http://www.broadinstitute.org/gsea/msigdb/cards/BIOCARTA_GABA_PATHWAY	GPHN	SRC	GABRA5	GABRA6	GABRA3	GABRA4	GABRA1	GABRA2	GABARAP	DNM1
BIOCARTA_GATA3_PATHWAY	http://www.broadinstitute.org/gsea/msigdb/cards/BIOCARTA_GATA3_PATHWAY	IL13	GATA3	MAPK14	MAP2K3	PRKAR2B	PRKACB	PRKACG	JUNB	PRKAR1A	PRKAR2A	PRKAR1B	IL4	NFATC2	IL5	NFATC1	MAF
BIOCARTA_GLYCOLYSIS_PATHWAY	http://www.broadinstitute.org/gsea/msigdb/cards/BIOCARTA_GLYCOLYSIS_PATHWAY	HK1	PGAM1	TPI1	PGK1	GAPDH	PKLR	ALDOB	ENO1	GPI	PFKL
BIOCARTA_SET_PATHWAY	http://www.broadinstitute.org/gsea/msigdb/cards/BIOCARTA_SET_PATHWAY	PRF1	DFFA	DFFB	HMGB2	NME1	APEX1	GZMB	CREBBP	SET	GZMA	ANP32A
BIOCARTA_GH_PATHWAY	http://www.broadinstitute.org/gsea/msigdb/cards/BIOCARTA_GH_PATHWAY	SRF	HRAS	RAF1	PRKCB	PRKCA	SHC1	SLC2A4	SOCS1	HNF1A	INS	PTPN6	MAP2K1	GHR	JAK2	PIK3CA	GH1	PLCG1	GRB2	MAPK3	IRS1	STAT5B	STAT5A	INSR	PIK3CG	PIK3R1	SOS1	MAPK1	RPS6KA1
BIOCARTA_AHSP_PATHWAY	http://www.broadinstitute.org/gsea/msigdb/cards/BIOCARTA_AHSP_PATHWAY	ALAS1	ALAS2	HBA1	ALAD	GATA1	CPOX	FECH	UROS	HBA2	AHSP	HMBS	UROD	HBB
BIOCARTA_TCAPOPTOSIS_PATHWAY	http://www.broadinstitute.org/gsea/msigdb/cards/BIOCARTA_TCAPOPTOSIS_PATHWAY	CD4	FAS	CCR5	TRB@	TRA@	FASLG	CD247	CD28	CD3D	CD3E	CD3G
BIOCARTA_HIVNEF_PATHWAY	http://www.broadinstitute.org/gsea/msigdb/cards/BIOCARTA_HIVNEF_PATHWAY	CASP9	CASP8	CASP7	CHUK	TNF	BIRC3	XIAP	PAK2	CDK11B	LMNA	LMNB1	CRADD	FADD	NUMA1	CFLAR	RIPK1	LMNB2	PRKCD	MAP3K5	PTK2	BID	MAP3K1	MAP2K7	MDM2	CASP6	RB1	TNFRSF1B	CASP3	TNFRSF1A	CASP2	RASA1	DAXX	ACTG1	NFKB1	PRKDC	NFKBIA	BAG4	MAPK8	GSN	RELA	APAF1	PSEN2	PSEN1	SPTAN1	TRAF2	MAP3K14	TRAF1	TRADD
BIOCARTA_SALMONELLA_PATHWAY	http://www.broadinstitute.org/gsea/msigdb/cards/BIOCARTA_SALMONELLA_PATHWAY	ACTA1	WASL	WASF1	ARPC4	ARPC5	ARPC1A	ACTR2	ACTR3	ARPC1B	ARPC3	ARPC2	RAC1	CDC42
BIOCARTA_MPR_PATHWAY	http://www.broadinstitute.org/gsea/msigdb/cards/BIOCARTA_MPR_PATHWAY	HRAS	MYT1	ACTA1	PRKAR2B	CDK1	GNAI1	GNGT1	CAP1	ADCY1	PAQR5	SRC	PIN1	PGR	PRKACB	PRKACG	GNAS	PAQR7	ARPC4	ARPC5	CDC25C	ARPC1A	GNB1	ACTR2	PRKAR1A	ACTR3	PRKAR2A	ARPC1B	PRKAR1B	ARPC3	MAPK3	CCNB1	ARPC2	RPS6KA1	MAPK1
BIOCARTA_HCMV_PATHWAY	http://www.broadinstitute.org/gsea/msigdb/cards/BIOCARTA_HCMV_PATHWAY	MAP2K2	MAPK14	MAP2K3	MAP3K1	RELA	MAP2K1	RB1	CREB1	MAP2K6	SP1	AKT1	PIK3CA	MAPK3	NFKB1	PIK3CG	PIK3R1	MAPK1
BIOCARTA_P53HYPOXIA_PATHWAY	http://www.broadinstitute.org/gsea/msigdb/cards/BIOCARTA_P53HYPOXIA_PATHWAY	MAPK8	CSNK1D	ABCB1	CSNK1A1	EP300	HSPA1A	BAX	DNAJB1P1	HIF1A	HIC1	MDM2	TAF1	CDKN1A	AKT1	TP53	NQO1	FHL2	GADD45A	HSP90AA1	IGFBP3	ATM	RPA1	NFKBIB
BIOCARTA_HIF_PATHWAY	http://www.broadinstitute.org/gsea/msigdb/cards/BIOCARTA_HIF_PATHWAY	JUN	EPO	NOS3	EP300	HIF1A	VHL	CREB1	P4HB	COPS5	EDN1	ASPH	VEGFA	ARNT	LDHA	HSP90AA1
BIOCARTA_IGF1_PATHWAY	http://www.broadinstitute.org/gsea/msigdb/cards/BIOCARTA_IGF1_PATHWAY	CSNK2A1	JUN	SRF	HRAS	MAPK8	PTPN11	RAF1	SHC1	ELK1	MAP2K1	IGF1	RASA1	PIK3CA	IGF1R	GRB2	IRS1	MAPK3	FOS	PIK3CG	PIK3R1	SOS1
BIOCARTA_IL17_PATHWAY	http://www.broadinstitute.org/gsea/msigdb/cards/BIOCARTA_IL17_PATHWAY	CD4	IL3	IL17A	CD58	CD2	CD3D	CD3E	CD8A	CD3G	CD34	TRB@	KITLG	TRA@	CD247	CSF3	IL6	IL8
BIOCARTA_IL2_PATHWAY	http://www.broadinstitute.org/gsea/msigdb/cards/BIOCARTA_IL2_PATHWAY	CSNK2A1	JUN	HRAS	MAPK8	RAF1	SHC1	ELK1	IL2RG	MAP2K1	IL2RB	JAK1	JAK3	SYK	GRB2	STAT5B	MAPK3	STAT5A	FOS	IL2RA	LCK	SOS1	IL2
BIOCARTA_IL3_PATHWAY	http://www.broadinstitute.org/gsea/msigdb/cards/BIOCARTA_IL3_PATHWAY	HRAS	IL3RA	RAF1	IL3	SHC1	MAP2K1	CSF2RB	JAK2	GRB2	MAPK3	STAT5B	STAT5A	FOS	PTPN6	SOS1
BIOCARTA_IL4_PATHWAY	http://www.broadinstitute.org/gsea/msigdb/cards/BIOCARTA_IL4_PATHWAY	RPS6KB1	GRB2	SHC1	IL2RG	IRS1	IL4	IL4R	STAT6	JAK1	AKT1	JAK3
BIOCARTA_IL5_PATHWAY	http://www.broadinstitute.org/gsea/msigdb/cards/BIOCARTA_IL5_PATHWAY	CCR3	CD4	CCL11	IL4	IL1B	IL5	IL5RA	IL6	HLA-DRB1	HLA-DRA
BIOCARTA_IL6_PATHWAY	http://www.broadinstitute.org/gsea/msigdb/cards/BIOCARTA_IL6_PATHWAY	CSNK2A1	JUN	SRF	HRAS	IL6R	STAT3	PTPN11	IL6ST	RAF1	SHC1	ELK1	MAP2K1	TYK2	JAK1	JAK3	JAK2	CEBPB	GRB2	MAPK3	FOS	IL6	SOS1
BIOCARTA_IL10_PATHWAY	http://www.broadinstitute.org/gsea/msigdb/cards/BIOCARTA_IL10_PATHWAY	STAT3	STAT4	STAT1	STAT2	TNF	BLVRA	BLVRB	IL1A	JAK1	HMOX1	STAT5B	STAT5A	STAT6	IL10	IL10RA	IL6	IL10RB
BIOCARTA_IL12_PATHWAY	http://www.broadinstitute.org/gsea/msigdb/cards/BIOCARTA_IL12_PATHWAY	JUN	IL12RB1	IL12B	MAPK8	IL12RB2	STAT4	MAPK14	IL12A	IL18	CD3D	CD3E	TYK2	MAP2K6	CD3G	JAK2	CCR5	IFNG	TRB@	TRA@	CD247	IL18R1	CXCR3	ETV5
BIOCARTA_IL2RB_PATHWAY	http://www.broadinstitute.org/gsea/msigdb/cards/BIOCARTA_IL2RB_PATHWAY	HRAS	E2F1	RAF1	SHC1	IL2RG	IL2RB	CBL	SOCS1	PPIA	SYK	CFLAR	SOCS3	BAD	IL2RA	IKZF3	PTPN6	BCL2	BCL2L1	JAK1	AKT1	JAK3	PIK3CA	FAS	RPS6KB1	CRKL	GRB2	FASLG	NMI	STAT5B	IRS1	MAPK3	STAT5A	FOS	PIK3CG	PIK3R1	MYC	SOS1	MAPK1
BIOCARTA_IL22BP_PATHWAY	http://www.broadinstitute.org/gsea/msigdb/cards/BIOCARTA_IL22BP_PATHWAY	IL22RA2	STAT3	STAT4	STAT1	STAT2	TYK2	IL22	JAK1	JAK3	JAK2	STAT5B	STAT5A	SOCS3	STAT6	IL10RA	IL22RA1
BIOCARTA_IL7_PATHWAY	http://www.broadinstitute.org/gsea/msigdb/cards/BIOCARTA_IL7_PATHWAY	BCL2	EP300	IL2RG	IL7	JAK1	JAK3	PIK3CA	CREBBP	NMI	STAT5B	STAT5A	FYN	PTK2B	PIK3CG	PIK3R1	LCK	IL7R
BIOCARTA_GSK3_PATHWAY	http://www.broadinstitute.org/gsea/msigdb/cards/BIOCARTA_GSK3_PATHWAY	WNT1	TIRAP	RELA	GSK3B	EIF2AK2	CTNNB1	GNAI1	GJA1	MYD88	FZD1	LBP	TOLLIP	PPP2CA	LEF1	IRAK1	CCND1	APC	PDPK1	LY96	DVL1	AKT1	PIK3CA	CD14	TLR4	AXIN1	NFKB1	PIK3R1
BIOCARTA_DEATH_PATHWAY	http://www.broadinstitute.org/gsea/msigdb/cards/BIOCARTA_DEATH_PATHWAY	CASP10	CASP9	GAS2	CASP8	CASP7	CHUK	RELA	APAF1	TNFSF12	TNFSF10	BIRC3	XIAP	LMNA	SPTAN1	TNFRSF10A	TRAF2	FADD	CFLAR	TNFRSF10B	RIPK1	MAP3K14	TRADD	TNFRSF25	BCL2	BID	BIRC2	CASP6	CASP3	CYCS	DFFA	DFFB	NFKB1	NFKBIA
BIOCARTA_RACCYCD_PATHWAY	http://www.broadinstitute.org/gsea/msigdb/cards/BIOCARTA_RACCYCD_PATHWAY	IKBKG	HRAS	E2F1	CHUK	RAF1	TFDP1	RELA	CDKN1B	CDKN1A	RHOA	CCND1	CDK2	IKBKB	CDK4	PAK1	RB1	AKT1	PIK3CA	CDK6	MAPK3	NFKB1	CCNE1	NFKBIA	PIK3R1	RAC1	MAPK1
BIOCARTA_GLEEVEC_PATHWAY	http://www.broadinstitute.org/gsea/msigdb/cards/BIOCARTA_GLEEVEC_PATHWAY	JUN	HRAS	MAPK8	RAF1	MAP3K1	STAT1	MAP2K1	AKT1	JAK2	PIK3CA	MAP2K4	CRKL	GRB2	STAT5B	MAPK3	STAT5A	BCR	BAD	FOS	PIK3CG	PIK3R1	MYC	SOS1
BIOCARTA_INSULIN_PATHWAY	http://www.broadinstitute.org/gsea/msigdb/cards/BIOCARTA_INSULIN_PATHWAY	CSNK2A1	JUN	SRF	HRAS	MAPK8	PTPN11	RAF1	SHC1	ELK1	MAP2K1	SLC2A4	RASA1	PIK3CA	GRB2	IRS1	MAPK3	INS	INSR	FOS	PIK3CG	PIK3R1	SOS1
BIOCARTA_INTEGRIN_PATHWAY	http://www.broadinstitute.org/gsea/msigdb/cards/BIOCARTA_INTEGRIN_PATHWAY	JUN	HRAS	CAPN1	MAPK8	PPP1R12B	ACTA1	RAF1	SHC1	CAPNS1	VCL	ZYX	TNS1	RHOA	CAPNS2	ACTN1	PXN	ROCK1	CSK	SRC	RAP1A	PTK2	ITGA1	MAP2K2	MAP2K1	BCAR1	CAV1	RAPGEF1	ITGB1	CRKL	GRB2	TLN1	MAPK3	FYN	BCR	SOS1	ACTN2	ACTN3	MAPK1
BIOCARTA_INTRINSIC_PATHWAY	http://www.broadinstitute.org/gsea/msigdb/cards/BIOCARTA_INTRINSIC_PATHWAY	F10	F9	F8	F2	COL4A1	F2R	COL4A2	COL4A3	COL4A4	KNG1	PROS1	FGG	PROC	KLKB1	FGA	SERPINC1	FGB	F12	COL4A6	SERPING1	F11	COL4A5	F5
BIOCARTA_KERATINOCYTE_PATHWAY	http://www.broadinstitute.org/gsea/msigdb/cards/BIOCARTA_KERATINOCYTE_PATHWAY	JUN	HRAS	MAPK8	CHUK	RAF1	PRKCB	MAPK14	PRKCA	EGFR	RELA	TNF	EGF	CEBPA	MAP2K4	TRAF2	PPP2CA	RIPK1	MAP3K14	PRKCG	PRKCH	PRKCD	PRKCE	MAP3K5	HOXA7	BCL2	PRKCQ	MAP2K3	MAP3K1	MAPK13	MAP2K1	MAP2K7	IKBKB	MAP2K6	TNFRSF1B	SP1	TNFRSF1A	DAXX	FAS	FASLG	MAPK3	ETS1	ETS2	FOS	NFKB1	NFKBIA	MAPK1
BIOCARTA_TCRA_PATHWAY	http://www.broadinstitute.org/gsea/msigdb/cards/BIOCARTA_TCRA_PATHWAY	ZAP70	CD4	CD3D	CD3E	CD3G	TRB@	TRA@	CD247	FYN	LCK	HLA-DRB1	PTPRC	HLA-DRA
BIOCARTA_LECTIN_PATHWAY	http://www.broadinstitute.org/gsea/msigdb/cards/BIOCARTA_LECTIN_PATHWAY	C9	C2	C6	C5	C3	MBL2	C4B	C4A	MASP2	C8A	C7	MASP1
BIOCARTA_PYK2_PATHWAY	http://www.broadinstitute.org/gsea/msigdb/cards/BIOCARTA_PYK2_PATHWAY	JUN	HRAS	MAPK8	CALM2	RAF1	MAPK14	PRKCB	LOC124827	PRKCA	SHC1	CALM1	MAP2K4	LOC147908	CYCSP35	SRC	MAP2K2	MAP2K3	MAP3K1	MAP2K1	GNAQ	BCAR1	PAK1	CRKL	PLCG1	GRB2	MAPK3	CALM3	PTK2B	RAC1	SOS1	MAPK1
BIOCARTA_EGFR_SMRTE_PATHWAY	http://www.broadinstitute.org/gsea/msigdb/cards/BIOCARTA_EGFR_SMRTE_PATHWAY	NCOR2	ZBTB16	MAP3K1	MAPK14	EGFR	MAP2K1	THRB	THRA	RARA	RXRA	EGF
BIOCARTA_MAPK_PATHWAY	http://www.broadinstitute.org/gsea/msigdb/cards/BIOCARTA_MAPK_PATHWAY	MEF2C	JUN	MEF2D	MAX	MEF2BNB-MEF2B	CHUK	RAF1	MEF2A	STAT1	SHC1	ELK1	PAK2	CEBPA	MKNK1	MAP2K4	RIPK1	ATF2	RAPGEF2	MAPK9	MAP3K5	MAP4K3	MAPK10	MAPK11	MAP2K2	MAP4K4	BRAF	RPS6KA5	MAP2K3	MAP3K1	MAPK13	MAP3K3	MAP2K1	MAP3K4	MAP2K7	MAP3K10	MAP3K9	IKBKB	MAP2K5	MAP3K11	CREB1	MAP2K6	MAP3K7	MAP3K8	MAP3K12	MAP3K6	MAP4K1	MAP4K5	RPS6KA2
BIOCARTA_MCALPAIN_PATHWAY	http://www.broadinstitute.org/gsea/msigdb/cards/BIOCARTA_MCALPAIN_PATHWAY	CAPN2	HRAS	CAPN1	ACTA1	EGFR	CAPNS1	PRKAR2B	EGF	MYL2	MYLK	CAPNS2	PXN	CXCR3	PTK2	ITGA1	PRKACB	PRKACG	EZR	ITGB1	PRKAR1A	PRKAR2A	PRKAR1B	MAPK3	TLN1	MAPK1
BIOCARTA_PPARA_PATHWAY	http://www.broadinstitute.org/gsea/msigdb/cards/BIOCARTA_PPARA_PATHWAY	JUN	NR2F1	PPARGC1A	PRKCB	PRKCA	PRKAR2B	TNF	APOA2	APOA1	CD36	FAT1	CREBBP	INS	NR1H3	ME1	NCOR2	NCOR1	NOS2	HSPA1A	PTGS2	HSD17B4	RXRA	RB1	DUT	CITED2	CPT1B	MRPL11	STAT5B	MAPK3	STAT5A	NFKBIA	MYC	MAPK1	FRA8B	LPL	FABP1	EP300	RELA	NRIP1	DUSP1	PPARA	NCOA1	SRA1	HSP90AA1	PDGFA	EHHADH	PRKACB	PRKACG
BIOCARTA_ETS_PATHWAY	http://www.broadinstitute.org/gsea/msigdb/cards/BIOCARTA_ETS_PATHWAY	JUN	CSF1R	NCOR2	HRAS	CSF1	SIN3A	E2F1	DDX20	E2F4	HDAC5	SIN3B	RBL2	ETS1	HDAC2	RBL1	ETS2	FOS	ETV3
BIOCARTA_MONOCYTE_PATHWAY	http://www.broadinstitute.org/gsea/msigdb/cards/BIOCARTA_MONOCYTE_PATHWAY	SELL	SELP	ITGA4	ITGB1	ITGB2	PECAM1	SELE	ITGAL	CD44	ITGAM	ICAM1
BIOCARTA_MTOR_PATHWAY	http://www.broadinstitute.org/gsea/msigdb/cards/BIOCARTA_MTOR_PATHWAY	PTEN	PDK2	TSC2	PDPK1	EIF3A	EIF4G3	AKT1	MTOR	PIK3CA	EIF4G2	MKNK1	RPS6KB1	FKBP1A	EIF4G1	TSC1	EIF4A1	PPP2CA	EIF4A2	EIF4B	EIF4E	EIF4EBP1	PIK3R1	RPS6
BIOCARTA_IGF1R_PATHWAY	http://www.broadinstitute.org/gsea/msigdb/cards/BIOCARTA_IGF1R_PATHWAY	HRAS	RAF1	SHC1	PRKAR2B	MAP2K1	PRKACB	PRKACG	AKT1	PIK3CA	IGF1R	GRB2	PRKAR1A	PRKAR2A	PRKAR1B	ADCY1	IRS1	MAPK3	YWHAH	BAD	PIK3R1	SOS1	RPS6KA1	MAPK1
BIOCARTA_PITX2_PATHWAY	http://www.broadinstitute.org/gsea/msigdb/cards/BIOCARTA_PITX2_PATHWAY	WNT1	EP300	LDB1	GSK3B	APC	DVL1	CTNNB1	MED1	FZD1	AXIN1	CREBBP	LEF1	HDAC1	PITX2	TRRAP
BIOCARTA_NGF_PATHWAY	http://www.broadinstitute.org/gsea/msigdb/cards/BIOCARTA_NGF_PATHWAY	CSNK2A1	JUN	HRAS	MAPK8	RAF1	SHC1	ELK1	MAP2K1	PIK3CA	PLCG1	GRB2	NGF	MAPK3	NGFR	FOS	PIK3CG	PIK3R1	SOS1
BIOCARTA_VIP_PATHWAY	http://www.broadinstitute.org/gsea/msigdb/cards/BIOCARTA_VIP_PATHWAY	EGR2	CALM2	CHUK	LOC124827	RELA	CALM1	PRKAR2B	PPP3CC	CYCSP35	LOC147908	MAP3K1	GNAQ	PRKACB	PRKACG	PPP3CB	EGR3	PPP3CA	PLCG1	VIPR2	PRKAR1A	PRKAR2A	VIP	PRKAR1B	CALM3	NFATC2	NFKB1	NFATC1	NFKBIA	MYC
BIOCARTA_NFAT_PATHWAY	http://www.broadinstitute.org/gsea/msigdb/cards/BIOCARTA_NFAT_PATHWAY	MEF2C	CAMK1G	CALM2	F2	RAF1	LOC124827	CALM1	PRKAR2B	IGF1	PPP3CC	FGF2	CREBBP	LOC147908	CYCSP35	NKX2-5	CTF1	MAP2K1	AKT1	EDN1	RPS6KB1	MAPK3	CAMK1	MAPK1	HRAS	MAPK8	ACTA1	NFATC4	CSNK1A1	MAPK14	NPPA	NFATC3	GSK3B	GATA4	CALR	CAMK4	HAND1	PRKACB	PRKACG	ELSPBP1	PPP3CB	PPP3CA	PIK3CA	MYH2	FKBP1A	LIF	AGT	PRKAR1A	PRKAR2A
BIOCARTA_NTHI_PATHWAY	http://www.broadinstitute.org/gsea/msigdb/cards/BIOCARTA_NTHI_PATHWAY	MAPK11	CHUK	MAPK14	MAP2K3	EP300	RELA	NR3C1	TNF	IKBKB	MAP2K6	MAP3K7	DUSP1	MYD88	CREBBP	SMAD3	SMAD4	MAP3K14	TGFBR2	IL1B	TLR2	NFKB1	TGFBR1	NFKBIA	IL8
BIOCARTA_NFKB_PATHWAY	http://www.broadinstitute.org/gsea/msigdb/cards/BIOCARTA_NFKB_PATHWAY	IKBKG	CHUK	MAP3K1	RELA	TNF	IKBKB	IL1A	MAP3K7	TNFRSF1B	TNFRSF1A	TRAF6	MYD88	FADD	TLR4	RIPK1	TNFAIP3	TAB1	MAP3K14	IL1R1	NFKB1	IRAK1	TRADD	NFKBIA
BIOCARTA_NOS1_PATHWAY	http://www.broadinstitute.org/gsea/msigdb/cards/BIOCARTA_NOS1_PATHWAY	GRIN1	GRIN2A	CALM2	GRIN2B	GRIN2C	LOC124827	DLG4	GRIN2D	PRKCB	PRKCA	PRKAR2B	CALM1	NOS1	PRKACB	PRKACG	PPP3CB	PPP3CC	PPP3CA	PRKAR1A	PRKAR2A	PRKAR1B	CALM3	LOC147908	CYCSP35
BIOCARTA_NO2IL12_PATHWAY	http://www.broadinstitute.org/gsea/msigdb/cards/BIOCARTA_NO2IL12_PATHWAY	IL12RB1	CD4	IL12B	IL12RB2	STAT4	NOS2	IL12A	CD2	CD3D	CD3E	TYK2	CD3G	JAK2	CCR5	IFNG	CD247	CXCR3
BIOCARTA_RARRXR_PATHWAY	http://www.broadinstitute.org/gsea/msigdb/cards/BIOCARTA_RARRXR_PATHWAY	NCOR2	KAT2B	ERCC3	RARA	RXRA	HDAC3	NCOA3	NCOA2	NCOA1	GTF2F1	TBP	GTF2E1	GTF2A1	POLR2A	GTF2B
BIOCARTA_NUCLEARRS_PATHWAY	http://www.broadinstitute.org/gsea/msigdb/cards/BIOCARTA_NUCLEARRS_PATHWAY	CYP2E1	ABCB4	ABCB1	RARA	PPARG	PPARD	PPARA	ABCB11	NR0B2	NR1I3	ABCC3	NR1H4	CYP1A2	NR1H3	IDDM11
BIOCARTA_ARENRF2_PATHWAY	http://www.broadinstitute.org/gsea/msigdb/cards/BIOCARTA_ARENRF2_PATHWAY	JUN	MAPK8	MAPK14	PRKCB	PRKCA	MAFK	FXYD2	KEAP1	CREB1	MAFG	MAFF	FOS	MAPK1
BIOCARTA_P38MAPK_PATHWAY	http://www.broadinstitute.org/gsea/msigdb/cards/BIOCARTA_P38MAPK_PATHWAY	MEF2C	MAX	MEF2D	HRAS	MEF2BNB-MEF2B	MAPK14	MAPKAPK5	MEF2A	STAT1	SHC1	ELK1	MAPKAPK2	HSPB1	HSPB2	TGFB2	MAP2K4	MKNK1	TGFB1	TRAF2	RIPK1	DDIT3	ATF2	TGFBR1	TRADD	RAPGEF2	HMGN1	TGFB3	MAP3K5	RPS6KA5	PLA2G4A	MAP3K1	MAP3K9	CREB1	MAP2K6	MAP3K7	DAXX	GRB2	RAC1	MYC	CDC42
BIOCARTA_P53_PATHWAY	http://www.broadinstitute.org/gsea/msigdb/cards/BIOCARTA_P53_PATHWAY	CCND1	BCL2	E2F1	APAF1	BAX	CDK2	CDK4	MDM2	RB1	CDKN1A	TP53	GADD45A	ATM	TIMP3	PCNA	CCNE1
BIOCARTA_PDGF_PATHWAY	http://www.broadinstitute.org/gsea/msigdb/cards/BIOCARTA_PDGF_PATHWAY	JUN	CSNK2A1	SRF	HRAS	MAPK8	STAT3	RAF1	PRKCB	STAT4	ELK1	PRKCA	SHC1	STAT1	STAT2	MAP2K4	PDGFA	MAP3K1	PDGFRA	MAP2K1	JAK1	RASA1	PIK3CA	PLCG1	GRB2	STAT5B	MAPK3	STAT5A	FOS	STAT6	PIK3CG	PIK3R1	SOS1
BIOCARTA_CCR5_PATHWAY	http://www.broadinstitute.org/gsea/msigdb/cards/BIOCARTA_CCR5_PATHWAY	JUN	CALM2	MAPK8	LOC124827	PRKCB	MAPK14	PRKCA	CALM1	GNAQ	CCL2	CXCL12	CCL4	CCR5	PLCG1	CALM3	CXCR4	PTK2B	FOS	LOC147908	CYCSP35
BIOCARTA_PTDINS_PATHWAY	http://www.broadinstitute.org/gsea/msigdb/cards/BIOCARTA_PTDINS_PATHWAY	BTK	GSK3B	PDPK1	GSK3A	AKT1	PFKM	PFKL	RPS6KB1	ARHGEF2	VAV2	PRKCZ	JAG1	PLCG1	ARF1	AP2A1	BAD	EEA1	RAB5A	PFKP	LYN	RAC1	AP2M1	PRKCE
BIOCARTA_PLCE_PATHWAY	http://www.broadinstitute.org/gsea/msigdb/cards/BIOCARTA_PLCE_PATHWAY	PLCE1	PRKAR1A	PTGER1	PRKAR2A	PRKAR2B	PRKAR1B	ADCY1	PRKACB	PRKACG	RAP2B	GNAS	ADRB2
BIOCARTA_EDG1_PATHWAY	http://www.broadinstitute.org/gsea/msigdb/cards/BIOCARTA_EDG1_PATHWAY	PLCB1	PRKCB	PRKCA	SPHKAP	GNAI1	GNGT1	RHOA	ADCY1	SPHK1	SRC	PTK2	PDGFA	PDGFRA	SMPD2	S1PR1	ITGB3	AKT1	PIK3CA	ASAH1	ITGAV	SMPD1	GNB1	MAPK3	PIK3CG	PIK3R1	RAC1	MAPK1
BIOCARTA_CDK5_PATHWAY	http://www.broadinstitute.org/gsea/msigdb/cards/BIOCARTA_CDK5_PATHWAY	CDK5	HRAS	CDK5R1	MAP2K2	EGR1	RAF1	NGF	MAP2K1	MAPK3	NGFR	MAPK1
BIOCARTA_MYOSIN_PATHWAY	http://www.broadinstitute.org/gsea/msigdb/cards/BIOCARTA_MYOSIN_PATHWAY	PLCB1	PPP1R12B	PRKCB	PRKCA	ARHGEF6	ARHGEF4	GNA12	ARHGEF17	GNA13	ARHGEF11	ARHGEF3	ARHGEF18	MYL2	ARHGEF15	GNGT1	ARHGEF16	MYLK	PKN1	ROCK1	ARHGEF10	MYL7	ARHGEF7	ARHGAP5	ARHGEF12	GNAQ	ARHGEF9	ARHGEF2	GNB1	ARHGEF1	ARHGEF5	ARHGEF19
BIOCARTA_PLATELETAPP_PATHWAY	http://www.broadinstitute.org/gsea/msigdb/cards/BIOCARTA_PLATELETAPP_PATHWAY	F9	F2	COL4A1	COL4A2	COL4A3	COL4A4	SERPINE1	APP	PLG	PLAT	COL4A6	F11	COL4A5	PLAU
BIOCARTA_PS1_PATHWAY	http://www.broadinstitute.org/gsea/msigdb/cards/BIOCARTA_PS1_PATHWAY	WNT1	NOTCH1	GSK3B	APC	BTRC	PSEN1	DVL1	CTNNB1	HNF1A	DLL1	FZD1	ADAM17	RBPJ	AXIN1
BIOCARTA_PROTEASOME_PATHWAY	http://www.broadinstitute.org/gsea/msigdb/cards/BIOCARTA_PROTEASOME_PATHWAY	PSMD14	RPN1	PSMC3	PSMD12	PSMA1	PSMD6	PSMA5	RPN2	PSMA4	PSMA3	PSMA2	PSMC2	PSMB3	UBA1	PSMB2	PSMB5	PSMB4	PSMD11	PSMB7	PSMB6	UBE2A	UBE3A	PSMA6	PSMA7	PSMB1	PSMD8	PSMC4	PSMC6
BIOCARTA_AKAPCENTROSOME_PATHWAY	http://www.broadinstitute.org/gsea/msigdb/cards/BIOCARTA_AKAPCENTROSOME_PATHWAY	PCNT	PRKAR2B	PRKACB	PRKACG	NUP85	CDK1	PRKAG1	RHOA	PPP2CA	PRKAR2A	PPP1CA	MAP2	PKN1	AKAP9	PRKCE
BIOCARTA_PTEN_PATHWAY	http://www.broadinstitute.org/gsea/msigdb/cards/BIOCARTA_PTEN_PATHWAY	PTK2	PTEN	PDK2	SHC1	FOXO3	PDPK1	BCAR1	CDKN1B	ILK	AKT1	PIK3CA	ITGB1	FASLG	GRB2	MAPK3	PIK3R1	SOS1	MAPK1
BIOCARTA_RAB_PATHWAY	http://www.broadinstitute.org/gsea/msigdb/cards/BIOCARTA_RAB_PATHWAY	RAB27A	RAB8A	RAB9A	RAB2A	RAB6A	RAB1A	ACTA1	RAB4A	RAB5A	RAB7A	RAB3A	RAB11A
BIOCARTA_RAC1_PATHWAY	http://www.broadinstitute.org/gsea/msigdb/cards/BIOCARTA_RAC1_PATHWAY	CDK5R1	PPP1R12B	PDGFRA	MAP3K1	NCF2	ARFIP2	VAV1	WASF1	PAK1	RALBP1	CHN1	CFL1	PIK3CA	CDK5	LIMK1	MYL2	RPS6KB1	MYLK	PLD1	PIK3CG	TRIO	RAC1	PIK3R1
BIOCARTA_RAS_PATHWAY	http://www.broadinstitute.org/gsea/msigdb/cards/BIOCARTA_RAS_PATHWAY	CASP9	HRAS	FOXO4	CHUK	RALA	RAF1	BCL2L1	ELK1	RELA	MAP2K1	RALBP1	RALGDS	AKT1	PIK3CA	RHOA	PLD1	MAPK3	BAD	NFKB1	PIK3CG	RAC1	PIK3R1	CDC42
BIOCARTA_NKCELLS_PATHWAY	http://www.broadinstitute.org/gsea/msigdb/cards/BIOCARTA_NKCELLS_PATHWAY	KLRC3	KLRD1	KLRC1	IL18	KLRC2	MAP2K1	VAV1	PAK1	LAT	PIK3CA	KLRC4	ITGB1	SYK	MAPK3	PTK2B	B2M	PTPN6	RAC1	PIK3R1	HLA-A
BIOCARTA_RB_PATHWAY	http://www.broadinstitute.org/gsea/msigdb/cards/BIOCARTA_RB_PATHWAY	MYT1	MAPK14	CHEK1	CDK2	CDK4	WEE1	RB1	TP53	CDK1	CDC25B	CDC25C	ATM	YWHAH
BIOCARTA_CHREBP2_PATHWAY	http://www.broadinstitute.org/gsea/msigdb/cards/BIOCARTA_CHREBP2_PATHWAY	YWHAQ	GCK	PRKAR2B	PPP2R2D	PPP2R2A	PPP2R2B	MLX	MLXIPL	FASN	PRKAB2	PPP2CB	PRKAB1	PPP2CA	PRKAA2	PPP2R1A	PRKAA1	PPP2R1B	PRKAG2	YWHAB	PRKACA	PRKACB	PRKACG	PRKAG3	PPP2R5A	PPP2R4	PPP2R3A	PPP2R2C	PRKAG1	PPP2R5E	PPP2R5D	PRKAR1A	PPP2R5C	PRKAR2A	PPP2R5B	ACACA	PRKAR1B	PPP2R3B	YWHAZ	YWHAH	PKLR	YWHAG	YWHAE
BIOCARTA_BAD_PATHWAY	http://www.broadinstitute.org/gsea/msigdb/cards/BIOCARTA_BAD_PATHWAY	IL3RA	IL3	PRKAR2B	IGF1	CSF2RB	IGF1R	KITLG	ADCY1	BAD	BCL2	BCL2L1	BAX	KIT	PRKACB	PRKACG	AKT1	PIK3CA	PRKAR1A	PRKAR2A	PRKAR1B	MAPK3	YWHAH	PIK3CG	PIK3R1	MAPK1	RPS6KA1
BIOCARTA_CK1_PATHWAY	http://www.broadinstitute.org/gsea/msigdb/cards/BIOCARTA_CK1_PATHWAY	CDK5R1	PLCB1	CSNK1D	PRKAR2B	PRKACB	PRKACG	GRM1	PPP3CA	CDK5	PPP2CA	PRKAR1A	PRKAR2A	PPP1CA	PRKAR1B	DRD1	DRD2	PPP1R1B
BIOCARTA_EIF2_PATHWAY	http://www.broadinstitute.org/gsea/msigdb/cards/BIOCARTA_EIF2_PATHWAY	EIF5	EIF2AK1	PPP1CA	EIF2S3	GSK3B	EIF2S2	EIF2S1	EIF2B5	EIF2AK2	EIF2AK3	EIF2AK4
BIOCARTA_EIF4_PATHWAY	http://www.broadinstitute.org/gsea/msigdb/cards/BIOCARTA_EIF4_PATHWAY	PTEN	PDK2	PRKCB	MAPK14	PRKCA	PDPK1	GHR	EIF4G3	AKT1	MTOR	PIK3CA	EIF4G2	MKNK1	RPS6KB1	EIF4G1	EIF4A1	EIF4A2	MAPK3	EIF4E	IRS1	EIF4EBP1	PIK3R1	PABPC1	MAPK1
BIOCARTA_STEM_PATHWAY	http://www.broadinstitute.org/gsea/msigdb/cards/BIOCARTA_STEM_PATHWAY	CSF2	CD4	CSF1	EPO	IL3	IL7	CD8A	CSF3	IL4	IL5	IL9	IL6	IL8	IL11	IL2
BIOCARTA_P27_PATHWAY	http://www.broadinstitute.org/gsea/msigdb/cards/BIOCARTA_P27_PATHWAY	E2F1	TFDP1	NEDD8	CDK2	CDKN1B	RB1	SKP2	SKP1	CUL1	RBX1	UBE2M	CKS1B	CCNE1
BIOCARTA_PGC1A_PATHWAY	http://www.broadinstitute.org/gsea/msigdb/cards/BIOCARTA_PGC1A_PATHWAY	MEF2C	MEF2D	CALM2	CAMK1G	MEF2BNB-MEF2B	MEF2A	PPARGC1A	LOC124827	CALM1	SLC2A4	PPP3CC	HDAC5	PPARA	ESRRA	CYCSP35	LOC147908	CAMK4	CAMK2A	CAMK2B	CAMK2D	CAMK2G	PPP3CB	PPP3CA	YWHAH	CALM3	CAMK1
BIOCARTA_PML_PATHWAY	http://www.broadinstitute.org/gsea/msigdb/cards/BIOCARTA_PML_PATHWAY	HRAS	PAX3	PRAM1	TNF	RARA	PML	RB1	TNFRSF1B	TP53	TNFRSF1A	DAXX	FAS	FASLG	CREBBP	SUMO1	SP100	SIRT1
BIOCARTA_DREAM_PATHWAY	http://www.broadinstitute.org/gsea/msigdb/cards/BIOCARTA_DREAM_PATHWAY	JUN	PRKAR2B	PRKACB	PRKACG	CREB1	CREM	OPRK1	PRKAR1A	PRKAR2A	PRKAR1B	MAPK3	POLR2A	FOS	KCNIP3
BIOCARTA_LEPTIN_PATHWAY	http://www.broadinstitute.org/gsea/msigdb/cards/BIOCARTA_LEPTIN_PATHWAY	LEPR	PRKAG1	PRKAB2	CPT1A	PRKAB1	PRKAA2	LEP	PRKAA1	ACACA	PRKAG3	PRKAG2
BIOCARTA_RHO_PATHWAY	http://www.broadinstitute.org/gsea/msigdb/cards/BIOCARTA_RHO_PATHWAY	PPP1R12B	GSN	VCL	ARHGEF11	CFL1	LIMK1	MYL2	DIAPH1	MYLK	RHOA	OPHN1	ROCK1	SRC	ARHGAP4	ARHGAP1	ARHGAP6	ARHGAP5	PIP5K1A	PIP5K1B	ARPC4	ARPC5	ARPC1A	BAIAP2	ACTR2	ACTR3	ARHGEF1	ARPC1B	ARHGEF5	ARPC3	TLN1	ARPC2	PFN1
BIOCARTA_AKAP13_PATHWAY	http://www.broadinstitute.org/gsea/msigdb/cards/BIOCARTA_AKAP13_PATHWAY	PRKAG1	LPAR2	RHOA	PRKAR2A	PRKAR2B	AKAP13	GNA12	PRKACB	GNA13	PRKACG	LPAR1	LPAR3
BIOCARTA_ATRBRCA_PATHWAY	http://www.broadinstitute.org/gsea/msigdb/cards/BIOCARTA_ATRBRCA_PATHWAY	CHEK2	TREX1	BRCA2	MRE11A	RAD17	NBN	BRCA1	RAD9A	FANCE	CHEK1	FANCG	TP53	HUS1	RAD1	ATR	ATM	RAD51	FANCF	RAD50	FANCC	FANCD2
BIOCARTA_CARDIACEGF_PATHWAY	http://www.broadinstitute.org/gsea/msigdb/cards/BIOCARTA_CARDIACEGF_PATHWAY	JUN	EDNRB	HRAS	PRKCB	EGFR	PRKCA	RELA	ADAM12	EGF	EDN1	EDNRA	AGT	PLCG1	RHOA	AGTR1	FOS	NFKB1	MYC
BIOCARTA_HER2_PATHWAY	http://www.broadinstitute.org/gsea/msigdb/cards/BIOCARTA_HER2_PATHWAY	ERBB4	HRAS	IL6R	ERBB3	STAT3	IL6ST	RAF1	SHC1	EP300	EGFR	MAP2K1	ESR1	PIK3CA	CARM1	GRIP1	GRB2	MAPK3	PIK3CG	PIK3R1	IL6	SOS1	MAPK1
BIOCARTA_ERK5_PATHWAY	http://www.broadinstitute.org/gsea/msigdb/cards/BIOCARTA_ERK5_PATHWAY	MEF2C	MEF2D	HRAS	MEF2BNB-MEF2B	MEF2A	SHC1	CREB1	AKT1	PIK3CA	PLCG1	GRB2	MAPK3	MAPK7	PIK3CG	NTRK1	PIK3R1	RPS6KA1	MAPK1
BIOCARTA_MAL_PATHWAY	http://www.broadinstitute.org/gsea/msigdb/cards/BIOCARTA_MAL_PATHWAY	ROCK1	SRF	HRAS	MAP4K2	MAPK8	ACTA1	MAP2K2	RAF1	MAP3K1	MAP2K1	MAL	HNF1A	LIMK1	DIAPH1	RHOA	MAPK3	RAC1	CDC42	MAPK1
BIOCARTA_MEF2D_PATHWAY	http://www.broadinstitute.org/gsea/msigdb/cards/BIOCARTA_MEF2D_PATHWAY	CAPN2	MEF2D	CABIN1	CALM2	LOC124827	PRKCB	PRKCA	CAPNS1	EP300	CALM1	PPP3CB	PPP3CC	PPP3CA	TRB@	TRA@	HDAC1	CALM3	HDAC2	NFATC2	NFATC1	CAPNS2	LOC147908	CYCSP35
BIOCARTA_MITOCHONDRIA_PATHWAY	http://www.broadinstitute.org/gsea/msigdb/cards/BIOCARTA_MITOCHONDRIA_PATHWAY	CASP9	CASP8	CASP7	BCL2	BID	BIK	BCL2L1	BIRC2	APAF1	BAX	BIRC3	XIAP	CASP6	CASP3	DFFA	DIABLO	CYCS	DFFB	ENDOG	BAK1	AIFM1
BIOCARTA_ACH_PATHWAY	http://www.broadinstitute.org/gsea/msigdb/cards/BIOCARTA_ACH_PATHWAY	SRC	PTK2	TERT	CHRNG	FOXO3	RAPSN	AKT1	PIK3CA	MUSK	FASLG	CHRNB1	YWHAH	BAD	PTK2B	PIK3CG	PIK3R1
BIOCARTA_PARKIN_PATHWAY	http://www.broadinstitute.org/gsea/msigdb/cards/BIOCARTA_PARKIN_PATHWAY	LOC93486	SNCA	septin-5	SNCAIP	UBE2G2	UBE2G1	UBE2L6	PARK2	GPR37	UBE2L3	UBE2E2	SUMO1	UBE2F
BIOCARTA_CDC42RAC_PATHWAY	http://www.broadinstitute.org/gsea/msigdb/cards/BIOCARTA_CDC42RAC_PATHWAY	WASL	PDGFRA	PAK1	ARPC4	PIK3CA	ARPC5	ARPC1A	ACTR2	RHOA	ACTR3	ARPC1B	ARPC3	ARPC2	RAC1	PIK3R1	CDC42
BIOCARTA_RANMS_PATHWAY	http://www.broadinstitute.org/gsea/msigdb/cards/BIOCARTA_RANMS_PATHWAY	RANGAP1	KIF15	NUMA1	KPNB1	KPNA2	RCC1	TPX2	RAN	RANBP1	AURKA
BIOCARTA_BARR_MAPK_PATHWAY	http://www.broadinstitute.org/gsea/msigdb/cards/BIOCARTA_BARR_MAPK_PATHWAY	ARRB1	GNGT1	PLCB1	GNB1	MAP2K2	RAF1	MAP2K1	ADCY1	MAPK3	GNAS	DNM1	MAPK1
BIOCARTA_TOB1_PATHWAY	http://www.broadinstitute.org/gsea/msigdb/cards/BIOCARTA_TOB1_PATHWAY	TOB1	CD28	CD3D	CD3E	CD3G	TGFB2	TGFB1	TOB2	IFNG	TRB@	TRA@	CD247	SMAD3	TGFBR3	IL4	SMAD4	TGFBR2	TGFBR1	IL2RA	TGFB3	IL2
BIOCARTA_BARRESTIN_SRC_PATHWAY	http://www.broadinstitute.org/gsea/msigdb/cards/BIOCARTA_BARRESTIN_SRC_PATHWAY	SRC	HRAS	PLCB1	MAP2K2	RAF1	MAP2K1	GNAS	DNM1	ARRB1	GNGT1	GNB1	ADCY1	MAPK3	HCK	MAPK1
BIOCARTA_NKT_PATHWAY	http://www.broadinstitute.org/gsea/msigdb/cards/BIOCARTA_NKT_PATHWAY	CSF2	CD4	CD28	CCR2	CCR1	CCL3	IFNGR2	TGFB2	TGFB1	CCL4	IFNG	IFNGR1	CXCR4	TGFB3	CXCR3	IL2	CD40LG	IL12RB1	IL12B	IL12RB2	IL12A	CCR3	CCR4	CCR5	CCR7	IL4	IL4R	IL5	IL18R1
BIOCARTA_IL1R_PATHWAY	http://www.broadinstitute.org/gsea/msigdb/cards/BIOCARTA_IL1R_PATHWAY	JUN	MAPK8	CHUK	MAPK14	RELA	TNF	TGFB2	TRAF6	MYD88	TGFB1	TOLLIP	IFNB1	IFNA1	ECSIT	IL1RAP	MAP3K14	IRAK2	IL1B	IL1R1	IRAK1	IL1RN	TGFB3	MAP2K3	MAP3K1	IRAK3	IKBKB	IL1A	MAP2K6	MAP3K7	TAB1	NFKB1	NFKBIA	IL6
BIOCARTA_MET_PATHWAY	http://www.broadinstitute.org/gsea/msigdb/cards/BIOCARTA_MET_PATHWAY	JUN	HRAS	MAPK8	STAT3	ACTA1	PTPN11	RAF1	ELK1	HGF	MET	PXN	SRC	RAP1A	PTEN	PTK2	ITGA1	RAP1B	MAP2K2	MAP2K1	PAK1	DOCK1	MAP4K1	RASA1	CRK	PIK3CA	RAPGEF1	ITGB1	CRKL	GAB1	GRB2	MAPK3	PTK2B	FOS	PIK3CG	PIK3R1	SOS1	MAPK1
BIOCARTA_GPCR_PATHWAY	http://www.broadinstitute.org/gsea/msigdb/cards/BIOCARTA_GPCR_PATHWAY	JUN	HRAS	CALM2	NFATC4	RAF1	LOC124827	PRKCB	ELK1	PRKCA	PRKAR2B	CALM1	NFATC3	PPP3CC	GNAI1	GNGT1	ADCY1	LOC147908	CYCSP35	MAP2K1	GNAQ	PRKACB	PRKACG	GNAS	CREB1	PPP3CB	PPP3CA	RPS6KA3	GNB1	PLCG1	PRKAR1A	PRKAR2A	PRKAR1B	MAPK3	CALM3	NFATC2	FOS	NFATC1
BIOCARTA_IGF1MTOR_PATHWAY	http://www.broadinstitute.org/gsea/msigdb/cards/BIOCARTA_IGF1MTOR_PATHWAY	PTEN	PDK2	EIF2S3	GSK3B	PDPK1	EIF2S1	IGF1	AKT1	MTOR	PIK3CA	IGF1R	RPS6KB1	PPP2CA	EIF4E	EIF4EBP1	EIF2S2	EIF2B5	INPPL1	PIK3R1	RPS6
BIOCARTA_SODD_PATHWAY	http://www.broadinstitute.org/gsea/msigdb/cards/BIOCARTA_SODD_PATHWAY	BAG4	CASP8	TRAF2	FADD	RIPK1	TNF	BIRC3	TNFRSF1B	TRADD	TNFRSF1A
BIOCARTA_SHH_PATHWAY	http://www.broadinstitute.org/gsea/msigdb/cards/BIOCARTA_SHH_PATHWAY	DYRK1A	SHH	GLI1	PRKAR2B	GSK3B	SUFU	PRKACB	PRKACG	GLI2	GLI3	PTCH1	SMO	PRKAR1A	PRKAR2A	PRKAR1B	DYRK1B
BIOCARTA_PTC1_PATHWAY	http://www.broadinstitute.org/gsea/msigdb/cards/BIOCARTA_PTC1_PATHWAY	MNAT1	CDC25B	SHH	CDK7	CDC25C	XPO1	CDC25A	CCNB1	PTCH1	CCNH	CDK1
BIOCARTA_SPRY_PATHWAY	http://www.broadinstitute.org/gsea/msigdb/cards/BIOCARTA_SPRY_PATHWAY	SRC	HRAS	SPRY2	RAF1	SPRY1	EGFR	SHC1	MAP2K1	CBL	SPRY4	EGF	RASA1	GRB2	MAPK3	SPRY3	PTPRB	SOS1	MAPK1
BIOCARTA_BARRESTIN_PATHWAY	http://www.broadinstitute.org/gsea/msigdb/cards/BIOCARTA_BARRESTIN_PATHWAY	PPARA	ARRB1	GNGT1	PLCB1	GNB1	ADCY1	AP2A1	GNAS	DNM1	AP2M1
BIOCARTA_STATHMIN_PATHWAY	http://www.broadinstitute.org/gsea/msigdb/cards/BIOCARTA_STATHMIN_PATHWAY	CAMK4	CAMK2A	CAMK2B	CAMK2D	MAPK13	PRKAR2B	CAMK2G	CD2	PRKACB	CD3D	PRKACG	CD3E	CD3G	CDK1	PRKAR1A	PRKAR2A	CD247	PRKAR1B	CCNB1
BIOCARTA_HSP27_PATHWAY	http://www.broadinstitute.org/gsea/msigdb/cards/BIOCARTA_HSP27_PATHWAY	MAPKAPK3	CASP9	BCL2	ACTA1	APAF1	TNF	MAPKAPK2	IL1A	CASP3	HSPB1	HSPB2	DAXX	CYCS	FAS	FASLG
BIOCARTA_TCR_PATHWAY	http://www.broadinstitute.org/gsea/msigdb/cards/BIOCARTA_TCR_PATHWAY	JUN	ZAP70	CALM2	PRKCB	LOC124827	RAF1	ELK1	PRKCA	SHC1	CALM1	PPP3CC	MAP2K4	CYCSP35	PTPN7	LOC147908	MAP3K1	MAP2K1	VAV1	RASA1	GRB2	MAPK3	NFKB1	NFKBIA	RAC1	SOS1	HRAS	MAPK8	NFATC4	NFATC3	RELA	LAT	CD247	CD3D	CD3E	CD3G	PPP3CB	PPP3CA	PIK3CA	TRB@	PLCG1	TRA@	CALM3	FYN	NFATC2	NFATC1	FOS	PIK3CG	LCK
BIOCARTA_TCYTOTOXIC_PATHWAY	http://www.broadinstitute.org/gsea/msigdb/cards/BIOCARTA_TCYTOTOXIC_PATHWAY	CD28	CD2	CD3D	CD3E	CD8A	CD3G	ITGAL	ICAM1	THY1	TRB@	ITGB2	TRA@	CD247	PTPRC
BIOCARTA_THELPER_PATHWAY	http://www.broadinstitute.org/gsea/msigdb/cards/BIOCARTA_THELPER_PATHWAY	CD4	CD28	CD2	CD3D	CD3E	CD3G	ITGAL	ICAM1	THY1	TRB@	ITGB2	TRA@	CD247	PTPRC
BIOCARTA_TALL1_PATHWAY	http://www.broadinstitute.org/gsea/msigdb/cards/BIOCARTA_TALL1_PATHWAY	TNFRSF13C	MAPK8	CHUK	MAPK14	RELA	TNFSF13	TNFSF13B	TNFRSF13B	TRAF6	TRAF5	TRAF3	TRAF2	TNFRSF17	MAP3K14	NFKB1
BIOCARTA_TEL_PATHWAY	http://www.broadinstitute.org/gsea/msigdb/cards/BIOCARTA_TEL_PATHWAY	BCL2	TERT	TERF1	EGFR	PRKCA	TEP1	KRAS	RB1	AKT1	TP53	IGF1R	TNKS	HSP90AA1	PPP2CA	XRCC5	POLR2A	XRCC6	MYC
BIOCARTA_TGFB_PATHWAY	http://www.broadinstitute.org/gsea/msigdb/cards/BIOCARTA_TGFB_PATHWAY	EP300	MAP2K1	APC	MAP3K7	ZFYVE9	TGFB2	TGFB1	CREBBP	MAPK3	TAB1	SMAD3	SMAD4	TGFBR2	SKIL	TGFBR1	SMAD7	TGFB3	CDH1	SMAD2
BIOCARTA_TH1TH2_PATHWAY	http://www.broadinstitute.org/gsea/msigdb/cards/BIOCARTA_TH1TH2_PATHWAY	CD40LG	IL12RB1	CD40	IL12B	IL12RB2	CD86	IL12A	CD28	IL18	IFNGR2	IFNG	IFNGR1	IL4	IL4R	IL2RA	HLA-DRB1	HLA-DRA	IL2	IL18R1
BIOCARTA_41BB_PATHWAY	http://www.broadinstitute.org/gsea/msigdb/cards/BIOCARTA_41BB_PATHWAY	JUN	MAP3K5	MAPK8	CHUK	MAPK14	MAP3K1	RELA	TNFRSF9	IKBKB	MAP4K5	IFNG	TRAF2	ATF2	IL4	NFKB1	NFKBIA	IL2
BIOCARTA_KREB_PATHWAY	http://www.broadinstitute.org/gsea/msigdb/cards/BIOCARTA_KREB_PATHWAY	FH	SDHA	OGDH	SUCLA2	CS	ACO2	IDH2	MDH1
BIOCARTA_CTLA4_PATHWAY	http://www.broadinstitute.org/gsea/msigdb/cards/BIOCARTA_CTLA4_PATHWAY	PTPN11	CD80	CD86	CD28	CD3D	CD3E	CD3G	ITK	PIK3CA	ICOSLG	TRB@	TRA@	GRB2	CD247	ICOS	PIK3R1	LCK	HLA-DRB1	HLA-DRA	CTLA4	IL2
BIOCARTA_LONGEVITY_PATHWAY	http://www.broadinstitute.org/gsea/msigdb/cards/BIOCARTA_LONGEVITY_PATHWAY	HRAS	SOD1	SOD2	SOD3	FOXO3	SHC1	GHR	IGF1	CAT	AKT1	PIK3CA	IGF1R	GH1	PIK3CG	PIK3R1
BIOCARTA_SARS_PATHWAY	http://www.broadinstitute.org/gsea/msigdb/cards/BIOCARTA_SARS_PATHWAY	LDHC	CKM	FBL	LDHA	GPT	MAPK14	EIF4E	NCL	ANPEP	LDHB
BIOCARTA_PAR1_PATHWAY	http://www.broadinstitute.org/gsea/msigdb/cards/BIOCARTA_PAR1_PATHWAY	F2	PLCB1	PPP1R12B	F2R	PRKCB	PRKCA	ARHGEF6	ARHGEF4	ARHGEF17	GNA12	GNA13	ARHGEF11	ARHGEF3	GNAI1	ARHGEF18	ARHGEF15	GNGT1	ARHGEF16	RHOA	ADCY1	F2RL3	ROCK1	ARHGEF10	ARHGEF7	ARHGEF12	GNAQ	MAP3K7	ARHGEF9	PIK3CA	ARHGEF2	GNB1	ARHGEF1	ARHGEF5	ARHGEF19	PTK2B	PIK3CG	PIK3R1
BIOCARTA_STRESS_PATHWAY	http://www.broadinstitute.org/gsea/msigdb/cards/BIOCARTA_STRESS_PATHWAY	JUN	LTA	IKBKG	MAP4K2	MAPK8	CHUK	MAPK14	RELA	TNF	MAP2K4	CRADD	TRAF2	TANK	RIPK1	MAP3K14	TRADD	MAP2K3	MAP3K1	IKBKB	MAP2K6	CASP2	TNFRSF1A	ATF1	NFKB1	NFKBIA
BIOCARTA_TNFR1_PATHWAY	http://www.broadinstitute.org/gsea/msigdb/cards/BIOCARTA_TNFR1_PATHWAY	JUN	BAG4	CASP8	MAPK8	TNF	PAK2	LMNA	SPTAN1	LMNB1	CRADD	MAP2K4	TRAF2	FADD	RIPK1	TRADD	LMNB2	MADD	MAP3K1	PAK1	MAP3K7	RB1	CASP3	TNFRSF1A	CASP2	DFFA	DFFB	ARHGDIB	PRKDC	PARP1
BIOCARTA_TNFR2_PATHWAY	http://www.broadinstitute.org/gsea/msigdb/cards/BIOCARTA_TNFR2_PATHWAY	IKBKG	LTA	CHUK	IKBKAP	MAP3K1	RELA	IKBKB	TNFRSF1B	DUSP1	TRAF3	TRAF2	TANK	RIPK1	TNFAIP3	MAP3K14	NFKB1	TRAF1	NFKBIA
BIOCARTA_TOLL_PATHWAY	http://www.broadinstitute.org/gsea/msigdb/cards/BIOCARTA_TOLL_PATHWAY	JUN	IKBKG	TLR10	MAPK8	TIRAP	CHUK	MAPK14	ELK1	RELA	TLR9	EIF2AK2	TRAF6	PPARA	MAP2K4	MYD88	TOLLIP	ECSIT	TAB2	PGLYRP1	MAP3K14	IRAK1	TLR6	MAP2K3	MAP3K1	LY96	IKBKB	MAP2K6	MAP3K7	CD14	TLR3	TLR4	TAB1	TLR7	FOS	TLR2	NFKB1	NFKBIA
BIOCARTA_TPO_PATHWAY	http://www.broadinstitute.org/gsea/msigdb/cards/BIOCARTA_TPO_PATHWAY	CSNK2A1	JUN	HRAS	STAT3	RAF1	PRKCB	STAT1	SHC1	PRKCA	MAP2K1	MPL	RASA1	JAK2	PIK3CA	PLCG1	GRB2	STAT5B	MAPK3	STAT5A	THPO	FOS	PIK3CG	PIK3R1	SOS1
BIOCARTA_CREB_PATHWAY	http://www.broadinstitute.org/gsea/msigdb/cards/BIOCARTA_CREB_PATHWAY	HRAS	MAPK14	PRKCB	PRKCA	PRKAR2B	ADCY1	CAMK2A	CAMK2B	RPS6KA5	CAMK2D	CAMK2G	PRKACB	PRKACG	GNAS	CREB1	AKT1	PIK3CA	GRB2	PRKAR1A	PRKAR2A	PRKAR1B	MAPK3	PIK3R1	RAC1	SOS1	MAPK1	RPS6KA1
BIOCARTA_CARM1_PATHWAY	http://www.broadinstitute.org/gsea/msigdb/cards/BIOCARTA_CARM1_PATHWAY	EP300	PRKAR2B	PRKACB	RARA	PRKACG	CREB1	RXRA	NCOA3	CARM1	PRKAR1A	CREBBP	PRKAR2A	PRKAR1B
BIOCARTA_TFF_PATHWAY	http://www.broadinstitute.org/gsea/msigdb/cards/BIOCARTA_TFF_PATHWAY	CASP9	HRAS	PTK2	SHC1	EGFR	APAF1	GHR	AKT1	CTNNB1	PIK3CA	CYCS	ITGB1	GH1	RHOA	GRB2	MAPK3	BAD	PIK3CG	PIK3R1	SOS1	MAPK1
BIOCARTA_TRKA_PATHWAY	http://www.broadinstitute.org/gsea/msigdb/cards/BIOCARTA_TRKA_PATHWAY	PIK3CA	HRAS	PLCG1	PRKCB	NGF	GRB2	SHC1	PRKCA	AKT1	PIK3R1	NTRK1	SOS1
BIOCARTA_ARF_PATHWAY	http://www.broadinstitute.org/gsea/msigdb/cards/BIOCARTA_ARF_PATHWAY	TWIST1	E2F1	POLR1C	CDKN2A	MDM2	ABL1	RB1	TP53	POLR1D	PIK3CA	TBX2	POLR1A	POLR1B	PIK3CG	PIK3R1	RAC1	MYC
BIOCARTA_UCALPAIN_PATHWAY	http://www.broadinstitute.org/gsea/msigdb/cards/BIOCARTA_UCALPAIN_PATHWAY	SRC	PTK2	CAPN1	ITGA1	ACTA1	CAPNS1	ITGB3	SPTAN1	EZR	ITGB1	RHOA	TLN1	CAPNS2	RAC1	ACTN1	PXN	ACTN2	ACTN3
BIOCARTA_VEGF_PATHWAY	http://www.broadinstitute.org/gsea/msigdb/cards/BIOCARTA_VEGF_PATHWAY	HRAS	PRKCB	SHC1	EIF1	PRKCA	VEGFA	EIF2B4	ELAVL1	EIF2B2	EIF2B3	EIF2S2	EIF2B5	PXN	PTK2	NOS3	EIF2B1	EIF2S3	FLT1	HIF1A	VHL	KDR	EIF2S1	EIF1AX	FLT4	PIK3CA	ARNT	PLCG1	PIK3CG	PIK3R1
BIOCARTA_VITCB_PATHWAY	http://www.broadinstitute.org/gsea/msigdb/cards/BIOCARTA_VITCB_PATHWAY	COL4A1	COL4A2	COL4A3	COL4A4	COL4A6	COL4A5	P4HB	SLC2A3	SLC23A2	SLC23A1	SLC2A1
BIOCARTA_WNT_PATHWAY	http://www.broadinstitute.org/gsea/msigdb/cards/BIOCARTA_WNT_PATHWAY	CSNK2A1	WNT1	CSNK1D	CSNK1A1	GSK3B	BTRC	WIF1	CTNNB1	FZD1	PPP2CA	CREBBP	LEF1	TLE1	CCND1	CTBP1	NLK	APC	MAP3K7	DVL1	PPARD	FRAT1	AXIN1	HDAC1	TAB1	SMAD4	MYC
BIOCARTA_ACTINY_PATHWAY	http://www.broadinstitute.org/gsea/msigdb/cards/BIOCARTA_ACTINY_PATHWAY	ABI2	WASF2	WASL	ACTA1	PIR	WASF1	ARPC4	PSMA7	ARPC5	ARPC1A	ACTR2	ACTR3	ARPC1B	ARPC3	NCKAP1	WASF3	ARPC2	RAC1	NTRK1	NCK1
ST_INTERFERON_GAMMA_PATHWAY	http://www.broadinstitute.org/gsea/msigdb/cards/ST_INTERFERON_GAMMA_PATHWAY	STAT1	PLA2G2A	IFNG	JAK2	CISH	REG1A	PTPRU	IFNGR1	ELP2	JAK1
ST_WNT_CA2_CYCLIC_GMP_PATHWAY	http://www.broadinstitute.org/gsea/msigdb/cards/ST_WNT_CA2_CYCLIC_GMP_PATHWAY	ITPR1	PDE6H	CAMK2D	PDE6D	CAMK2G	CAMK2A	PDE6C	CFB	PDE6B	TF	CAMK2B	NFAT5	ITPR2	PDE6A	ITPKA	PDE6G	SLC6A13	ITPR3	DAG1	ITPKB
ST_INTERLEUKIN_13_PATHWAY	http://www.broadinstitute.org/gsea/msigdb/cards/ST_INTERLEUKIN_13_PATHWAY	IL13	IL13RA2	JAK2	IL13RA1	TYK2	IL4R	JAK1
ST_DIFFERENTIATION_PATHWAY_IN_PC12_CELLS	http://www.broadinstitute.org/gsea/msigdb/cards/ST_DIFFERENTIATION_PATHWAY_IN_PC12_CELLS	EGR3	PTPN11	NTRK1	TUBA1A	RPS6KA3	MAP1B	CREB3	MAPK3	JUN	MAPK8IP2	AKT1	MAPK8IP1	PIK3R1	EGR1	PIK3CD	CREB5	TERF2IP	SHC1	MAP2K7	TH	PIK3C2G	GNAQ	MAP2K4	MAPK8IP3	CAMP	CRKL	BRAF	MAPK9	FRS2	ASAH1	EGR4	PIK3CA	MAPK10	ATF1	CREB1	SRC	MAPK1	GAST	RASGRF2	DAG1	ELK1	MAPK8	EGR2	OPN1LW	CREBBP
ST_TUMOR_NECROSIS_FACTOR_PATHWAY	http://www.broadinstitute.org/gsea/msigdb/cards/ST_TUMOR_NECROSIS_FACTOR_PATHWAY	NFKBIA	MAP3K7	TNFRSF1A	MAP3K3	JUN	TNFRSF1B	NFKBIB	CASP3	NR2C2	BAG4	RIPK1	CFLAR	BIRC2	CASP8	NFKB2	TNF	MAP2K4	BIRC3	TRAF2	TRADD	IKBKG	TONSL	FADD	NFKBIE	AGFG1	TNFAIP3	NFKB1	RALBP1	NFKBIL1
SA_B_CELL_RECEPTOR_COMPLEXES	http://www.broadinstitute.org/gsea/msigdb/cards/SA_B_CELL_RECEPTOR_COMPLEXES	VAV1	PAPPA	MAP3K1	SOS1	MAPK8IP3	HRAS	LYN	GRB2	RAC1	RPS6KA3	JUN	MAPK3	ATF2	VAV3	RPS6KA1	MAPK1	MAP2K1	FOS	BLNK	SHC1	SYK	ELK1	VAV2	BCR
ST_ERK1_ERK2_MAPK_PATHWAY	http://www.broadinstitute.org/gsea/msigdb/cards/ST_ERK1_ERK2_MAPK_PATHWAY	SOS1	RPS6KA3	TRAF3	CREB3	MAPK3	EIF4E	SOS2	MAP3K8	RPS6KA2	EEF2K	CREB5	MAP2K1	SHC1	KLF6	RAP1A	ARAF	DUSP4	MKNK1	GRB2	DUSP9	BRAF	KAT5	MKNK2	BAD	MAP2K2	ATF1	NFKB1	CREB1	RPS6KA1	MAPK1	MOS	DUSP6
SIG_CD40PATHWAYMAP	http://www.broadinstitute.org/gsea/msigdb/cards/SIG_CD40PATHWAYMAP	NFKBIA	MAPK14	TRAF3	MAPK3	MAPK8IP2	MAPK11	NFKBIB	MAPK8IP1	PIK3R1	PIK3CD	CD40	SYT1	NFKB2	TRAF6	MAP2K7	MAPKAPK5	DUSP1	MAPK13	MAP2K4	TRAF2	TRAF5	IKBKG	MAPK12	TONSL	MAPK8IP3	NFKBIE	MAPK9	PIK3CA	MAPK10	GORASP1	NFKB1	MAPK1	NFKBIL1	MAPK8
SIG_PIP3_SIGNALING_IN_CARDIAC_MYOCTES	http://www.broadinstitute.org/gsea/msigdb/cards/SIG_PIP3_SIGNALING_IN_CARDIAC_MYOCTES	YWHAZ	SLC2A4	CYTH3	RPS6KA3	CREB3	PAK3	MET	PAK6	RPS6KA2	CREB5	YWHAH	IFI27	IRS1	MYC	RPS6KB1	ERBB4	PREX1	PDK1	GSK3B	AKT2	IGFBP1	CDC42	PTK2	CDK2	GRB2	YWHAQ	NOLC1	IGF1	PIK3CA	CDKN2A	RPS6KA1	BCL2L1	PAK4	PPP1R13B	SOS1	GAB1	PARD3	YWHAE	AKT1	MTOR	SOS2	GADD45A	PTPN1	AKT3	GSK3A	PIK3CD	PAK1	SHC1
SA_CASPASE_CASCADE	http://www.broadinstitute.org/gsea/msigdb/cards/SA_CASPASE_CASCADE	CASP9	BIRC3	SREBF1	PRF1	GZMB	DFFB	CASP7	CASP3	XIAP	PARP1	FAS	SCAP	BIRC2	CASP8	FASLG	DFFA	CASP10	APAF1	SREBF2
ST_GA12_PATHWAY	http://www.broadinstitute.org/gsea/msigdb/cards/ST_GA12_PATHWAY	PLD1	RAF1	EPHB2	VAV1	PTK2	F2RL2	MAPK7	BTK	JUN	PLD3	CFB	F2RL3	F2	DLG4	MYEF2	PLD2	RASAL1	NR4A3	SRC	MAPK1	MAP2K5	MAPK8	F2RL1
ST_G_ALPHA_S_PATHWAY	http://www.broadinstitute.org/gsea/msigdb/cards/ST_G_ALPHA_S_PATHWAY	RAF1	RAPGEF3	CAMP	BRAF	BFAR	CREB3	CFB	ASAH1	SNX13	CREB5	CREB1	MAPK1	SRC	TERF2IP	GAST	RASGRF2
ST_G_ALPHA_I_PATHWAY	http://www.broadinstitute.org/gsea/msigdb/cards/ST_G_ALPHA_I_PATHWAY	EGFR	PLCB2	SOS1	AKT1	SOS2	AKT3	ITPR2	PIK3CB	TERF2IP	SHC1	DRD2	STAT3	ITPKB	ITPR1	RAF1	EPHB2	AKT2	KCNJ9	GRB2	PITX2	BRAF	KCNJ5	CFB	PLCB1	ASAH1	RGS20	PI3	ITPKA	PLCB4	SRC	MAPK1	KCNJ3	ITPR3	DAG1	PLCB3
SIG_CHEMOTAXIS	http://www.broadinstitute.org/gsea/msigdb/cards/SIG_CHEMOTAXIS	ANGPTL2	WASL	PAK4	PPP1R13B	RHO	GDI1	AKT1	PAK3	LIMK1	MYLK	PAK6	AKT3	ITPR2	PIK3R1	PIK3CD	PAK1	ACTR2	ITPR1	ACTR3	PDK1	AKT2	RACGAP1	CDC42	INPPL1	PITX2	WASF1	CFL2	GDI2	MYLK2	BTK	CFL1	PAK7	RPS4X	SAG	ROCK2	ARHGEF11	ROCK1	PIK3CA	ARHGAP4	PIK3R5	ARHGAP1	PAK2	ITPR3	PIK3CG	PTEN
ST_IL_13_PATHWAY	http://www.broadinstitute.org/gsea/msigdb/cards/ST_IL_13_PATHWAY	IL13	IL13RA2	JAK2	IL13RA1	TYK2	IL4R	JAK1
ST_P38_MAPK_PATHWAY	http://www.broadinstitute.org/gsea/msigdb/cards/ST_P38_MAPK_PATHWAY	MAP3K10	MAP3K7	MAPK14	CREB3	MAP2K6	AKT1	EIF4E	MAPK11	GADD45A	TAB1	EEF2K	CREB5	NR2C2	TRAF6	MAPKAPK5	DUSP1	MAPK13	MAP2K4	DUSP10	CDC42	HSPB1	SRF	MKNK1	MAPK12	MAP2K3	MKNK2	TAB2	MAP3K5	MAP3K4	MYEF2	ATF1	NFKB1	MAPKAPK2	CREB1	MAPK1	IL1R1	ELK1
SIG_IL4RECEPTOR_IN_B_LYPHOCYTES	http://www.broadinstitute.org/gsea/msigdb/cards/SIG_IL4RECEPTOR_IN_B_LYPHOCYTES	PPP1R13B	SOS1	MAPK3	AKT1	SOS2	MAP4K1	AKT3	PIK3R1	GSK3A	PIK3CD	SHC1	IL4R	SOCS1	IRS1	RAF1	PDK1	GSK3B	AKT2	BCL2	GRB2	STAT6	JAK1	JAK3	PIK3CA	IRS2	BAD	MAPK1
WNT_SIGNALING	http://www.broadinstitute.org/gsea/msigdb/cards/WNT_SIGNALING	AES	APC	AXIN1	BCL9	BTRC	FZD5	CCND1	CCND2	CCND3	CSNK1A1	CSNK1D	CSNK1G1	CSNK2A1	CTBP1	CTBP2	CTNNB1	CTNNBIP1	CXXC4	DAAM1	DIXDC1	DKK1	DVL1	DVL2	EP300	FBXW11	FBXW2	FGF4	FOSL1	FOXN1	FRAT1	FRZB	FSHB	FZD1	FZD2	FZD3	FZD4	FZD6	FZD7	FZD8	GSK3A	GSK3B	JUN	KREMEN1	LEF1	LRP5	LRP6	MYC	NKD1
ST_JAK_STAT_PATHWAY	http://www.broadinstitute.org/gsea/msigdb/cards/ST_JAK_STAT_PATHWAY	PIAS1	JAK3	JAK2	CISH	REG1A	PTPRU	PIAS3	JAK1	SOAT1
SIG_REGULATION_OF_THE_ACTIN_CYTOSKELETON_BY_RHO_GTPASES	http://www.broadinstitute.org/gsea/msigdb/cards/SIG_REGULATION_OF_THE_ACTIN_CYTOSKELETON_BY_RHO_GTPASES	ANGPTL2	WASL	FSCN2	PAK4	FLNA	PFN2	RHO	GDI1	AKT1	PAK3	LIMK1	MYLK	PAK6	PAK1	FSCN1	PFN1	ACTR2	ACTR3	CDC42	ACTG1	CFL2	WASF1	GDI2	MYLK2	CFL1	PAK7	RPS4X	FSCN3	ROCK2	ROCK1	VASP	MYH2	PAK2	ACTG2	FLNC
ST_GRANULE_CELL_SURVIVAL_PATHWAY	http://www.broadinstitute.org/gsea/msigdb/cards/ST_GRANULE_CELL_SURVIVAL_PATHWAY	CXCR2	CREB3	MAPK8IP2	JUN	MAPK8IP1	CASP3	PARP1	CREB5	APC	MAP2K7	ITPKB	GNAQ	EPHB2	MAP2K4	CXCL2	MAPK8IP3	CAMP	CERK	MAPK9	ASAH1	MAPK10	ITPKA	CREB1	MAPK1	FOS	DAG1	MAPK8
ST_ADRENERGIC	http://www.broadinstitute.org/gsea/msigdb/cards/ST_ADRENERGIC	GNA15	EGFR	MAPK14	AKT1	CCL13	PIK3R1	ITPR2	PIK3CD	CCL15	APC	ITPKB	ITPR1	RAF1	GNA11	GNAQ	GNAI1	KCNJ9	CAMP	PITX2	BRAF	KCNJ5	AR	CFB	PTX3	ASAH1	PIK3CA	MAPK10	ITPKA	SRC	MAPK1	KCNJ3	GAST	ITPR3	DAG1	CCL16	PHKA2
ST_INTEGRIN_SIGNALING_PATHWAY	http://www.broadinstitute.org/gsea/msigdb/cards/ST_INTEGRIN_SIGNALING_PATHWAY	ANGPTL2	PAK3	ARHGAP35	ITGA4	ILK	MRAS	PAK6	MAP3K11	ITGA5	TERF2IP	ACTR2	MAP2K7	ITGA6	EPHB2	ABL1	AKT2	CDC42	PTK2	ITGA10	MAPK8IP3	GRB2	ITGA3	ROCK1	CAV1	PIK3CA	PLCG2	PKLR	TNK2	CDKN2A	MAPK10	TLN1	SRC	ITGA1	FYN	P4HB	MAPK8	PAK4	ARHGEF7	ITGA2	ITGB3BP	RALA	ITGA8	SOS1	BCAR1	CRK	RHO	MAPK8IP2	AKT1
ST_GAQ_PATHWAY	http://www.broadinstitute.org/gsea/msigdb/cards/ST_GAQ_PATHWAY	NFKBIA	AKT1	VN1R1	NFKBIB	AKT3	ITPR2	PIK3CB	NFKB2	ITPKB	ITPR1	PLD1	GNAQ	PDK1	AKT2	IKBKG	TONSL	NFKBIE	PITX2	ADRBK1	CFB	PLD3	NFKB1	PLD2	ITPKA	NFKBIL1	ITPR3	DAG1	PHKA2
ST_GA13_PATHWAY	http://www.broadinstitute.org/gsea/msigdb/cards/ST_GA13_PATHWAY	RDX	NFKBIA	AKT1	TBXA2R	NFKBIB	AKT3	PIK3CB	NFKB2	PLD1	PDK1	MAP2K4	AKT2	CDC42	SRF	BCL2	MAP3K1	PTK2	IKBKG	SERPINA4	TONSL	NFKBIE	CFB	PLD3	ARHGEF11	ROCK2	LPA	DLG4	ROCK1	GNA13	MAP3K5	PI3	PRKD1	NFKB1	PLD2	NFKBIL1	MAPK8	PHKA2
ST_STAT3_PATHWAY	http://www.broadinstitute.org/gsea/msigdb/cards/ST_STAT3_PATHWAY	JAK3	JAK2	CISH	SRC	REG1A	PTPRU	IL6	STAT3	PIAS3	IL6R	JAK1
SA_FAS_SIGNALING	http://www.broadinstitute.org/gsea/msigdb/cards/SA_FAS_SIGNALING	PDE6D	BCL2	CASP3	ENDOU	CFLAR	FAS	CASP8	FASLG	CFL1
SA_G1_AND_S_PHASES	http://www.broadinstitute.org/gsea/msigdb/cards/SA_G1_AND_S_PHASES	E2F2	CDKN1B	E2F1	CDK2	CFL1	PRB1	MDM2	TP53	ARF1	CCND1	CDKN2A	CDK4	ARF3	NXT1	CDKN1A
SIG_INSULIN_RECEPTOR_PATHWAY_IN_CARDIAC_MYOCYTES	http://www.broadinstitute.org/gsea/msigdb/cards/SIG_INSULIN_RECEPTOR_PATHWAY_IN_CARDIAC_MYOCYTES	YWHAZ	LNPEP	SLC2A4	FLOT2	CYTH3	RPS6KA3	RPS6KA2	PIK3R1	PPYR1	YWHAH	IRS1	RPS6KB1	SERPINB6	PDK1	GSK3B	AKT2	CDC42	IGFBP1	GRB2	SORBS1	YWHAQ	PIK3CA	CDKN2A	RPS6KA1	SOS1	MAPK3	YWHAE	PARD3	AKT1	BRD4	SOS2	PTPN1	AKT3	FLOT1	GSK3A	PIK3CD	SHC1	FOXO1	RAF1	CBL	F2RL2	INPPL1	CAP1	IRS4	YWHAB	PARD6A	IRS2	SFN
ST_T_CELL_SIGNAL_TRANSDUCTION	http://www.broadinstitute.org/gsea/msigdb/cards/ST_T_CELL_SIGNAL_TRANSDUCTION	PAK4	LAT	ZAP70	VAV1	NFKBIA	SOS1	CTLA4	GRAP2	LCK	LCP2	PRDX1	PAK3	PTPRC	CSK	SOS2	NFAT5	NFKBIB	PAK6	NCK1	PLCG1	PAK1	ITK	CD3D	NFKB2	ITPKB	RAF1	EPHB2	RASGRP3	CBL	TONSL	NFKBIE	GRB2	RASGRP2	PAK7	RASGRP1	NFKB1	ITPKA	PAK2	RASGRP4	MAPK1	DTYMK	FBXW7	NFKBIL1	DAG1	CD28
ST_TYPE_I_INTERFERON_PATHWAY	http://www.broadinstitute.org/gsea/msigdb/cards/ST_TYPE_I_INTERFERON_PATHWAY	STAT1	IRF9	STAT2	REG1A	IFNB1	PTPRU	TYK2	IFNAR1	JAK1
ST_PAC1_RECEPTOR_PATHWAY	http://www.broadinstitute.org/gsea/msigdb/cards/ST_PAC1_RECEPTOR_PATHWAY	GNAQ	ITPKA	CAMP	GAST	DAG1	ITPKB	ASAH1
SIG_PIP3_SIGNALING_IN_B_LYMPHOCYTES	http://www.broadinstitute.org/gsea/msigdb/cards/SIG_PIP3_SIGNALING_IN_B_LYMPHOCYTES	CD19	PPP1R13B	VAV1	FLOT2	CYTH3	RPS6KA3	GAB1	AKT1	PTPRC	RPS6KA2	AKT3	FLOT1	ITPR2	NR0B2	FOXO3	BCR	RPS6KB1	PREX1	ITPR1	PDK1	AKT2	LYN	PITX2	BTK	SAG	PLCG2	PIK3CA	PIK3R5	CDKN2A	NR4A3	RPS6KA1	PHF11	SYK	DAPP1	ITPR3	PTEN
SIG_BCR_SIGNALING_PATHWAY	http://www.broadinstitute.org/gsea/msigdb/cards/SIG_BCR_SIGNALING_PATHWAY	CD19	PPP1R13B	VAV1	INPP5D	SOS1	FLOT2	PPP3CC	MAPK3	AKT1	CSK	PTPRC	MAP4K1	SOS2	ITPR2	FLOT1	AKT3	PIK3R1	GSK3A	PIK3CD	NR0B2	NFATC2	SHC1	BLNK	CD81	BCR	PPP3CA	RAF1	ITPR1	PPP3CB	NFATC1	PDK1	GSK3B	AKT2	BCL2	LYN	GRB2	BTK	PIK3CA	PLCG2	BAD	CD22	CR2	MAPK1	SYK	DAG1	ITPR3
SA_G2_AND_M_PHASES	http://www.broadinstitute.org/gsea/msigdb/cards/SA_G2_AND_M_PHASES	CDK1	WEE1	CDC25A	CDK7	CDC25B	CHEK1	CDKN1A	NEK1
ST_B_CELL_ANTIGEN_RECEPTOR	http://www.broadinstitute.org/gsea/msigdb/cards/ST_B_CELL_ANTIGEN_RECEPTOR	CD19	PPP1R13B	VAV1	NFKBIA	SOS1	PRDX1	AKT1	CSK	SOS2	NFKBIB	NFAT5	PIK3R1	AKT3	PIK3CD	MAP2K1	SHC1	BLNK	NFKB2	ITPKB	BCR	RAF1	EPHB2	AKT2	SERPINA4	TONSL	NFKBIE	LYN	GRB2	BTK	PIK3CA	PLCG2	BAD	PI3	MAP2K2	NFKB1	ITPKA	MAPK1	NFKBIL1	SYK	DAG1
ST_INTERLEUKIN_4_PATHWAY	http://www.broadinstitute.org/gsea/msigdb/cards/ST_INTERLEUKIN_4_PATHWAY	PPP1R13B	INPP5D	JAK2	SOS1	IL4	AKT1	IL2RG	SOS2	AKT3	NR0B2	SHC1	IARS	IL4R	RPS6KB1	AKT2	SERPINA4	GRB2	IL13RA1	STAT6	TYK2	JAK1	JAK3	PIK3CA	PI3	CISH	SRC
ST_WNT_BETA_CATENIN_PATHWAY	http://www.broadinstitute.org/gsea/msigdb/cards/ST_WNT_BETA_CATENIN_PATHWAY	PSEN1	CER1	DKK4	NKD1	SFRP1	RPSA	AKT1	NKD2	ANKRD6	AKT3	GSK3A	MVP	TSHB	CXXC4	APC	CTNNB1	FRAT1	FSTL1	GSK3B	AKT2	CBY1	AXIN1	DKK3	WIF1	DKK2	PIN1	AXIN2	CSNK1A1	SENP2	DKK1	DVL1	PTPRA	LRP1	DACT1
SA_MMP_CYTOKINE_CONNECTION	http://www.broadinstitute.org/gsea/msigdb/cards/SA_MMP_CYTOKINE_CONNECTION	SELL	TNF	TGFB2	IL1B	TNFSF8	CD44	TNFRSF1A	TNFRSF8	FCGR3A	IL6R	TNFRSF1B	ACE	SPN	CSF1	TGFB1
ST_JNK_MAPK_PATHWAY	http://www.broadinstitute.org/gsea/msigdb/cards/ST_JNK_MAPK_PATHWAY	DUSP8	MAP3K10	PAPPA	MAP3K7	MAP3K3	GAB1	JUN	ATF2	AKT1	MAP3K13	GADD45A	TAB1	NFATC3	NR2C2	MAP3K11	SHC1	TRAF6	MAP2K7	DLD	MAP2K4	GCK	DUSP10	DUSP4	CDC42	MAP3K1	MAPK7	MAPK9	MAP3K2	TAB2	MAP3K9	ZAK	MAP3K5	MAP3K4	TP53	MAPK10	MYEF2	MAP3K12	MAP2K5	IL1R1	MAPK8
SA_PROGRAMMED_CELL_DEATH	http://www.broadinstitute.org/gsea/msigdb/cards/SA_PROGRAMMED_CELL_DEATH	BCL2L11	BCL10	CASP9	BAD	BCL2	CES1	BAX	CASP8AP2	BCL2L1	BAK1	BID	APAF1
ST_FAS_SIGNALING_PATHWAY	http://www.broadinstitute.org/gsea/msigdb/cards/ST_FAS_SIGNALING_PATHWAY	TUFM	EZR	SMPD1	MET	NFKBIB	CASP3	PARP1	NR0B2	PFN1	CAD	MAP2K7	EPHB2	TRAF2	MAP3K1	HSPB1	MAPK8IP3	TONSL	AGFG1	BAK1	ROCK1	MAP3K5	TP53	MAPK10	FAS	DAXX	DIABLO	MAPK8	EGFR	NFKBIA	DEDD2	PFN2	BFAR	IL1A	MAPK8IP2	TPX2	FAIM2	NFAT5	MAPK8IP1	PTPN13	XIAP	BAX	RIPK1	CASP8	NFKB2	CASP10	CDK2AP1	MAP2K4	FAF1
ST_MYOCYTE_AD_PATHWAY	http://www.broadinstitute.org/gsea/msigdb/cards/ST_MYOCYTE_AD_PATHWAY	RAC1	RHO	AKT1	ITPR2	APC	ADRB1	ITPR1	GNAQ	EPHB2	GNAI1	KCNJ9	CAMP	PITX2	PLN	KCNJ5	CFB	KAT5	PTX3	ASAH1	CAV3	DLG4	RYR1	MAPK1	KCNJ3	GAST	ITPR3	DAG1
SA_PTEN_PATHWAY	http://www.broadinstitute.org/gsea/msigdb/cards/SA_PTEN_PATHWAY	BPNT1	PDK1	AKT2	SOS1	GRB2	RBL2	MAPK3	AKT1	ILK	PIK3CA	AKT3	PTK2B	PIK3CD	MAPK1	SHC1	IPCEF1	PTEN
SA_REG_CASCADE_OF_CYCLIN_EXPR	http://www.broadinstitute.org/gsea/msigdb/cards/SA_REG_CASCADE_OF_CYCLIN_EXPR	E2F2	CDKN1B	E2F1	CDK2	CCNA2	PRB1	CCNA1	CCNE1	E2F4	CCND1	CDKN2A	CDK4	CCNE2
SA_TRKA_RECEPTOR	http://www.broadinstitute.org/gsea/msigdb/cards/SA_TRKA_RECEPTOR	NGF	AKT2	NTRK1	SOS1	GRB2	HRAS	AKT1	PIK3CA	NGFR	AKT3	PIK3CD	MAP2K2	MAP2K1	SHC1	CDKN1A	ELK1	RHOA
ST_PHOSPHOINOSITIDE_3_KINASE_PATHWAY	http://www.broadinstitute.org/gsea/msigdb/cards/ST_PHOSPHOINOSITIDE_3_KINASE_PATHWAY	A1BG	YWHAZ	PPP1R13B	INPP5D	SOS1	CYTH3	RPS6KA3	YWHAE	AKT1	SOS2	RPS6KA2	AKT3	EXOSC1	GSK3A	YWHAH	SHC1	IARS	RPS6KB1	FOXO1	PDK1	GSK3B	AKT2	CD55	IGFBP1	GRB2	BTK	YWHAB	YWHAQ	PIK3CA	BAD	CDKN2A	SFN	NR4A3	RPS6KA1	DAPP1	YWHAG	PTEN
PID_FANCONI_PATHWAY	http://www.broadinstitute.org/gsea/msigdb/cards/PID_FANCONI_PATHWAY	PALB2	UBE2T	SSPO	HUS1	RPA2	FANCL	FANCM	FBXW11	C17orf70	BRCA1	RAD17	C19orf40	RAD9A	FANCD2	TOPBP1	ATRIP	FANCG	FANCC	CHEK1	APITD1	MRE11A	BRCA2	RFC3	XRCC3	FANCE	FANCI	FANCF	FAN1	TOP3A	FANCA	FANCB	RAD1	ATM	BRIP1	RFC4	H2AFX	RAD50	ATR	RPA1	NBN	BLM	RFC5	RMI1	HES1	USP1	WDR48	RFC2
PID_SMAD2_3NUCLEARPATHWAY	http://www.broadinstitute.org/gsea/msigdb/cards/PID_SMAD2_3NUCLEARPATHWAY	SMAD4	IL5	CREB1	CREBBP	SIN3B	NCOA2	SP1	RBBP4	E2F4	TCF3	DCP1A	SKI	RBL1	MED15	FOXO4	GATA3	SP3	HNF4A	FOXO3	IRF7	CITED1	FOXH1	MEF2C	TGIF1	SMAD7	CBFB	NR3C1	AR	E2F5	CTBP1	RUNX1	EP300	RUNX3	SAP30	FOXO1	ATF3	GSC	ATF2	SMAD3	SERPINE1	ESR1	KAT2A	CDK2	KAT2B	RUNX2	MYC	CDK4	CDKN2B
PID_FCER1PATHWAY	http://www.broadinstitute.org/gsea/msigdb/cards/PID_FCER1PATHWAY	SOS1	JUN	GRB2	PPAP2A	DOK1	PIK3R1	LYN	HRAS	RASA1	MAP2K1	PTPN13	AKT1	MAPK3	PLA2G4A	RAF1	PAK2	PLA2G1B	PRKCB	FCGR2B	BTK	LAT2	HCLS1	FYN	MAPK1	RELA	GAB2	DUSP1	SPHK1	IGHE	CHUK	INPP5D	CBLB	S1PR1	MAP3K1	PTPN11	LCP2	KLRG1	IKBKB	FCER1A	MS4A2	FCER1G	SYK	VAV1	FER	WIPF1	ITK	PIK3CA	MAP2K7
PID_ENDOTHELINPATHWAY	http://www.broadinstitute.org/gsea/msigdb/cards/PID_ENDOTHELINPATHWAY	PLCB3	MAPK14	MMP1	ADCY9	SLC9A1	GNAL	FOS	EDNRB	SRC	PTK2B	COL3A1	CYSLTR2	PRKCQ	ADCY8	ADCY4	GNAO1	EDN3	PLA2G4A	BCAR1	GNAZ	ADCY7	COL1A2	GNA12	GNAQ	AKT1	CYSLTR1	EDNRA	MAP2K1	PRKCG	GNA11	GNA15	CRK	MAP2K2	GNA14	GNAI1	PRKCE	SLC9A3	RAF1	RHOA	JUN	JAK2	ADCY5	PRKCH	PRKCD	CDC42	ADCY6	ADCY2	GNAI2
PID_BCR_5PATHWAY	http://www.broadinstitute.org/gsea/msigdb/cards/PID_BCR_5PATHWAY	IKBKG	BCL10	BLNK	PTPRC	HRAS	PAG1	PPP3CA	CD19	VAV2	NFKBIB	DAPP1	RASA1	BCL2A1	PDPK1	GRB2	DOK1	CD79A	PTPN6	SOS1	PTEN	MAPK3	AKT1	CHUK	CD72	MAPK8	PIK3CA	PPP3CC	MAP4K1	PIK3AP1	TRAF6	IKBKB	LYN	MAP3K7	CARD11	NFKB1	NFATC1	CSNK2A1	PIK3R1	PPP3CB	CAMK2G	INPP5D	CD22	FCGR2B	ETS1	SH3BP5	MAP3K1	MAPK1	MAP2K1
PID_PRLSIGNALINGEVENTSPATHWAY	http://www.broadinstitute.org/gsea/msigdb/cards/PID_PRLSIGNALINGEVENTSPATHWAY	ITGA1	RABGGTA	CCNE1	MAPK3	RABGGTB	CDK2	TUBA1B	RHOC	ATF5	PTP4A2	ROCK1	SRC	BCAR1	EGR1	RHOA	ITGB1	PTP4A3	MAPK1	PTP4A1	CCNA2	CDKN1A	RAC1	AGT
PID_RHOA_PATHWAY	http://www.broadinstitute.org/gsea/msigdb/cards/PID_RHOA_PATHWAY	MAP2K6	MKL1	PKN1	PKN2	PIP5K1A	MAP2K4	ROCK2	RHOA	PLD1	SLC9A3	EZR	MAP2K3	CIT	ITGB1	PRKCZ	VCL	PTEN	CDKN1B	F2RL2	FOS	CFL1	SLC9A1	DIAPH1	SCAI	ATF2	MSN	MAPK8	SH3GL2	PIP5K1B	ROCK1	SRF	TLN1	PIP5K1C	PARD6A	CYR61	JUN	RDX	MAPK12	CDC42	PPP1R12A	ACTA1	PLD2	LIMK1	MYL2	LIMK2
PID_ERBB4_PATHWAY	http://www.broadinstitute.org/gsea/msigdb/cards/PID_ERBB4_PATHWAY	LRIG1	NEDD4	FYN	STAT5A	ITCH	DLG4	MDM2	TAB2	YAP1	NRG2	PIK3R1	ERBB4	BTC	PIK3R2	EREG	PIK3R3	STAT5B	WWP1	PIK3CA	WWOX	CBFA2T3	MAPK3	HBEGF	JAK2	PRL	MAPK1	PIK3CD	PRLR	NRG1	NCOR1	PIK3CB	GRB2	GRIN2B	ADAM17	SHC1	ERBB2	NRG4	NRG3
PID_AURORA_B_PATHWAY	http://www.broadinstitute.org/gsea/msigdb/cards/PID_AURORA_B_PATHWAY	PPP1CC	KIF23	NCAPH	SGOL1	STMN1	AURKC	MYLK	SMC2	RHOA	BIRC5	KIF2C	NCL	CBX5	CDCA8	septin-1	VIM	DES	KLHL9	RACGAP1	AURKA	INCENP	PSMA3	NSUN2	NCAPD2	RASA1	KLHL13	BUB1	NDC80	SMC4	NCAPG	AURKB	KIF20A	TACC1	PPP2R5D	PEBP1	CENPA	EVI5	CUL3	NPM1
PID_LYSOPHOSPHOLIPID_PATHWAY	http://www.broadinstitute.org/gsea/msigdb/cards/PID_LYSOPHOSPHOLIPID_PATHWAY	BCAR1	PLCB3	GNAI3	GSK3B	RELA	PTK2	ADCY1	LYN	ADCY7	PLD2	GNA12	GNAO1	HRAS	ADCY4	ADCY2	NFKBIA	NFKB1	ADCY8	EGFR	LPAR3	LPAR1	MAGI3	LPAR4	ADRA1B	GNB1	CRK	PRKCD	IL6	AKT1	PLCG1	TIAM1	ARHGEF1	GNA14	GNA11	LPAR2	ADCY9	RHOA	MMP9	GNAZ	PIK3CB	MMP2	PIK3R1	GNAI1	PTK2B	PRKCE	PXN	PRKD1	FOS
PID_INSULIN_PATHWAY	http://www.broadinstitute.org/gsea/msigdb/cards/PID_INSULIN_PATHWAY	PARD6A	EXOC6	GRB10	PRKCI	INPP5D	EXOC5	EXOC3	EXOC1	RASA1	SHC1	EXOC7	SH2B2	CBL	SORBS1	PDPK1	INS	AKT2	EIF4EBP1	NCK2	TRIP10	SOS1	HRAS	RAPGEF1	INSR	NCK1	PTPN1	EXOC2	IRS1	PIK3R1	PTPN11	DOK1	FOXO3	EXOC4	CAV1	GRB2	AKT1	SGK1	GRB14	RPS6KB1	F2RL2	CRK	PRKCZ	RHOQ	PTPRA	PIK3CA
PID_NOTCH_PATHWAY	http://www.broadinstitute.org/gsea/msigdb/cards/PID_NOTCH_PATHWAY	NCOR1	NOTCH1	DTX1	FURIN	SSPO	DLL1	DNM1	PTCRA	RAB11A	NEURL	CTBP1	FBXW7	NUMB	CBL	MFAP2	MYCBP	DLL4	MAML1	SPEN	MYC	SKP2	CNTN6	NOTCH2	PSEN1	MAML2	YY1	GATA3	ENO1	ITCH	IL4	APH1B	LNX1	NCOR2	RBPJ	CDKN1A	JAG2	ADAM12	DLK1	EPS15	DNER	SKP1	NOTCH3	RBBP8	NOTCH4	JAG1	APH1A	DLL3	PSENEN
PID_INTEGRIN1_PATHWAY	http://www.broadinstitute.org/gsea/msigdb/cards/PID_INTEGRIN1_PATHWAY	ITGA3	ITGA9	COL4A4	IGSF8	COL5A1	COL11A1	ITGA7	CD81	NID1	VTN	TGFBI	PLAU	LAMB1	COL4A1	ITGB1	COL7A1	LAMA4	LAMA1	ITGA5	COL6A2	THBS2	PLAUR	COL2A1	COL4A5	ITGA10	COL1A1	LAMA2	COL5A2	SPP1	COL18A1	LAMC1	ITGA4	COL4A3	VCAM1	CD14	COL3A1	THBS1	ITGA11	COL1A2	LAMC2	LAMA3	CSPG4	FGA	COL6A1	LAMB3	FBN1	MDK	FN1
PID_P73PATHWAY	http://www.broadinstitute.org/gsea/msigdb/cards/PID_P73PATHWAY	TP53I3	ADA	FAS	PML	GRAMD4	D4S234E	PFDN5	WT1	EP300	PPAP2A	GATA1	YAP1	BIN1	GDF15	FBXO45	RCHY1	BAX	IL4R	MDM2	FLOT2	PLK3	CCNB1	S100A2	AFP	RNF43	MAPK11	TP73	KAT5	CDK6	SERPINE1	WWOX	BRCA2	CCNA2	GNB2L1	SIRT1	PIN1	BUB3	MYC	AEN	CDK1	MAPK14	DEDD	BBC3	CLCA2	JAG2	ABL1	PRKACB	CDK2
PID_P38_MKK3_6PATHWAY	http://www.broadinstitute.org/gsea/msigdb/cards/PID_P38_MKK3_6PATHWAY	TAOK1	GADD45B	TAB1	MAP3K5	MAP3K10	TXN	MAP3K3	MAP3K7	TAB2	MAP3K6	TRAF2	TRAF6	MAP2K6	MAP3K4	TAOK3	CCM2	MAPK11	MAP2K3	CAMK2B	RAC1	GADD45G	GADD45A	MAP3K1	MAPK14	ATM	TAOK2
PID_GMCSF_PATHWAY	http://www.broadinstitute.org/gsea/msigdb/cards/PID_GMCSF_PATHWAY	CSF2RA	YWHAZ	PIK3R1	NRAS	CSF2RB	MAPK3	MAP2K2	MAPK1	FOS	GAB2	PRKACB	CCL2	STAT5B	OSM	GRB2	PIM1	LYN	CISH	CSF2	IKBKB	KRAS	STAT1	HRAS	STAT3	PRKACA	RAF1	SHC1	STAT5A	PIK3CA	JAK2	PRKACG	PTPN11	INPP5D	SYK	MAP2K1	SOS1	IRF8
PID_WNT_NONCANONICAL_PATHWAY	http://www.broadinstitute.org/gsea/msigdb/cards/PID_WNT_NONCANONICAL_PATHWAY	YES1	PRKCZ	MAP3K7	TAB2	FLNA	CSNK1A1	CDC42	DAAM1	FZD7	WNT5A	ROR2	NFATC2	SETDB1	NLK	ROCK1	RAC1	ARRB2	FZD5	MAPK8	CHD7	MAPK9	PPARG	CAMK2A	DVL1	RHOA	FZD6	CTHRC1	DVL2	DVL3	FZD2	TAB1	MAPK10
PID_NFKAPPABATYPICALPATHWAY	http://www.broadinstitute.org/gsea/msigdb/cards/PID_NFKAPPABATYPICALPATHWAY	PIK3CA	NFKB1	CSNK2B	SYK	CSNK2A1	PIK3R1	SSPO	MAPK14	LCK	NFKBIA	RELA	SRC	BCL3	IKBKB	ARRB2	REL	CSNK2A2
PID_IL4_2PATHWAY	http://www.broadinstitute.org/gsea/msigdb/cards/PID_IL4_2PATHWAY	CEBPB	COL1A1	SELP	MYB	CBL	ALOX15	IRF4	MTOR	IL13RA1	IL13RA2	AICDA	JAK1	JAK2	FES	IGHG1	TFF3	STAT5B	PIK3R1	THY1	MYBL1	STAT5A	INPP5D	CCL17	IL2RG	MAPK14	PIGR	LTA	SPI1	COL1A2	AKT1	FCER2	IGHE	CCL11	ARG1	OPRM1	PTPN6	CD40LG	PARP14	SOCS5	JAK3	BCL2L1	EGR2	IRS2	GRB2	IL4	IRS1	IL5	RPS6KB1
PID_HDAC_CLASSII_PATHWAY	http://www.broadinstitute.org/gsea/msigdb/cards/PID_HDAC_CLASSII_PATHWAY	TUBB2A	RANGAP1	NCOR2	HDAC9	HDAC5	YWHAB	GATA2	BCOR	GNG2	YWHAE	HDAC7	RANBP2	HDAC3	ANKRA2	ESR1	NR3C1	HDAC11	GNB1	RAN	GATA1	SUMO1	BCL6	MEF2C	SRF	UBE2I	HDAC6	HSP90AA1	HDAC10	RFXANK	ADRBK1	XPO1	CAMK4	HDAC4	TUBA1B
PID_BETACATENIN_DEG_PATHWAY	http://www.broadinstitute.org/gsea/msigdb/cards/PID_BETACATENIN_DEG_PATHWAY	LRP6	WNT3A	AXIN2	SKP1	AXIN1	GSK3B	SSPO	DVL2	CSNK1D	DVL1	CUL1	APC	CTNNB1	GSK3A	CSNK1E	CSNK1A1	FZD5	DVL3
PID_HDAC_CLASSIII_PATHWAY	http://www.broadinstitute.org/gsea/msigdb/cards/PID_HDAC_CLASSIII_PATHWAY	SIRT3	HOXA10	MYOD1	FOXO1	SIRT7	FOXO4	PPARGC1A	CREBBP	HDAC4	BAX	TP53	MEF2D	ACSS1	XRCC6	FHL2	SIRT1	FOXO3	EP300	ACSS2	SIRT2	KAT2B	CDKN1A	HIST1H1E	TUBB2A	TUBA1B
PID_GLYPICAN_1PATHWAY	http://www.broadinstitute.org/gsea/msigdb/cards/PID_GLYPICAN_1PATHWAY	BLK	SRC	TGFB3	NRG1	FGR	FGF2	PLA2G2A	HCK	TGFB2	VEGFA	TGFBR1	YES1	FGFR1	TGFB1	LYN	LAMA1	APP	TGFBR2	LCK	SMAD2	SLIT2	FYN	SERPINC1	GPC1	TDGF1	PRNP	FLT1
PID_TCR_PATHWAY	http://www.broadinstitute.org/gsea/msigdb/cards/PID_TCR_PATHWAY	SHC1	RASGRP1	AKT1	CD3D	HLA-DRB1	HRAS	IKBKB	PRKCA	CD86	RASGRP2	SH3BP2	TRAF6	IKBKG	ZAP70	PTPN6	NRAS	CBL	ORAI1	WAS	FYN	PRKCB	CD3E	NCK1	CHUK	PAG1	CSK	FLNA	BCL10	SLA2	HLA-DRA	GAB2	PLCG1	RAP1A	KRAS	LCK	RASSF5	LCP2	GRB2	CD80	GRAP2	MAP3K14	CD3G	PTPRC	LAT	PRKCQ	PTPN11	CD28	FYB
PID_IL27PATHWAY	http://www.broadinstitute.org/gsea/msigdb/cards/PID_IL27PATHWAY	IL12RB2	EBI3	IL1B	IL12B	STAT1	STAT4	STAT3	GATA3	TYK2	STAT5A	TBX21	IL6	TNF	IL2	TGFB1	JAK1	IL12A	IL27RA	IFNG	IL17A	JAK2	IL12RB1	IL27	STAT2	IL18	IL6ST
PID_NFKAPPABCANONICALPATHWAY	http://www.broadinstitute.org/gsea/msigdb/cards/PID_NFKAPPABCANONICALPATHWAY	CYLD	UBE2D3	TNFAIP3	NFKBIA	XPO1	MALT1	BIRC2	TRAF6	NOD2	PRKCA	RELA	RAN	TNF	IKBKG	NFKB1	SSPO	IKBKB	RIPK2	BCL10	CHUK	ATM	ERC1	TNFRSF1A
PID_E2F_PATHWAY	http://www.broadinstitute.org/gsea/msigdb/cards/PID_E2F_PATHWAY	E2F1	RBBP4	ATM	CEBPA	CBX5	CREBBP	YY1	MYC	POLA1	E2F7	HIC1	RYBP	RRM2	KAT2B	UXT	RB1	CDK2	WASF1	HDAC1	MCL1	CDC6	E2F5	RBL1	CES5A	CDK1	PLAU	EP300	KAT2A	HBP1	SULT2A1	E2F2	RBL2	CES1	CCNE1	MYBL2	CES3	TOPBP1	SMARCA2	E2F3	CES4A	CES2	TRIM28	CES1P1	CDC25A	E2F6	CCND3	CDKN1A	RANBP1
PID_ER_NONGENOMIC_PATHWAY	http://www.broadinstitute.org/gsea/msigdb/cards/PID_ER_NONGENOMIC_PATHWAY	NOS3	ROCK2	GNB1	GNAQ	GNA13	ESR1	NRAS	ESR2	BCAR1	IGF1	SRC	AKT1	GRB2	KRAS	GNAL	GNG2	GNA11	PELP1	GNAI3	GNAO1	GNA15	MAPK11	SOS1	STRN	IGF1R	HBEGF	RHOA	MMP2	PLCB2	PIK3CA	PIK3R1	MMP9	GNA14	GNAI2	GNAZ	SHC1	PLCB3	PLCB1	MSN	GNAI1	HRAS
PID_DNAPK_PATHWAY	http://www.broadinstitute.org/gsea/msigdb/cards/PID_DNAPK_PATHWAY	PRKDC	XRCC6	APLF	CSNK2A1	XRCC5	POLL	APTX	CSNK2A2	XRCC4	DNTT	LIG4	DCLRE1C	NHEJ1	PNKP	CSNK2B	POLM
PID_HIF2PATHWAY	http://www.broadinstitute.org/gsea/msigdb/cards/PID_HIF2PATHWAY	SIRT1	CREBBP	EGLN2	FXN	EIF3E	SERPINE1	CITED2	EGLN1	SP1	KDR	SLC11A2	EP300	POU5F1	EPAS1	PGK1	VEGFA	EFNA1	ELK1	TCEB2	TWIST1	ABCG2	EPO	BHLHE40	APEX1	SLC2A1	EGLN3	MMP14	FLT1	ETS1	HIF1AN	TCEB1	ARNT	VHL	ADORA2A
PID_CD40_PATHWAY	http://www.broadinstitute.org/gsea/msigdb/cards/PID_CD40_PATHWAY	TRAF3	JAK3	RELA	MAP3K1	FCAMR	CD40LG	STAT5A	TRAF1	MAPK14	JUN	BIRC3	MAPK9	MAPK11	IL4	CD40	MAPK10	MYC	AKT1	MAPK8	NFKB1	C4BPA	BCL2L1	TRAF2	NFKBIA	TDP2	CBLB	TNFAIP3	TRAF6	MAP3K14	BIRC2	MAP2K4
PID_ATR_PATHWAY	http://www.broadinstitute.org/gsea/msigdb/cards/PID_ATR_PATHWAY	HUS1	SSPO	CDC25C	FBXW11	MCM7	PPP2R1A	RPA2	CLSPN	CDC6	ATRIP	RAD17	FANCD2	RFC5	MCM2	MDM2	YWHAZ	SMARCAL1	RAD9A	CDC25A	RPA1	TIMELESS	PLK1	RFC3	YWHAB	TOPBP1	NBN	PPP2R2B	CDK2	RAD51	ATR	RAD1	RFC4	BRCA2	CHEK1	CCNA2	PPP2CA	TIPIN	RFC2	CEP164
PID_INTEGRIN_CS_PATHWAY	http://www.broadinstitute.org/gsea/msigdb/cards/PID_INTEGRIN_CS_PATHWAY	ITGA2B	ITGA7	ITGA3	ITGA8	ITGA5	ITGB1	ITGAE	ITGAL	ITGAM	ITGB5	ITGB8	ITGA11	ITGB4	ITGA4	ITGA6	ITGA2	ITGA10	ITGAD	ITGA1	ITGB2	ITGB3	ITGAV	ITGB6	ITGB7	ITGA9	ITGAX
PID_MET_PATHWAY	http://www.broadinstitute.org/gsea/msigdb/cards/PID_MET_PATHWAY	CDH1	NCK1	HRAS	MAPK1	RANBP9	MAP2K1	CBL	PAK4	PLCG1	PTPN1	MUC20	RANBP10	PAK2	GRB2	MAP3K1	PDPK1	DEPTOR	MAP2K4	EGR1	PIK3R1	ARHGEF4	PRKCI	EPS15	PAK1	PTPN11	RAB5A	CRK	CDC42	RHOA	BAD	MLST8	JUN	NUMB	MTOR	HGF	SHC1	AKT2	AKT1	PTK2	KPNB1	SRC	EIF4E	NCK2	INPPL1	MAPK3	ARF6	SH3GL2	RAPGEF1
PID_PTP1BPATHWAY	http://www.broadinstitute.org/gsea/msigdb/cards/PID_PTP1BPATHWAY	LEPR	PDGFRB	TXN	SPRY2	ITGA2B	SRC	INS	DOK1	STAT3	RHOA	CAV1	CRK	CSN2	JAK2	CAPN1	STAT5B	FER	PTPN1	AKT1	LEP	TYK2	LYN	LAT	YBX1	CSF1R	STAT5A	PDGFB	ITGB3	TRPV6	PIK3R1	SOCS3	BCAR1	CDH2	YES1	INSR	BLK	CSF1	EGF	HCK	NOX4	PRL	PRLR	SHC1	CSK	GRB2	FCGR2A	IRS1	FGR
PID_INTEGRIN3_PATHWAY	http://www.broadinstitute.org/gsea/msigdb/cards/PID_INTEGRIN3_PATHWAY	COL4A5	VEGFA	LAMB1	L1CAM	ITGA2B	CYR61	COL4A6	FGG	LAMA4	COL4A1	EDIL3	F11R	IBSP	PDGFB	FBN1	PDGFRB	FGB	FN1	COL4A3	SPHK1	TGFBR2	ITGB3	SPP1	COL1A1	COL1A2	LAMC1	TGFBI	TNC	PECAM1	PLAUR	VTN	PLAU	KDR	ITGAV	COL4A4	CD47	HMGB1	FGA	THY1	THBS1	SDC4	PVR	SDC1
PID_IL12_2PATHWAY	http://www.broadinstitute.org/gsea/msigdb/cards/PID_IL12_2PATHWAY	MAP2K6	CD3G	IL12RB1	RAB7A	LCK	GZMB	IL4	IL18	STAT1	JAK2	ATF2	STAT3	HLA-DRB1	NFKB1	CD4	TYK2	IL18RAP	NOS2	RIPK2	IL1B	SOCS1	EOMES	IL2RB	CCL4	IL12A	RELB	CD247	B2M	IL12B	HLA-DRA	CD3D	CCR5	IL12RB2	MTOR	GZMA	GADD45G	GADD45B	IL2RG	NFKB2	TBX21	PPP3CB	FOS	HLA-A	MAP2K3	STAT5A	CD8A	RELA	STAT4
PID_S1P_S1P3_PATHWAY	http://www.broadinstitute.org/gsea/msigdb/cards/PID_S1P_S1P3_PATHWAY	PDGFB	GNAI2	GNA14	GNAO1	GNA15	GNA12	AKT1	SRC	VEGFA	ITGAV	MAPK1	PDGFRB	FLT1	AKT3	ITGB3	S1PR3	GNAQ	CXCR4	S1PR2	GNA11	JAK2	GNAI3	MAPK3	GNA13	S1PR1	GNAZ	GNAI1	RAC1	RHOA
PID_LPA4_PATHWAY	http://www.broadinstitute.org/gsea/msigdb/cards/PID_LPA4_PATHWAY	LPAR4	PRKACA	ADCY1	RPS6KA5	ADCY3	PRKCE	ADCY8	ADCY4	CREB1	ADCY7	GNAL	ADCY2	ADCY6	ADCY9	ADCY5
PID_AR_PATHWAY	http://www.broadinstitute.org/gsea/msigdb/cards/PID_AR_PATHWAY	AKT1	PAWR	HNRNPA1	PTK2B	NCOA4	CDK6	FHL2	CTDSP1	GSN	KLK3	KLK2	BRCA1	NRIP1	SVIL	VAV3	CTNNB1	CASP8	CTDSP2	RANBP9	CARM1	CDK11B	APPL1	HIP1	UBA3	TMPRSS2	NKX3-1	NCOA2	CDKN2A	RPS6KA3	PIAS4	KDM3A	PA2G4	KDM4C	MED1	FKBP4	CCND1	UBE3A	TMF1	PRDX1	PIAS1	XRCC6	CCND3	LATS2	UBE2I	TGIF1	ZNF318	XRCC5	PELP1
PID_NFAT_TFPATHWAY	http://www.broadinstitute.org/gsea/msigdb/cards/PID_NFAT_TFPATHWAY	CREM	CTLA4	PTGS2	PRKCQ	CASP3	EGR1	IFNG	FOSL1	IL8	EGR2	PPARG	NFATC2	NFATC3	EGR3	TLE4	IL5	JUN	GBP3	IL4	POU2F1	TBX21	CDK4	FOS	CSF2	SLC3A2	IL2	NFATC1	IRF4	BATF3	FASLG	TNF	FOXP3	IL2RA	PTPRK	EGR4	DGKA	JUNB	E2F1	RNF128	IKZF1	IL3	PTPN1	MAF	GATA3	ITCH	CBLB	CD40LG
PID_EPHBFWDPATHWAY	http://www.broadinstitute.org/gsea/msigdb/cards/PID_EPHBFWDPATHWAY	EPHB2	EPHB4	EFNA5	MAPK1	SRC	GRB2	MAP2K1	PXN	CRK	CDC42	HRAS	NCK1	KRAS	EFNB3	RRAS	PAK1	MAPK3	GRB7	PTK2	SYNJ1	EPHB3	EFNB1	DNM1	MAP4K4	PIK3CA	GRIA1	EPHB1	ROCK1	NRAS	ITSN1	RAP1A	RAC1	RAP1B	EFNB2	PIK3R1	SHC1	WASL	TF	KALRN	RASA1
PID_AVB3_OPN_PATHWAY	http://www.broadinstitute.org/gsea/msigdb/cards/PID_AVB3_OPN_PATHWAY	VAV3	SYK	PLAU	MAPK8	ITGB3	MMP9	ROCK2	MAPK3	RELA	PTK2B	CHUK	MMP2	ITGAV	PIK3R1	SPP1	BCAR1	CD44	MAP3K1	NFKB1	FOS	CDC42	MAP3K14	MAPK1	JUN	NFKBIA	RHOA	RAC1	GSN	PIP5K1A	PIK3CA	ILK
PID_S1P_S1P4_PATHWAY	http://www.broadinstitute.org/gsea/msigdb/cards/PID_S1P_S1P4_PATHWAY	GNA12	GNAZ	GNAI2	MAPK3	CDC42	PLCG1	GNA13	MAPK1	GNAO1	GNAI1	RHOA	S1PR4	GNAI3	S1PR5
PID_FRA_PATHWAY	http://www.broadinstitute.org/gsea/msigdb/cards/PID_FRA_PATHWAY	MMP9	MMP2	ATF4	BGLAP	JUNB	JUN	EP300	MGP	CDKN2A	IVL	GJA1	DCN	PLAUR	TXLNG	SP1	LAMA3	HMOX1	FOSL2	ITGB4	CCNA2	NFATC2	COL1A2	PLAU	FOSL1	NOS3	JUND	LIF	CCL2	DMTF1	IL8	CCND1	THBD	IL6	USF2	MMP1	NFATC1	NFATC3
PID_MYC_ACTIVPATHWAY	http://www.broadinstitute.org/gsea/msigdb/cards/PID_MYC_ACTIVPATHWAY	MYC	BAX	TK1	SMAD3	TAF9	RUVBL2	HMGA1	NCL	DDX18	KAT5	ENO1	PFKM	CDC25A	E2F3	PRDX3	ODC1	PTMA	SNAI1	KAT2A	SERPINI1	HSP90AA1	MMP9	MAX	LIN28B	NPM1	NME1	TERT	RPL11	PIM1	TAF10	HSPD1	RUVBL1	BMI1	SLC2A1	TAF12	BIRC5	BCAT1	KIR3DL1	SUPT7L	TAF4B	LDHA	TRRAP	IREB2	TP53	CAD	MTDH	FOSL1	GPAM
PID_ARF6_TRAFFICKINGPATHWAY	http://www.broadinstitute.org/gsea/msigdb/cards/PID_ARF6_TRAFFICKINGPATHWAY	PIP5K1C	SLC2A4	DNM2	ARF6	ITGA2	ITGA1	NME1	EXOC6	MAPK8IP3	IL2RA	ITGB1	ITGA4	VAMP3	SPAG9	EXOC2	ITGA8	CPE	CTNNB1	ASAP2	EXOC4	PLD2	ITGA6	ITGA5	RALA	CTNNA1	ITGAV	PLD1	EXOC3	CTNND1	INS	TSHR	AGTR1	EDNRB	SCAMP2	ADRB2	ITGA3	ACAP1	ITGA9	CLTC	EXOC1	ITGA10	ITGA11	ITGA7	EXOC7	EXOC5	AVPR2	KLC1	CDH1
PID_RHOA_REG_PATHWAY	http://www.broadinstitute.org/gsea/msigdb/cards/PID_RHOA_REG_PATHWAY	SRGAP1	ARHGAP9	OPHN1	ARHGEF5	ARHGDIA	FARP1	RGNEF	CDKN1B	NET1	MCF2	TRIO	ARHGEF12	PLEKHG6	ARHGAP6	ARHGEF10L	ARHGEF15	MYO9B	ARHGEF10	ABR	MCF2L	ARHGEF3	RHOA	ARHGDIG	ARHGEF1	VAV1	BCR	VAV2	DEF6	OBSCN	AKAP13	ARAP3	ARHGEF25	DLC1	ARHGEF17	ARHGAP35	ARAP1	ARHGEF2	ARHGAP4	ARHGEF11	NGEF	ARHGAP8	ARHGDIB	ARHGAP5	ECT2	ARHGEF18	VAV3
PID_REELINPATHWAY	http://www.broadinstitute.org/gsea/msigdb/cards/PID_REELINPATHWAY	LRP8	ITGA3	CBL	MAPK8	MAP1B	MAP2K7	NCK2	MAPT	PIK3R1	CRKL	ARHGEF2	LRPAP1	GSK3B	VLDLR	RAPGEF1	DAB1	CDK5R1	AKT1	MAP3K11	ITGB1	RELN	RAP1A	PIK3CA	CDK5	MAPK8IP1	FYN	GRIN2B	PAFAH1B1	GRIN2A
PID_PS1PATHWAY	http://www.broadinstitute.org/gsea/msigdb/cards/PID_PS1PATHWAY	TLE1	DKK1	PPP2R5D	APH1A	JUN	DLL1	KREMEN2	SSPO	HNF1A	AES	FBXW11	DTX1	CSNK1A1	LRP6	MAP3K7	PSEN1	CTNNB1	NCSTN	WNT1	NOTCH1	DKK2	NKD1	NEDD4	FRAT1	MAPK3	MYC	FZD1	DVL1	AXIN1	FOS	TAB1	APH1B	PSENEN	CSNK2A1	WIF1	PPARD	ADAM10	RBPJ	GSK3B	CTBP1	MAPK1	CREBBP	CCND1	NLK	HDAC1	APC
PID_ILK_PATHWAY	http://www.broadinstitute.org/gsea/msigdb/cards/PID_ILK_PATHWAY	PPP1R14A	RAC1	RUVBL2	ZEB1	TACC3	PPP1R14B	CDC42	ELMO2	RHOG	PARP1	NACA	LIMS2	GSK3B	LIMS1	ZYX	XPO1	GIT2	RICTOR	PPP1R12A	PARVG	ILK	ARHGEF6	MYL9	PARVA	CDC37	AURKA	HSP90AA1	CCND1	TNS1	CREB1	ILKAP	PARVB	RUVBL1	ACTN1	JUN	PPP1R14C	CTNNB1	SNAI1	AKT1	ARHGEF7	NCK2	PXN	IQGAP1	CKAP5	DIAPH1
PID_NECTIN_PATHWAY	http://www.broadinstitute.org/gsea/msigdb/cards/PID_NECTIN_PATHWAY	MLLT4	PTPRM	RAC1	CTNNA1	ITGAV	CLDN1	TLN1	RAP1A	RAP1B	RAPGEF1	PDGFB	PVRL1	F11R	PIP5K1C	VAV2	PVR	CDH1	PTK2	CTNNB1	PDGFRB	ITGB3	FARP2	PVRL2	PVRL3	PIK3R1	SRC	CDC42	PIK3CA	CRK	IQGAP1
PID_P38ALPHABETAPATHWAY	http://www.broadinstitute.org/gsea/msigdb/cards/PID_P38ALPHABETAPATHWAY	LCK	PAK3	RAC1	HCK	PAK2	YES1	MAP2K3	FGR	DUSP10	RALB	LYN	CDC42	DUSP8	TAB1	SRC	DUSP16	CCM2	DUSP1	MAP2K6	MAPK14	PAK1	MAPK11	TRAF6	RALA	MAP3K3	BLK	FYN	MAP2K4	PRKG1	MAP3K12	RIPK1
PID_WNT_SIGNALING_PATHWAY	http://www.broadinstitute.org/gsea/msigdb/cards/PID_WNT_SIGNALING_PATHWAY	DKK1	WNT3A	FZD9	WNT2	WNT7A	IGFBP4	WNT1	FZD8	FZD1	KREMEN2	LRP6	KREMEN1	FZD2	LRP5	FZD6	RSPO1	WNT7B	FZD4	CTHRC1	WNT5A	RYK	FZD5	ATP6AP2	WNT3	ROR2	WIF1	FZD10	FZD7
PID_TRAIL_PATHWAY	http://www.broadinstitute.org/gsea/msigdb/cards/PID_TRAIL_PATHWAY	CFLAR	PIK3R3	IKBKG	MAPK1	MAP2K4	PIK3CB	MAPK8	TNFRSF10A	TNFRSF10D	MAPK3	FADD	TNFRSF10C	TNFRSF10B	DAP3	TNFSF10	TRADD	CASP10	IKBKB	RIPK1	CASP8	SMPD1	CHUK	MAP3K1	PIK3R2	PIK3R1	TRAF2	PIK3CD	PIK3CA
PID_CDC42_PATHWAY	http://www.broadinstitute.org/gsea/msigdb/cards/PID_CDC42_PATHWAY	ARHGDIA	PLD1	DIAPH3	MAPK8	F2RL2	APC	TNK2	MTOR	MAP2K3	PIK3CA	EPS8	PRKCE	PAK2	TIAM1	CDC42BPA	VAV2	CTNNA1	HES5	RPS6KB1	MAPK1	ENAH	MYL2	SRC	LIMK1	MAPK9	ACTR2	BCAR1	ARHGEF6	IQGAP3	ARHGEF7	MAPK3	ARPC5	PRKCZ	ATF2	PAK4	MAP2K4	ARPC1B	WASL	ARPC3	MAP2K6	PAK1	JUN	RAC1	GSK3B	MAP3K11	CDH1	YES1	BRAF
PID_RET_PATHWAY	http://www.broadinstitute.org/gsea/msigdb/cards/PID_RET_PATHWAY	PRKACA	PXN	GAB1	GRB2	DOK4	CREB1	SHC1	PIK3R1	NCK1	PDLIM7	PRKCA	RET	BCAR1	MAPK3	IRS1	PTK2	RHOA	DOK5	CRK	PTPN11	SOS1	FRS2	RAC1	MAPK8	DOK1	GRB7	SRC	MAPK1	RAP1A	PIK3CA	GFRA1	JUN	GRB10	DOK6	GDNF	IRS2	SHANK3	RASA1	HRAS
PID_CDC42_REG_PATHWAY	http://www.broadinstitute.org/gsea/msigdb/cards/PID_CDC42_REG_PATHWAY	DOCK10	MCF2L	FARP2	ARHGEF7	DOCK11	DOCK9	DNMBP	ARHGEF9	ARHGEF6	GIT1	VAV2	RACGAP1	FGD1	PLCG1	ARHGDIA	ARHGAP1	BCAR3	NME1	APC	NGEF	ITSN2	MCF2	ITSN1	VAV3	RALBP1	DOCK6	ARHGAP17	ARHGEF25	CDC42	SPATA13
PID_ATM_PATHWAY	http://www.broadinstitute.org/gsea/msigdb/cards/PID_ATM_PATHWAY	ATM	H2AFX	CDC25A	ABL1	TERF2	TOP3A	CTBP1	MDC1	RFWD2	MDM2	CDC25C	UIMC1	BLM	RAD17	RNF8	BRCA1	KAT5	MRE11A	SMC3	RAD50	UBE2N	RBBP8	FANCD2	BID	XRCC4	YWHAB	NBN	DCLRE1C	SMC1A	TP53BP1	FAM175A	CHEK2	TRIM28	RAD9A
PID_ARF6_PATHWAY	http://www.broadinstitute.org/gsea/msigdb/cards/PID_ARF6_PATHWAY	CYTH3	EGF	TSHR	ARAP2	ITGA2B	HGF	GNA11	EFNA1	KIF13B	SRC	ARF6	ARRB1	ARRB2	FBXO8	ACAP1	EPHA2	GNA15	GNAQ	GNA14	ADAP1	ADRB2	CYTH2	AGTR1	MET	USP6	GULP1	EGFR	NCK1	IQSEC1	GIT1	ACAP2	ITGB3	LHCGR	PXN	IPCEF1
PID_LKB1_PATHWAY	http://www.broadinstitute.org/gsea/msigdb/cards/PID_LKB1_PATHWAY	MLST8	BRSK1	PRKAG1	YWHAQ	STRADA	MARK2	MARK4	MST4	CREB1	SIK1	MAPT	ESR1	YWHAE	CRTC2	SMAD4	HSP90AA1	TSC2	CAB39	SFN	CDC37	PRKACA	STRADB	CTSD	YWHAB	MTOR	PRKAB1	RPTOR	STK11IP	EZR	PRKAA1	SIK3	AKT1S1	YWHAG	TP53	PSEN2	MYC	PRKAA2	STK11	SIK2	GSK3B	YWHAZ	ETV4	SMARCD3	BRSK2	YWHAH	TSC1	MAP2
PID_CD8TCRPATHWAY	http://www.broadinstitute.org/gsea/msigdb/cards/PID_CD8TCRPATHWAY	ORAI1	KRAS	CSK	IKBKG	RAP1A	LCP2	FYN	CD80	MAP3K14	LAT	CBL	VAV1	PDPK1	CD86	HLA-A	ZAP70	PAG1	AKT1	MALT1	CD8A	TRAF6	CHUK	CD3G	PLCG1	CARD11	MAP3K8	CD8B	PTPN6	NRAS	IKBKB	CD247	LCK	SHC1	PRKCB	B2M	RASGRP2	RASSF5	CD3E	CD28	SOS1	PRF1	RASGRP1	GRAP2	BCL10	HRAS	PRKCE	PRKCQ	TRPV6
PID_WNT_CANONICAL_PATHWAY	http://www.broadinstitute.org/gsea/msigdb/cards/PID_WNT_CANONICAL_PATHWAY	LRP6	GSK3A	AXIN1	CUL3	WNT3A	DVL3	GSK3B	FZD5	PPP2R5A	CSNK1G1	DVL1	PI4K2A	CTNNB1	DVL2	APC	NKD2	PIP5K1B	RANBP3	KLHL12	CAV1
PID_TCPTP_PATHWAY	http://www.broadinstitute.org/gsea/msigdb/cards/PID_TCPTP_PATHWAY	HGF	CREBBP	KPNA2	PIK3R2	PIK3CA	PTPN1	GRB2	PDGFRB	PIK3CD	KDR	CSF1R	EIF2AK2	PTPN2	PIK3R1	PDGFB	CSF1	JAK3	EGF	PIAS1	ITGA1	RAB4A	INS	SHC1	STAT3	LMAN1	SRC	VEGFA	PIK3CB	GAB1	ITGB1	JAK1	STAT1	KPNB1	STAT5A	INSR	SOS1	MET	STAT6	STAT5B	EGFR	PIK3R3	EIF2A	ATR
PID_ANGIOPOIETINRECEPTOR_PATHWAY	http://www.broadinstitute.org/gsea/msigdb/cards/PID_ANGIOPOIETINRECEPTOR_PATHWAY	AGTR1	MAPK8	PTK2	ANGPT2	TNF	CDKN1A	SHC1	MAPK1	GRB2	NCK1	PLD2	ITGA5	ANGPT4	PXN	RASA1	MAPK3	PLG	MAPK14	PTPN11	FYN	RAC1	AKT1	ITGB1	NOS3	TEK	CRK	STAT5A	FN1	FGF2	DOK2	ELF1	PIK3R1	STAT5B	RELA	GRB7	GRB14	BMX	ANGPT1	ELF2	F2	ELK1	TNIP2	RPS6KB1	NFKB1	MMP2	FES	ETS1	PAK1
PID_FASPATHWAY	http://www.broadinstitute.org/gsea/msigdb/cards/PID_FASPATHWAY	MAPK14	CLTC	MAPK10	MAPK9	PIK3CA	PIK3R2	PDPK1	BIRC2	CASP8	FADD	PIK3CB	BID	MAP3K1	CASP10	AKT1	RFC1	FAIM2	FASLG	CFLAR	SRC	BTK	RIPK1	EZR	MAPK11	PIK3R1	CHUK	CASP3	PIK3CD	IKBKG	MAPK8	SYK	PIK3R3	MAP2K7	SMPD1	BIRC3	FAS	IKBKB	MAP2K6
PID_CIRCADIANPATHWAY	http://www.broadinstitute.org/gsea/msigdb/cards/PID_CIRCADIANPATHWAY	ATR	NPAS2	PER2	CSNK1E	TIMELESS	ARNTL	BHLHE40	CHEK1	CRY2	NR1D1	WDR5	CRY1	2013-12-01	CLOCK	NONO	PER1
PID_TXA2PATHWAY	http://www.broadinstitute.org/gsea/msigdb/cards/PID_TXA2PATHWAY	TBXA2R	PRKCA	ADRBK1	RAB11A	GNB1	GNA14	ARHGEF1	LYN	PRKCE	FGR	RHOA	RAC1	BLK	VCAM1	PRKCQ	PRKCD	GNAQ	EGFR	PRKCZ	PRKACA	PTGDR	SELE	MAPK14	GNA12	AKT1	GNAI2	TGM2	NOS3	ROCK1	PIK3R5	SLC9A3R1	PLCB2	PIK3CG	SRC	SYK	YES1	PIK3R6	DNM1	ICAM1	LCK	ARR3	PRKCH	GNG2	FYN	PRKCB	PRKG1	HCK	MAPK11
PID_SHP2_PATHWAY	http://www.broadinstitute.org/gsea/msigdb/cards/PID_SHP2_PATHWAY	EGFR	NTRK2	RHOA	GNAI3	IL2	NTF4	IL2RA	IL6R	IRS1	SOS1	ANGPT1	EGF	IFNG	NRAS	NOS3	PRKACA	FRS2	TEK	IL2RG	NTRK3	NTRK1	IFNGR1	STAT1	PDGFRB	IGF1	GNAI1	BDNF	ARHGAP35	PIK3CA	PTPN11	JAK2	GRB2	MAP2K1	IL2RB	MLLT4	PDGFB	KRAS	FRS3	PAG1	PIK3R1	SDC2	GAB2	JAK1	IGF1R	RAF1	LMO4	LCK	IL6ST
PID_HDAC_CLASSI_PATHWAY	http://www.broadinstitute.org/gsea/msigdb/cards/PID_HDAC_CLASSI_PATHWAY	MBD3	CREBBP	SIN3A	CHD3	SMAD7	STAT3	TNFRSF1A	PRKACA	MXD1	SIRT2	WDR77	FKBP3	RAN	SUMO1	SIRT5	YY1	NCOR2	HDAC6	MBD3L2	RANGAP1	HDAC1	RANBP2	RELA	NR2C1	HDAC9	RBBP4	RBBP7	HDAC3	NCOR1	SMURF1	SMG5	KAT2B	ZFPM1	HDAC10	HDAC4	MBD2	PRMT5	MTA2	NFKB1	NFKBIA	TFCP2	UBE2I	PPARG	MAX	CHD4	TNF	GATAD2B	SIRT3
PID_S1P_S1P1_PATHWAY	http://www.broadinstitute.org/gsea/msigdb/cards/PID_S1P_S1P1_PATHWAY	PLCG1	RHOA	KDR	GNAO1	PTGS2	MAPK1	S1PR1	VEGFA	ITGAV	SPHK1	RAC1	ITGB3	GNAZ	PLCB2	PDGFRB	ABCC1	GNAI2	PDGFB	GNAI3	MAPK3	GNAI1
PID_TELOMERASEPATHWAY	http://www.broadinstitute.org/gsea/msigdb/cards/PID_TELOMERASEPATHWAY	RAD1	RPS6KB1	ESR1	IRF1	CDKN1B	EGFR	MAPK1	PIF1	SMG5	TERF2	ATM	YWHAE	NBN	IL2	FOS	TERT	UBE3A	ZNFX1	WRN	WT1	HDAC2	RBBP7	E2F1	RAD50	NFKB1	MYC	PTGES3	RBBP4	MAPK3	MRE11A	NR2F2	SIN3B	EGF	SP3	JUN	MXD1	HUS1	SMAD3	MAX	HSP90AA1	CCND1	POT1	TNKS	PINX1	NCL	MTOR	TERF1	BLM
PID_HNF3BPATHWAY	http://www.broadinstitute.org/gsea/msigdb/cards/PID_HNF3BPATHWAY	ALB	PCK1	BDH1	HNF1A	NF1	UCP2	NR3C1	F2	HNF4A	G6PC	ABCC8	SLC2A2	GCK	HMGCS1	PKLR	CEBPA	ACADVL	INS	FOXA1	TTR	ALDOB	KCNJ11	TFRC	AKT1	CEBPD	CREB1	ALAS1	CEBPB	HADH	IGFBP1	CPT1B	SP1	AFP	FOXA3	HNF1B	APOA1	CPT1C	NKX2-1	FOXA2	CPT1A	DLK1	ACADM	FOXF1	TAT	PDX1
PID_NETRIN_PATHWAY	http://www.broadinstitute.org/gsea/msigdb/cards/PID_NETRIN_PATHWAY	NTN1	PTK2	WASL	CDC42	AGAP2	TRIO	PLCG1	FYN	NCK1	UNC5C	PAK1	BCAR1	UNC5B	MAPK3	PITPNA	YES1	RAC1	MYO10	CAMK2A	MAP2K2	PIK3R1	DCC	DOCK1	RHOA	PIK3CA	MAP1B	ELMO1	MAP2K1	DAPK1	MAPK1	UNC5A	SRC
PID_IL1PATHWAY	http://www.broadinstitute.org/gsea/msigdb/cards/PID_IL1PATHWAY	UBE2N	MAP2K6	PIK3CA	CHUK	NFKB1	IKBKG	TRAF6	IL1R2	MAP3K3	RELA	MAP3K7	SQSTM1	PRKCI	IKBKB	TAB2	MYD88	PRKCZ	IL1RAP	UBE2V1	IRAK1	JUN	IL1B	MAPK8	TICAM2	ERC1	IRAK4	TAB1	PIK3R1	CASP1	IL1R1	IL1RN	IL1A	TOLLIP	IRAK3
PID_NFAT_3PATHWAY	http://www.broadinstitute.org/gsea/msigdb/cards/PID_NFAT_3PATHWAY	PRKCE	PIM1	CHP	PRKCA	PRKCQ	MAPK14	NUP214	BAX	CREBBP	PPP3R1	YWHAG	YWHAH	SFN	CAMK4	PRKCZ	NR4A1	BCL2	RAN	YWHAZ	NFATC2	PRKACA	RCAN1	MAP3K1	NFATC1	KPNB1	MEF2D	MAPK3	YWHAE	MAP3K8	CASP3	CSNK1A1	AKAP5	CSNK2A1	PPP3CB	YWHAQ	PRKCG	PRKCB	FKBP8	NFATC3	YWHAB	MAPK9	BCL2L1	KPNA2	EP300	MAPK8	BAD	XPO1	RCAN2
PID_REG_GR_PATHWAY	http://www.broadinstitute.org/gsea/msigdb/cards/PID_REG_GR_PATHWAY	YWHAH	FKBP5	BAX	VIPR1	MMP1	NR4A1	IL6	MAPK8	HDAC1	IFNG	POU2F1	STAT1	BGLAP	GATA3	AKT1	PRKACB	SGK1	HDAC2	STAT5B	EGR1	CDK5R1	NCOA2	IL4	GSK3B	SMARCD1	RELA	SUMO2	PPP5C	TP53	POMC	KRT5	STAT5A	SMARCC2	SMARCA4	TBP	ICAM1	CSN2	SFN	MDM2	MAPK3	CSF2	NFATC1	TBX21	NR1I3	CREBBP	EP300	IRF1	FOS
PID_CONE_PATHWAY	http://www.broadinstitute.org/gsea/msigdb/cards/PID_CONE_PATHWAY	ARR3	GUCY2D	SLC24A2	GRK1	GNB5	RDH12	GRK7	GUCY2F	PDE6C	RPE65	CNGA3	GUCA1B	RDH5	CNGB3	RGS9	GNAT2	PDE6H	GNGT2	GUCA1A	RGS9BP	LRAT	GUCA1C	GNB3
PID_INTEGRIN_A9B1_PATHWAY	http://www.broadinstitute.org/gsea/msigdb/cards/PID_INTEGRIN_A9B1_PATHWAY	RAC1	NOS2	ITGB1	ADAM8	VEGFA	BCAR1	SRC	ITGA9	F13A1	FIGF	VEGFC	KCNJ15	TNC	SAT1	PXN	PAOX	FN1	SPP1	TGM2	ADAM2	ADAM12	VCAM1	CSF2RA	ADAM15	CSF2
PID_ERB_GENOMIC_PATHWAY	http://www.broadinstitute.org/gsea/msigdb/cards/PID_ERB_GENOMIC_PATHWAY	SMARCA4	SMARCB1	ESR2	NCOA1	SMARCE1	NR0B2	NEDD8	NCOA2	UBA3	NR0B1	ZNF14	UBE2M	DDX54	NCOA3	C3
PID_ARF6DOWNSTREAMPATHWAY	http://www.broadinstitute.org/gsea/msigdb/cards/PID_ARF6DOWNSTREAMPATHWAY	RAC1	PLAUR	MAPK3	NME1	ARF1	RHOA	PLD1	RAB11A	KALRN	RAB11FIP3	ARF6	MAPK1	PIP5K1A	PLD2	TIAM1
PID_MTOR_4PATHWAY	http://www.broadinstitute.org/gsea/msigdb/cards/PID_MTOR_4PATHWAY	AKT1S1	KRAS	FBXW11	RRAGA	CLIP1	DEPTOR	CCNE1	PML	RPS6KB1	PXN	MAPK1	MAPKAP1	YWHAG	EEF2K	PLD2	MAP2K2	POLDIP3	ULK1	BRAF	PPARGC1A	EIF4B	ATG13	TSC2	YWHAZ	PDCD4	YWHAQ	EIF4EBP1	SSPO	SGK1	EIF4E	HRAS	PRKCA	BNIP3	ULK2	RPS6KA1	YY1	PRR5	RAC1	YWHAH	MAPK3	CYCS	PDPK1	RAF1	EIF4A1	SREBF1	RRAGD	TSC1	RHOA
PID_IL2_1PATHWAY	http://www.broadinstitute.org/gsea/msigdb/cards/PID_IL2_1PATHWAY	STAM2	IRS2	MYC	STAT3	NRAS	IFNG	HRAS	KRAS	MAPK1	SOS1	DOK2	RASA1	SOCS1	PIK3CA	SOCS3	CISH	STAT1	SYK	MAP2K1	SOCS2	RAF1	PTPN11	JAK1	JAK3	LCK	FYN	STAT5B	IKZF3	PIK3R1	GRB2	PRKCB	GAB2	MAPK9	BCL2	IL2RA	MAP2K2	JUN	PTK2B	IRS1	MAPK8	STAT5A	PPP2R5D	STAM	MAPKAPK2	MAPK3	MAPK11	IL2RG	CDK2
PID_CXCR4_PATHWAY	http://www.broadinstitute.org/gsea/msigdb/cards/PID_CXCR4_PATHWAY	MMP9	ITGA8	HGS	PTPN6	ITGA7	ITGA2	GNAZ	RGS1	RAC1	PTEN	HLA-DRB1	RALB	ITGAV	PTK2	LCK	LIMK1	PTPRC	PDPK1	RHOC	PLCB2	PLCB1	PTPN11	RHOB	VAV1	RAP1B	PAG1	GNB2L1	STAT3	VPS4B	PLCB3	ITCH	GNAO1	FGR	LYN	STAT2	CFL1	ARRB2	ARR3	ITGA5	PIK3CB	ITGA4	GNAI3	BAD	ADRBK1	ITGA11	GNA13	HLA-DRA	SSH1
PID_IGF1_PATHWAY	http://www.broadinstitute.org/gsea/msigdb/cards/PID_IGF1_PATHWAY	PRKCD	IGF1	RAF1	SHC1	BAD	GRB10	NCK2	IGF1R	IRS1	BCAR1	AKT1	CRKL	PRKCZ	PDPK1	PXN	PTPN1	HRAS	PRKD1	PIK3R1	PTK2	YWHAE	RPS6KB1	GRB2	PIK3CA	GNB2L1	CRK	SOS1	IRS2	YWHAZ	PTPN11
PID_ERBB1_RECEPTOR_PROXIMAL_PATHWAY	http://www.broadinstitute.org/gsea/msigdb/cards/PID_ERBB1_RECEPTOR_PROXIMAL_PATHWAY	EGF	PAK1	GNAI3	GNAI1	NCK2	PIK3R2	STAT1	KRAS	NCK1	SRC	WASL	NRAS	SHC1	PIK3R3	SOS1	HRAS	PTK2	TLN1	PTPN1	PIP5K1C	STAT3	PIK3CB	GRB2	PIK3R1	PIK3CD	PTPN6	GSN	PLCG1	EGFR	MAPK1	RASA1	GAB1	PIK3CA	MAPK3	PTPN11
PID_TNFPATHWAY	http://www.broadinstitute.org/gsea/msigdb/cards/PID_TNFPATHWAY	TNF	MAP4K5	SMPD1	BAG4	TRAF1	RFFL	GNB2L1	NFKB1	STAT1	NSMAF	MAP3K5	TRADD	TAB2	IKBKB	PRKCZ	TNFAIP3	MAP4K4	TRAF2	RIPK1	CAV1	MAP3K3	PRKCI	BIRC3	IKBKG	CASP8	CHUK	FADD	MAP3K7	TXN	SQSTM1	MAP3K1	MAP4K3	MAP4K2	SMPD2	TAB1	MAP2K3	TNIK	NRK	MADD	MAP2K7	RELA	ADAM17	TNFRSF1B	CYLD	TNFRSF1A	BIRC2
PID_PLK1_PATHWAY	http://www.broadinstitute.org/gsea/msigdb/cards/PID_PLK1_PATHWAY	CENPE	ROCK2	PLK1	CDC25C	SPC24	BUB1B	FBXW11	KIF2A	RHOA	PPP2R1A	ERCC6L	CDK1	CLSPN	NUDC	AURKA	ODF2	CDC25B	FBXO5	GOLGA2	CCNB1	NDC80	KIF20A	FZR1	SSPO	PPP1CB	PPP2CA	PLK1S1	INCENP	TUBG1	MLF1IP	ECT2	TPT1	WEE1	NINL	PPP1R12A	SGOL1	PAK1	CDC20	BORA	TPX2	GORASP1	STAG2	PRC1	CDC14B	RAB1A	BUB1
PID_TCRRASPATHWAY	http://www.broadinstitute.org/gsea/msigdb/cards/PID_TCRRASPATHWAY	ELK1	RAF1	HRAS	MAPK1	BRAF	MAP3K8	FOS	MAPK3	MAP2K1	PRKCB	PRKCA	PTPN7	NRAS	KRAS
PID_IL5_PATHWAY	http://www.broadinstitute.org/gsea/msigdb/cards/PID_IL5_PATHWAY	CISH	STAT5B	CSF2RB	LYN	IL5	IL5RA	PIK3R1	SDCBP	PIK3CA	PIM1	PTPN11	JAK2	GRB2	STAT5A
PID_FOXOPATHWAY	http://www.broadinstitute.org/gsea/msigdb/cards/PID_FOXOPATHWAY	CSNK1G1	SGK1	CAT	FBXO32	RALA	CSNK1E	IKBKB	PLK1	SIRT1	FOXO1	BCL2L11	RAN	EP300	CREBBP	CSNK1G2	FOXO4	MAPK8	USP7	CSNK1A1	CTNNB1	CSNK1D	YWHAE	RALB	CHUK	MST1	G6PC	CSNK1G3	CCNB1	FASLG	GADD45A	YWHAB	YWHAH	XPO1	MAPK9	MAPK10	SOD2	SKP2	BCL6	KAT2B	YWHAQ	CDKN1B	CDK2	FOXO3	ZFAND5	RBL2	YWHAG	SFN	AKT1
PID_VEGF_VEGFR_PATHWAY	http://www.broadinstitute.org/gsea/msigdb/cards/PID_VEGF_VEGFR_PATHWAY	FLT1	VEGFA	PGF	FIGF	NRP2	KDR	FLT4	VEGFB	NRP1	VEGFC
PID_THROMBIN_PAR4_PATHWAY	http://www.broadinstitute.org/gsea/msigdb/cards/PID_THROMBIN_PAR4_PATHWAY	GNB1	GNA13	GNA14	F2	ROCK2	MYL2	GNG2	PLCB2	F2RL2	GNA15	F2RL3	GNA11	GNAQ	RHOA	ROCK1
PID_MYC_PATHWAY	http://www.broadinstitute.org/gsea/msigdb/cards/PID_MYC_PATHWAY	PPP2R5A	PAK2	SKP2	KAT2A	TRRAP	RUVBL1	TAF12	TAF10	KAT5	RUVBL2	PPP2CA	GSK3B	MYC	SUPT7L	TAF9	HBP1	AXIN1	PML	MAX	PIN1	SUPT3H	CDKN2A	ZBTB17	FBXW7	ACTL6A
PID_RANBP2PATHWAY	http://www.broadinstitute.org/gsea/msigdb/cards/PID_RANBP2PATHWAY	SUMO1	PIAS2	MDM2	RANBP2	HDAC4	RANGAP1	RAN	HDAC1	XPO1	PIAS1	UBE2I
PID_PI3KCIPATHWAY	http://www.broadinstitute.org/gsea/msigdb/cards/PID_PI3KCIPATHWAY	KRAS	CYTH1	ARF1	PLEKHA1	BLNK	YES1	LCK	DAPP1	PIK3CB	PIK3R6	PLCG2	FYN	LAT	PLEKHA2	RAP1A	BLK	PTEN	SYK	HCK	PIK3CA	SGK1	ARF5	ITK	HRAS	CYTH3	ARF6	RAC1	PIK3CG	SRC	PIK3R1	HSP90AA1	RHOA	INPP5D	ARAP3	PIK3R2	ZAP70	PLCG1	INPPL1	FGR	CYTH2	PIK3CD	PIK3R5	BTK	PDPK1	LYN	FOXO3	NRAS	PIK3R3
PID_AJDISS_2PATHWAY	http://www.broadinstitute.org/gsea/msigdb/cards/PID_AJDISS_2PATHWAY	GDNF	MMP7	CTNNA1	CTNNB1	ARF6	JUP	TIAM1	EGFR	GNA12	HGS	RAB7A	MEP1B	EGF	CASP3	DNM2	CTNND1	GFRA1	RAC1	FYN	HRAS	CBLL1	MET	CABLES1	SRC	NTRK2	CREBBP	BDNF	GNA13	NME1	SNX1	IGF2	CDH2	ABL1	RET	RIN2	RAB5A	IGF1R	SLIT1	MMP3	PTPN6	IQGAP1	DSP	CDH1	ROBO1	PTPN1	CDC42	ADAM10	ZBTB33
PID_IL2_PI3KPATHWAY	http://www.broadinstitute.org/gsea/msigdb/cards/PID_IL2_PI3KPATHWAY	PIK3R1	MYC	RAC1	GAB2	NFKB1	PTPN11	SGMS1	RELA	LCK	MYB	MTOR	EIF3A	RPS6KB1	IL2	BCL2	IL2RA	PRKCZ	IL2RB	IL2RG	FOXO3	BCL2L1	RPS6	SOS1	JAK3	SHC1	PIK3CA	HSP90AA1	GRB2	AKT1	E2F1	TERT	SMPD1	JAK1	UGCG
PID_CERAMIDE_PATHWAY	http://www.broadinstitute.org/gsea/msigdb/cards/PID_CERAMIDE_PATHWAY	BID	MAP2K1	PDGFA	PRKRA	FADD	KSR1	SMPD1	MAPK3	PAWR	MAP2K2	TRADD	NSMAF	TNFRSF1A	MAPK1	MYC	AKT1	RIPK1	NFKB1	NFKBIA	MAPK8	ASAH1	EIF2AK2	CTSD	RB1	BAX	RAF1	AIFM1	PRKCD	RELA	BAD	EIF2A	BCL2	MAP2K4	BAG4	CRADD	SMPD3	MAP3K1	PRKCZ	TNF	CYCS	MADD	TRAF2	MAP4K4	IGF1	SPHK2	EGF	BIRC3	CASP8
PID_P53DOWNSTREAMPATHWAY	http://www.broadinstitute.org/gsea/msigdb/cards/PID_P53DOWNSTREAMPATHWAY	DDIT4	FDXR	TNFRSF10A	CCNK	DROSHA	JMY	SERPINB5	E2F3	IGFBP3	GPX1	ATF3	MAP4K4	BNIP3L	ZNF385A	TSC2	BCL2L14	FOXA1	BCL2	TP63	RNF144B	TP53	CASP1	MMP2	C12orf5	TP73	TNFRSF10D	PERP	SP1	BBC3	PRKAB1	TYRP1	CEBPZ	NFYB	E2F2	PYCARD	MLH1	PCNA	SMARCA4	BAK1	JUN	CARM1	VCAN	DUSP1	TAF9	RFWD2	RPS27L	SESN1	AFP
PID_AR_TF_PATHWAY	http://www.broadinstitute.org/gsea/msigdb/cards/PID_AR_TF_PATHWAY	NCOA1	AR	RCHY1	HDAC7	HDAC1	RXRA	APPBP2	KAT2B	GATA2	POU2F1	NR2C2	NCOA2	FOXO1	EGR1	MAP2K4	PKN1	CARM1	EP300	GSK3B	MDM2	HSP90AA1	SPDEF	RXRB	SENP1	SIRT1	MAPK8	HOXB13	CREBBP	CEBPA	SRY	KAT7	EHMT2	SRC	NR3C1	TRIM24	SMARCE1	REL	KAT5	ZMIZ2	SMARCC1	TMPRSS2	GNB2L1	PDE9A	MAPK14	KLK2	DNAJA1	NR0B1	RXRG
PID_P75NTRPATHWAY	http://www.broadinstitute.org/gsea/msigdb/cards/PID_P75NTRPATHWAY	PSENEN	BCL2L11	PRKACB	PIK3CA	ZNF274	NDNL2	BEX1	RHOC	PRKCZ	CASP3	IKBKG	APP	MAPK9	RHOA	E2F1	MAPK10	APH1A	NTRK1	MAPK8	PRKCI	ADAM17	XIAP	IKBKB	LINGO1	PIK3R1	NTF3	NCSTN	OMG	BIRC3	CASP6	FURIN	NTF4	AKT1	NGF	RHOB	IRAK1	SQSTM1	BAD	BDNF	PSEN1	NGFR	MMP3	MAG	MAGEH1	YWHAE	DIABLO	MYD88	CHUK
PID_S1P_META_PATHWAY	http://www.broadinstitute.org/gsea/msigdb/cards/PID_S1P_META_PATHWAY	ABCC1	GNA12	S1PR3	GNA15	GNAI2	GNAO1	SGPL1	SGPP1	GNAQ	GNAZ	S1PR2	GNAI1	S1PR4	SPHK2	GNA11	GNA14	GNAI3	SPHK1	S1PR1	S1PR5	GNA13
PID_ECADHERIN_NASCENTAJ_PATHWAY	http://www.broadinstitute.org/gsea/msigdb/cards/PID_ECADHERIN_NASCENTAJ_PATHWAY	RAC1	PIK3CA	JUP	CCND1	AKT1	WASF2	CSNK2A2	DLG1	CTNNA1	RAP1A	CRK	RAPGEF1	ABI1	TJP1	RAP1B	ITGB7	PIP5K1C	CTNND1	CSNK2B	ARF6	AP1M1	TIAM1	CYFIP2	ENAH	CTNNB1	RHOA	CDH1	IQGAP1	PIK3R1	KLHL20	ITGAE	SRC	CDC42	NME1	MLLT4	VAV2	CTTN	CSNK2A1	NCKAP1
PID_INTEGRIN4_PATHWAY	http://www.broadinstitute.org/gsea/msigdb/cards/PID_INTEGRIN4_PATHWAY	LAMB1	LAMB3	ITGA6	LAMC2	LAMC1	LAMA2	ITGB4	LAMA3	LAMB2	LAMA1	LAMA5
PID_AMB2_NEUTROPHILS_PATHWAY	http://www.broadinstitute.org/gsea/msigdb/cards/PID_AMB2_NEUTROPHILS_PATHWAY	JAM3	HCK	IL6	ROCK1	MYH2	BLK	JAM2	RAP1B	AGER	ITGB2	PRKCZ	LRP1	PLG	LYN	APOB	SELP	AKT1	TNF	LCK	MMP2	LPA	FYN	MST1	SRC	THY1	PLAU	RAP1A	TLN1	MST1R	RHOA	FGR	MMP9	PLAT	NFKB1	SELPLG	ITGAM	YES1	PLAUR	HMGB1	CTGF	ICAM1
PID_AVB3_INTEGRIN_PATHWAY	http://www.broadinstitute.org/gsea/msigdb/cards/PID_AVB3_INTEGRIN_PATHWAY	ANGPTL3	PXN	ITGAV	PIK3R1	COL1A2	COL5A2	SRC	MAPK3	MAPK1	CDKN1B	COL11A2	HSP90AA1	CBL	PI4KB	COL5A1	TGFBR2	COL16A1	PTK2B	COL8A2	SDC1	ITGB3	RAC1	IGF1	COL8A1	COL6A3	PTPN11	COL2A1	COL4A3	TLN1	MFGE8	COL13A1	COL10A1	FGF2	VAV3	COL6A1	RPS6KB1	EDIL3	COL11A1	CSF1R	COL4A5	ROCK1	PIK3C2A	COL15A1	IRS1	PI4KA	VTN	COL9A2	PIK3CA
PID_IFNGPATHWAY	http://www.broadinstitute.org/gsea/msigdb/cards/PID_IFNGPATHWAY	MTOR	CAMK2D	IFNG	SOCS1	IFNGR1	CRKL	IL1B	SMAD7	MAP3K11	IRF9	PIAS4	STAT1	CREBBP	RAP1A	PIK3CA	PTPN2	JAK2	JAK1	PTPN11	MAPK1	IRF1	STAT3	MAP3K1	DAPK1	RAPGEF1	PTGES2	EP300	MAP2K1	PIK3R1	PIAS1	MAPK3	RAP1B	PRKCD	CAMK2B	CBL	CAMK2A	CAMK2G	CEBPB	AKT1	CASP1
PID_RXR_VDR_PATHWAY	http://www.broadinstitute.org/gsea/msigdb/cards/PID_RXR_VDR_PATHWAY	RARB	NR4A1	NR1H2	VDR	RXRB	NR1H3	RXRG	PPARG	NCOA1	THRB	RARA	PPARD	FAM120B	PPARA	RXRA	RARG	TNF	RPS6KB1	TGFB1	THRA	NR1H4	NCOR2	SREBF1	BCL2	ABCA1	MED1
PID_LIS1PATHWAY	http://www.broadinstitute.org/gsea/msigdb/cards/PID_LIS1PATHWAY	IQGAP1	CDC42	CSNK2A1	VLDLR	LRPAP1	NUDC	PAFAH1B2	CDK5	CDK5R2	ABL1	RAC1	YWHAE	CDK5R1	PLA2G7	CLIP1	LRP8	DAB1	DCX	MAP1B	PPP2R5D	NDEL1	RELN	PAFAH1B3	DYNC1H1	KATNA1	DYNLT1	PAFAH1B1	RHOA
PID_ERBB1_DOWNSTREAM_PATHWAY	http://www.broadinstitute.org/gsea/msigdb/cards/PID_ERBB1_DOWNSTREAM_PATHWAY	BRK1	RIN1	EPS8	CYFIP2	RALGDS	MAP2K1	PPP2R1A	PLD1	YWHAE	RPS6	ACTR2	IQGAP1	PPP5C	STAT1	ARF4	F2RL2	ARPC4	HRAS	AKT1	CHN2	SRF	MAPK7	PRKCD	YWHAG	ATF1	DUSP6	JUN	RPS6KA4	RPS6KA5	BAIAP2	MAPK8	WASL	SH2D2A	SOS1	PEBP1	DIAPH3	YWHAQ	RPS6KA3	YWHAB	PRKCA	CAPN2	YWHAZ	PIK3R2	NRAS	PIK3CA	GAB1	RALA	BRAF
PID_SYNDECAN_4_PATHWAY	http://www.broadinstitute.org/gsea/msigdb/cards/PID_SYNDECAN_4_PATHWAY	CXCR4	LAMA1	DNM2	PLG	PTK2	FGF2	GIPC1	NUDT16L1	MDK	TNFRSF13B	F2	FZD7	TFPI	FGF6	MMP9	RHOA	ADAM12	ACTN1	THBS1	PRKCD	FN1	TNC	ITGA5	LAMA3	ITGB1	SDCBP	CCL5	SDC4	FGFR1	CXCL12	PRKCA	RAC1
PID_ATF2_PATHWAY	http://www.broadinstitute.org/gsea/msigdb/cards/PID_ATF2_PATHWAY	JUNB	CDK4	ESR1	NOS2	HRK	DDIT3	PDGFRA	H2AFY	BCL2	EP300	SOCS3	PLAU	IL23A	ARG1	MAPK8	GADD45A	DUSP1	JDP2	DUSP10	SELE	MAPK14	CBFB	DUSP8	MAPK1	TGFB2	IL8	RB1	PRKCA	MAPK3	CUL3	ACHE	CCND1	CCNA2	DUSP5	ATF3	RUVBL2	CREB1	KAT5	MMP2	JUN	JUND	IFNG	HES1	BRCA1	TH	POU2F1	MAPK11	ATF2
PID_AP1_PATHWAY	http://www.broadinstitute.org/gsea/msigdb/cards/PID_AP1_PATHWAY	DMP1	IL4	MYC	TP53	COL1A2	NPPA	CCL2	FOSL1	GATA2	EGR1	CBFB	NR3C1	IL5	CDKN1B	HLA-A	IL2	MAFG	JUND	PLAU	TH	MAF	SP1	NTS	GJA1	TCF7L2	MMP9	ETS1	MYB	ELF1	NFATC3	CREB1	IL6	MT2A	TIMP1	DUSP1	DMTF1	ATF2	FOSL2	TRIP6	ACTA1	COPS5	CDK1	CYR61	CRTC1	FABP4	BAG1	EDN1	IL10
PID_INTEGRIN2_PATHWAY	http://www.broadinstitute.org/gsea/msigdb/cards/PID_INTEGRIN2_PATHWAY	F11R	C3	CYR61	TGFBI	FCGR2A	THY1	ITGAD	PLAUR	KNG1	ICAM1	ITGB2	FGB	FGA	ITGAX	CD40LG	ICAM4	GP1BA	ITGAM	FGG	ICAM3	PROC	F10	VCAM1	JAM3	PLAT	ICAM2	PLAU	SPON2	ITGAL
PID_UPA_UPAR_PATHWAY	http://www.broadinstitute.org/gsea/msigdb/cards/PID_UPA_UPAR_PATHWAY	ELANE	MMP12	MMP3	PDGFD	VTN	FGA	VLDLR	TGFB1	ITGA5	GPLD1	KLK4	FPR1	LRP1	FN1	PDGFRB	NCL	ITGB5	ITGAM	RAC1	ITGB3	CRK	DOCK1	EGFR	HGF	PLAUR	PLG	PLAU	CTSG	MMP9	FPR3	SERPINE1	FGB	MMP13	BCAR1	FGG	CTRC	ITGB1	ITGB2	SRC	ITGA3	ITGAV	FPR2
PID_ERBB2ERBB3PATHWAY	http://www.broadinstitute.org/gsea/msigdb/cards/PID_ERBB2ERBB3PATHWAY	MAP2K2	FOS	AKT1	MAPK10	MTOR	MAPK3	MAPK8	BAD	RNF41	SRC	HRAS	STAT3	NRG2	CHRNE	MAPK9	NFATC4	PIK3CD	JAK2	SHC1	USP8	PIK3CB	ERBB2	NRAS	CDC42	NF2	SOS1	RAC1	PIK3R2	RAF1	DOCK7	MAPK1	PIK3R1	KRAS	PTPN11	GRB2	CHRNA1	PIK3CA	ERBB3	MAP2K1	NRG1	JUN	PPP3CB	PIK3R3	PRKACA
PID_FOXM1PATHWAY	http://www.broadinstitute.org/gsea/msigdb/cards/PID_FOXM1PATHWAY	FOXM1	GAS1	CENPF	SP1	PLK1	MYC	NFATC3	BRCA2	CDK1	CCNE1	EP300	CCND1	LAMA4	CENPA	CREBBP	CCNB2	SKP2	CDKN2A	BIRC5	XRCC1	CDC25B	CKS1B	AURKB	HIST1H2BA	CCNA2	CENPB	CDK4	MMP2	FOS	RB1	CHEK2	CCNB1	ESR1	MAP2K1	ONECUT1	NEK2	CDK2	GSK3A	ETV5	TGFA
PID_EPHA_FWDPATHWAY	http://www.broadinstitute.org/gsea/msigdb/cards/PID_EPHA_FWDPATHWAY	EPHA3	LYN	ARHGEF15	PLCG1	NGEF	PIK3R5	BLK	EFNA1	ROCK1	EFNA5	RHOA	EPHA5	EPHA1	CRKL	SRC	EPHA8	VAV2	VAV3	HCK	EPHA2	CBL	FGR	YES1	CRK	FYN	EFNA2	LCK	CDK5	EPHA6	EPHA7	PIK3R6	EPHA4	PIK3CG	EFNA3
PID_HIF1APATHWAY	http://www.broadinstitute.org/gsea/msigdb/cards/PID_HIF1APATHWAY	HIF1A	OS9	VHL	HSP90AA1	HIF1AN	TCEB1	NAA10	TCEB2	COPS5	TP53	RBX1	ARNT	EGLN3	EGLN1	CUL2	CDKN2A	GNB2L1	HIF3A	EGLN2
PID_BMPPATHWAY	http://www.broadinstitute.org/gsea/msigdb/cards/PID_BMPPATHWAY	SMAD1	SKI	BMP7	GREM1	PPP1CA	SMAD9	XIAP	PPP1R15A	RGMA	SMURF2	FST	CTDSP1	SMAD4	SOSTDC1	CHRD	GSK3B	PPM1A	AHSG	HFE2	BMPR1B	ZFYVE16	BMPR1A	CHRDL1	RGMB	NUP214	MAP3K7	MAPK1	BMP4	CTDSP2	BMP2	TAB1	CER1	SMAD6	CTDSPL	BMPR2	NOG	SMURF1	SMAD7	TAB2	BAMBI	SMAD5	BMP6
PID_IL3_PATHWAY	http://www.broadinstitute.org/gsea/msigdb/cards/PID_IL3_PATHWAY	PRKACG	SHC1	CISH	ID1	OSM	CNKSR1	PIM1	CEBPB	PTPN11	SRP9	GRB2	IL3	CSF2RB	HDAC1	IL3RA	JAK2	INPP5D	PRKACB	STAT5A	STAT5B	PRKACA	YWHAZ	PIK3CA	YWHAG	BCL2L1	GAB2	PIK3R1
PID_IL6_7PATHWAY	http://www.broadinstitute.org/gsea/msigdb/cards/PID_IL6_7PATHWAY	STAT3	CEBPB	A2M	GAB1	FOS	GAB2	PTPRE	TYK2	SOCS3	PIAS3	IL6ST	MYC	VAV1	MAPK14	IRF1	LMO4	HCK	PTPN11	FGG	MAP2K6	CRP	MAP2K4	HSP90B1	CEBPD	LBP	PRKCD	PIK3CA	JAK1	PIK3R1	FOXO1	JAK2	STAT1	JUN	IL6	TNFSF11	MAPK11	IL6R	TIMP1	PIAS1	GRB2	MITF	AKT1	RAC1	MCL1	SOS1	JUNB	BCL2L1
PID_ECADHERIN_KERATINOCYTE_PATHWAY	http://www.broadinstitute.org/gsea/msigdb/cards/PID_ECADHERIN_KERATINOCYTE_PATHWAY	JUP	CDH1	CTNNB1	CASR	RAC1	FMN1	PIK3R1	CTNND1	PIK3CA	JUB	EGFR	SRC	PIP5K1A	PLCG1	FYN	RHOA	VASP	AKT2	AKT1	ZYX	CTNNA1
PID_ALK1PATHWAY	http://www.broadinstitute.org/gsea/msigdb/cards/PID_ALK1PATHWAY	MAPK1	FKBP1A	SMAD1	GDF2	TGFB1	ID1	TLX2	ACVR1	SMAD9	ACVR2B	CAV1	BMPR2	SMAD4	ARRB2	MAPK3	SMAD7	ACVR2A	ENG	ACVRL1	SMAD5	TGFB3	PPP1CA	INHBA	CSNK2B	TGFBR1	TGFBR2
PID_PDGFRBPATHWAY	http://www.broadinstitute.org/gsea/msigdb/cards/PID_PDGFRBPATHWAY	SOS1	RAC1	BCAR1	ARPC4	MAPK1	HCK	FOS	PIK3R5	RAPGEF1	STAT5B	MYOCD	PAG1	WASF2	JUND	ARPC3	PPP2CA	FYN	MAPK10	YES1	GAB1	LRP1	DOK1	NCK2	BAIAP2	SLC9A3R1	ELK1	EPS8	PRKCA	PRKCD	CTTN	ARPC1B	DOCK4	ACTN4	PDGFRB	MAPK3	STAT1	VAV2	WASL	KRAS	LCK	ACTA2	YWHAQ	DNM2	ABI1	EIF2AK2	ARHGAP35	MAP2K2	ARAP1
PID_TRKRPATHWAY	http://www.broadinstitute.org/gsea/msigdb/cards/PID_TRKRPATHWAY	DOCK1	ARHGAP32	ABL1	MAGED1	DNAJA3	RHOA	CRKL	TIAM1	NTRK3	MAPK1	HRAS	CRK	KRAS	RASGRF1	SH2B1	RHOG	CCND1	SOS1	NEDD4L	FRS2	RAPGEF1	EHD4	MAP2K1	RAC1	NTF4	PLCG1	GAB2	SQSTM1	GRB2	SHC3	RIT2	CDC42	PRKCI	NTRK1	RAP1B	STAT3	DNM1	PTPN11	RASA1	SHC2	ELMO1	NGFR	NTRK2	FRS3	PIK3CA	NRAS	BDNF	FAIM
PID_TCRJNKPATHWAY	http://www.broadinstitute.org/gsea/msigdb/cards/PID_TCRJNKPATHWAY	LCP2	CRK	JUN	MAP2K4	MAP3K8	LAT	PRKCB	MAP4K1	MAP3K1	DBNL	CRKL	GRAP2	MAPK8	MAP3K7
PID_NEPHRIN_NEPH1_PATHWAY	http://www.broadinstitute.org/gsea/msigdb/cards/PID_NEPHRIN_NEPH1_PATHWAY	AKT1	PIK3R1	KIRREL	NCK1	RAC1	TRPC6	PRKCI	NPHS1	PARD6A	PIK3CD	PIK3R3	FYN	NPHS2	MAP2K4	F2RL2	PIK3CB	WASL	GRB2	TJP1	BAD	JUN	NCK2	CD2AP	MAPK8	PIK3CA	ARRB2	PIK3R2	PLCG1	PRKCZ	MAPK10	MAPK9
PID_CMYB_PATHWAY	http://www.broadinstitute.org/gsea/msigdb/cards/PID_CMYB_PATHWAY	MAD1L1	CEBPB	MAF	CDK6	GSTM1	CSF1R	TFEC	MAT2A	CCNB1	COL1A2	CREBBP	ADA	HSPA8	ZFHX3	EP300	UBE2I	CASP6	TAB1	COPA	PTGS2	SMARCA2	CCND1	ANPEP	CD34	SP1	KIT	PIAS3	ADORA2B	SIN3A	ETS1	KITLG	MYC	PAX5	TAB2	MPO	H2AFZ	SPI1	NLK	PRTN3	BCL2	CEBPA	LECT2	CA1	RAG2	SND1	SLC25A3	ETS2	HES1
PID_IL23PATHWAY	http://www.broadinstitute.org/gsea/msigdb/cards/PID_IL23PATHWAY	IL1B	IL12RB1	IL17A	IL18RAP	IL2	ALOX12B	SOCS3	IL12B	CD4	IL6	TNF	PIK3CA	NFKBIA	PIK3R1	JAK2	ITGA3	STAT4	CXCL9	TYK2	STAT1	IL17F	CXCL1	IL18	NOS2	IL19	NFKB1	IL23R	STAT3	RELA	IL23A	STAT5A	IFNG	IL24	CCL2	MPO	CD3E	IL18R1
PID_HIVNEFPATHWAY	http://www.broadinstitute.org/gsea/msigdb/cards/PID_HIVNEFPATHWAY	BAG4	CFLAR	FAS	BID	CASP7	BIRC3	BCL2	MAP3K14	DAXX	MAPK8	CRADD	CASP3	CASP9	TNFRSF1A	FADD	APAF1	TRAF2	FASLG	TNF	CHUK	RIPK1	CASP8	CD247	DFFA	MAP3K5	CYCS	NFKB1	TRADD	RELA	CASP6	DFFB	CASP2	NFKBIA	MAP2K7	TRAF1
PID_SYNDECAN_1_PATHWAY	http://www.broadinstitute.org/gsea/msigdb/cards/PID_SYNDECAN_1_PATHWAY	COL9A3	COL11A2	COL6A3	COL8A2	SDCBP	PRKACA	MET	COL13A1	MAPK1	MAPK3	SDC1	COL7A1	MMP1	COL11A1	COL1A2	COL2A1	HPSE	COL5A2	PPIB	COL4A3	COL16A1	COL12A1	COL10A1	CASK	COL5A1	COL4A5	COL3A1	COL4A4	COL14A1	BSG	TGFB1	COL8A1	CCL5	MMP9	COL4A1	COL6A2	MMP7	COL15A1	COL6A1	LAMA5	COL9A1	HGF	COL9A2	COL1A1	COL17A1	COL4A6
PID_P38_MK2PATHWAY	http://www.broadinstitute.org/gsea/msigdb/cards/PID_P38_MK2PATHWAY	SRF	YWHAB	HSPB1	MAPK11	YWHAQ	YWHAZ	LSP1	YWHAH	CDC25B	MAPKAPK3	TSC2	TH	YWHAE	MAPK14	RAF1	YWHAG	MAPKAPK2	CREB1	ETV1	SFN	TCF3
PID_ERA_GENOMIC_PATHWAY	http://www.broadinstitute.org/gsea/msigdb/cards/PID_ERA_GENOMIC_PATHWAY	C3	POU4F1	POU4F2	APBB1	NR0B1	PGR	NRIP1	AP1B1	NCOA2	NCOA3	EP300	NEDD8	ABCA3	MYC	NCOR1	HDAC1	DSCAM	NCOA7	CD82	VTLGL1	SOD1	COL18A1	PDIA2	HSF2	UBE2M	DDX17	ATP5J	NCOR2	ANP32A	NCOA1	NR0B2	LCOR	PRL	KLRC3	SAFB	DDX54	TRIM59	CTSD	CALCOCO1	CCND1	CEBPB	PRDM15	STAT5A	ESR1	SET	GREB1	LMO4	MED1
PID_ERBB_NETWORK_PATHWAY	http://www.broadinstitute.org/gsea/msigdb/cards/PID_ERBB_NETWORK_PATHWAY	ERBB2	NRG4	NRG2	EGFR	HBEGF	AREG	BTC	TGFA	NRG3	ERBB4	EGF	HSP90AA1	NRG1	ERBB3	EREG
PID_ALK2PATHWAY	http://www.broadinstitute.org/gsea/msigdb/cards/PID_ALK2PATHWAY	TLX2	BMP7	AMHR2	ACVR1	SMAD9	FKBP1A	BMPR2	SMAD5	SMAD4	AMH	SMAD1
PID_RHODOPSIN_PATHWAY	http://www.broadinstitute.org/gsea/msigdb/cards/PID_RHODOPSIN_PATHWAY	GNGT1	CNGB1	GRK1	GNAT1	PDE6A	GNB1	GUCY2D	LRAT	PDE6G	SLC24A1	RHO	GUCA1C	RGS9BP	RDH12	PDE6B	GUCA1B	SAG	RDH5	RPE65	CNGA1	GUCA1A	GUCY2F	RGS9	GNB5
PID_PDGFRAPATHWAY	http://www.broadinstitute.org/gsea/msigdb/cards/PID_PDGFRAPATHWAY	PIK3CA	CAV1	CRKL	GRB2	RAPGEF1	PIK3R1	ITGAV	JAK1	SHF	IFNG	PLCG1	FOS	PDGFRA	SHC1	SHB	CAV3	JUN	CSNK2A1	ELK1	SRF	SOS1	CRK
PID_RETINOIC_ACID_PATHWAY	http://www.broadinstitute.org/gsea/msigdb/cards/PID_RETINOIC_ACID_PATHWAY	PRKCA	RARA	MAPK3	RARG	AKT1	MNAT1	PRKCG	NCOR2	HDAC1	PRKACA	RARB	CCNH	CDK1	NCOA2	RXRB	HDAC3	NCOA3	NRIP1	MAPK14	RBP1	CREBBP	MAPK8	KAT2B	EP300	MAPK1	VDR	RXRA	RXRG	CDK7	NCOA1
PID_P38GAMMADELTAPATHWAY	http://www.broadinstitute.org/gsea/msigdb/cards/PID_P38GAMMADELTAPATHWAY	MAP2K3	MAP2K6	STMN1	EEF2K	ZAK	CCND1	MAPK13	SNTA1	MAPT	MAPK12	PKN1
PID_IL8CXCR2_PATHWAY	http://www.broadinstitute.org/gsea/msigdb/cards/PID_IL8CXCR2_PATHWAY	PIK3R6	FGR	RAB7A	AKT1	CXCR2	PRKCB	PLD2	ARRB1	PLCB1	HCK	GNB1	PRKCA	IL8	RAC2	PLCB2	PIK3CG	PPP2CA	ARRB2	PDPK1	LYN	ELMO1	GNG2	DOCK2	GNAI2	RAB5A	CBL	GNA14	GNA15	PLCB3	DNM1	PPP2R1A	VASP	RAB11A	PRKCG
PID_HEDGEHOG_2PATHWAY	http://www.broadinstitute.org/gsea/msigdb/cards/PID_HEDGEHOG_2PATHWAY	DHH	HHIP	CDON	STIL	PIK3CA	HHAT	AKT1	BOC	PTHLH	GLI2	LRPAP1	PTCH2	IHH	ARRB2	TGFB2	GAS1	SHH	ADRBK1	SMO	LRP2	PTCH1	PIK3R1
PID_INTEGRIN5_PATHWAY	http://www.broadinstitute.org/gsea/msigdb/cards/PID_INTEGRIN5_PATHWAY	ITGB5	ITGAV	TGFBR1	MADCAM1	ITGA4	ITGB7	PLAU	SDC1	ITGB6	FN1	CYR61	VCAM1	VTN	EDIL3	FBN1	PLAUR	ITGB8
PID_AR_NONGENOMIC_PATHWAY	http://www.broadinstitute.org/gsea/msigdb/cards/PID_AR_NONGENOMIC_PATHWAY	GNB1	HRAS	MAP2K1	GNAI3	PLCB3	MAPK1	GNG2	PTK2	CREB1	PELP1	SRC	PLCG2	PLCG1	GNAI1	AKT1	GNAO1	RAC1	FOS	RAF1	AR	GNRH1	CDC42	GNAI2	MAP2K2	MAPK3	GNAZ	SHBG	PIK3R1	PLCB1	PIK3CA	PLCB2
PID_ERBB1_INTERNALIZATION_PATHWAY	http://www.broadinstitute.org/gsea/msigdb/cards/PID_ERBB1_INTERNALIZATION_PATHWAY	CHMP3	RAB5A	CDC42	SHC1	ZFYVE28	SPRY2	EGF	RAF1	PIK3CA	NRAS	AMPH	PTK2	PIK3R1	UBE2D2	EGFR	PIK3CB	HRAS	PIK3R2	EPS15	SH3KBP1	DNM1	LRIG1	SRC	UBE2D3	KRAS	SOS1	EPN1	SYNJ1	STAMBP	HGS	ARHGEF7	TSG101	SH3GL2	CBL	ITSN1	PIK3R3	USP8	PIK3CD	GRB2	CBLB	UBE2D1
PID_HEDGEHOG_GLIPATHWAY	http://www.broadinstitute.org/gsea/msigdb/cards/PID_HEDGEHOG_GLIPATHWAY	SUFU	HDAC2	SSPO	PIAS1	GLI2	HDAC1	GNB1	SMO	RAB23	RBBP7	GLI3	CSNK1G3	KIF3A	CREBBP	GLI1	STK36	GNG2	GSK3B	FBXW11	GNAI3	SHH	CSNK1G2	XPO1	CSNK1E	IFT88	CSNK1D	MAP2K1	MTSS1	PRKCD	CSNK1A1	AKT1	GNAZ	IFT172	GNAI1	PTCH1	LGALS3	GNAO1	CSNK1G1	FOXA2	SIN3B	RBBP4	SIN3A	SPOP	ARRB2	GNAI2	SAP30	SAP18	PRKACA
PID_CASPASE_PATHWAY	http://www.broadinstitute.org/gsea/msigdb/cards/PID_CASPASE_PATHWAY	SPTAN1	APP	CASP7	TRAF2	RIPK1	CASP1	DIABLO	CASP4	CYCS	ARHGDIB	BIRC2	CASP10	ACTA1	VIM	MADD	LMNA	GZMB	GSN	GAS2	BCL2	BIRC3	CFL2	BID	SATB1	TOP1	PRF1	CRADD	LMNB1	NUMA1	XIAP	TRADD	TNFRSF1A	SREBF1	CASP2	BAX	DFFB	KRT18	CASP8	LMNB2	SLK	TNF	CASP6	MAP3K1	DFFA	APAF1	LIMK1	PTK2	CASP9
PID_CXCR3PATHWAY	http://www.broadinstitute.org/gsea/msigdb/cards/PID_CXCR3PATHWAY	MAP2K1	PIK3CD	GNAI2	MAP2K6	ARRB1	GNAZ	GNAO1	PIK3CB	MAPK11	PF4	PIK3R2	RICTOR	CXCR3	AKT1	DNM1	MAPK14	MLST8	MAP2K2	ITGB2	CXCL9	KRAS	MAPK3	RAF1	MTOR	CXCL10	ITGAL	CXCL13	MAPKAP1	GNB1	PIK3CA	SRC	MAPK1	MAP2K3	PIK3R3	HRAS	PIK3R1	GNAI1	GNG2	CXCL11	CCL11	GNAI3	NRAS	PDPK1
PID_BETACATENIN_NUC_PATHWAY	http://www.broadinstitute.org/gsea/msigdb/cards/PID_BETACATENIN_NUC_PATHWAY	DKK4	CTNNB1	EP300	IL8	AR	SNAI2	YWHAZ	KRT1	TRRAP	TCF4	SALL4	SMARCA4	FGF4	TLE4	YWHAQ	TBL1XR1	TCF7L1	MYF5	TCF7L2	JUN	ADCY7	YWHAG	INCENP	DKK1	CHD8	YWHAB	PITX2	CDX1	RUVBL2	AXIN2	SSPO	KCNIP4	MITF	ID2	YWHAE	MED12	MMP9	TBL1X	CTNNBIP1	SFN	MDFIC	CDX4	MMP2	CYR61	TERT	NCOA2	COX2	ZCCHC12
PID_VEGFR1_PATHWAY	http://www.broadinstitute.org/gsea/msigdb/cards/PID_VEGFR1_PATHWAY	RASA1	PIK3R1	MAPK3	PRKCA	NCK1	AKT1	CBL	FLT1	PIK3CA	NRP2	CD2AP	PLCG1	VEGFA	SHC2	VEGFB	PRKCB	MAPK1	PDPK1	NOS3	HIF1A	PRKACA	PGF	CAV1	PTPN11	HSP90AA1	NRP1
PID_SMAD2_3PATHWAY	http://www.broadinstitute.org/gsea/msigdb/cards/PID_SMAD2_3PATHWAY	PIAS4	MAP3K1	UBE2I	SMAD2	PPM1A	CTDSPL	CTDSP1	MAPK3	KPNB1	CTDSP2	SMAD3	TGFBRAP1	NUP214	SMAD4	MAPK1	KPNA2	NUP153
PID_P38ALPHABETADOWNSTREAMPATHWAY	http://www.broadinstitute.org/gsea/msigdb/cards/PID_P38ALPHABETADOWNSTREAMPATHWAY	PTGS2	MITF	KRT8	MEF2A	SLC9A1	ESR1	RPS6KA4	KRT19	MAPKAPK2	ATF2	MAPK11	JUN	GDI1	HSPB1	CEBPB	MAPKAPK5	ATF6	MAPK14	HBP1	CSNK2B	MKNK1	PLA2G4A	RPS6KA5	DDIT3	NOS2	EIF4E	EIF4EBP1	MAPKAPK3	ATF1	USF1	TP53	MEF2C	RAB5A	CSNK2A1	PPARGC1A	CREB1	CSNK2A2	ELK4
PID_KITPATHWAY	http://www.broadinstitute.org/gsea/msigdb/cards/PID_KITPATHWAY	MAPK3	PIK3C2B	HRAS	PTPN11	MAPK8	GRB10	BCL2	VAV1	PIK3R1	SOCS1	RPS6KB1	EPO	RAF1	GRAP2	AKT1	FOXO3	SHC1	TEC	JAK2	CBL	SPRED1	KIT	MAP4K1	PTEN	GAB1	GRB2	CREBBP	CRKL	SH2B2	GSK3B	EPOR	PIK3CA	SH2B3	STAT5A	LYN	PTPRO	PTPN6	FER	KITLG	MAP2K2	MAP2K1	PDPK1	SNAI2	SOS1	BAD	SPRED2	STAT3	DOK1
PID_ECADHERIN_STABILIZATION_PATHWAY	http://www.broadinstitute.org/gsea/msigdb/cards/PID_ECADHERIN_STABILIZATION_PATHWAY	CTNNB1	CDH1	AQP5	EGF	ENAH	MLLT4	CTNNA1	VCL	DIAPH1	NCKAP1	VASP	NCK1	EXOC3	ZYX	PLEKHA7	IGF1R	MET	STX4	HGF	ROCK1	EXOC4	LIMA1	MGAT3	PVRL2	IGF1	RHOA	ABI1	CTNND1	PIP5K1C	CAMSAP3	MYL2	EGFR	ACTN1	KIFC3	CYFIP2	LPP	MYO6	GIT1	EPHA2	EFNA1	ARF6	AQP3
PID_EPOPATHWAY	http://www.broadinstitute.org/gsea/msigdb/cards/PID_EPOPATHWAY	PIK3R1	BTK	SH2B3	RAP1A	IRS2	TRPC6	INPP5D	RAPGEF1	GAB1	CRKL	PTPN11	PLCG1	SOS1	BCL2	CBL	GRB2	SOCS3	PTPN6	NFKB1	EPO	VAV2	SHC1	STAT5B	BCL2L1	STAT5A	STAT1	EPOR	TEC	PLCG2	JAK2	HRAS	MAPK8	MAPK14	LYN
PID_IL2_STAT5PATHWAY	http://www.broadinstitute.org/gsea/msigdb/cards/PID_IL2_STAT5PATHWAY	IL2RA	CCND2	IL4	PRF1	BCL2L1	GRB2	LCK	CCND3	JAK1	JAK3	ELF1	STAT5B	BCL2	PTPN11	SOS1	SHC1	CCNA2	LTA	IL2	PIK3CA	FOXP3	MYC	GAB2	IL2RG	STAT5A	PIK3R1	CDK6	SP1	FASLG	IL2RB
PID_TCRCALCIUMPATHWAY	http://www.broadinstitute.org/gsea/msigdb/cards/PID_TCRCALCIUMPATHWAY	CREM	IL4	PPP3R1	RCAN2	IL2	NFATC2	PRKACA	POU2F1	IL3	PTGS2	FOSL1	FASLG	BATF3	PPP3CA	CD40LG	NFATC1	FOS	RCAN1	FKBP1A	AKAP5	JUNB	CSF2	PPP3CB	NFATC3	IL2RA	CABIN1	IFNG	CHP	JUN
PID_DELTANP63PATHWAY	http://www.broadinstitute.org/gsea/msigdb/cards/PID_DELTANP63PATHWAY	TP63	WWP1	GPX2	CEBPD	POU2F2	STXBP4	ATM	FOSL2	RRAD	VDR	GSK3B	PPP2R5A	MDM2	GNB2L1	NRG1	PERP	CDKN2A	SEC14L2	IGFBP3	CCNB2	TCF7L1	MRE11A	ITGA3	T	ITCH	HES1	BDKRB2	FASN	YAP1	SFN	ADRM1	DLX6	TOP2A	HELLS	BRCA2	RUNX1	KRT14	AXL	NOTCH1	IL1A	KRT5	DLX5	COL5A1	FBXW7	ADA	RAB38	HBP1
PID_VEGFR1_2_PATHWAY	http://www.broadinstitute.org/gsea/msigdb/cards/PID_VEGFR1_2_PATHWAY	MAPK1	AKAP1	MAP2K2	ROCK1	PRKAA1	PTK2	MAP2K6	PRKCA	KDR	CDH5	MAPK14	FYN	GRB10	GRB2	VEGFA	PIK3R1	CDC42	PTPRJ	HSP90AB1	PRKCB	MAPKAPK2	MAPK11	HGS	PTPN11	ARF1	MYOF	VCL	DNM2	ITGB3	PTPN6	NCK1	FBXW11	CBL	PDPK1	MAP2K1	PRKACA	RAF1	NCK2	SH2D2A	PRKAB1	PRKAG1	VTN	MAP2K3	FLT1	CAMKK2	PIK3CA	PTK2B	PRKAA2
PID_THROMBIN_PAR1_PATHWAY	http://www.broadinstitute.org/gsea/msigdb/cards/PID_THROMBIN_PAR1_PATHWAY	PLCB2	ADRBK2	F2	PLCB1	GNA11	PRKCA	GNA13	ZYX	GNA14	VASP	PIK3CA	ARHGDIA	DNM2	ARHGEF1	GNAI2	GNA15	GNAQ	SNX2	GNAI1	GNB1	GNAZ	GNG2	NOS3	PRKCB	ROCK1	MYL2	RHOA	ROCK2	GNA12	AKAP13	GNAO1	TRPC6	PKN1	PRKCD	PRKCG	F2RL2	GNAI3	ARRB1	PIK3R1	F2R	DNM1	PLCB3	SNX1
PID_A6B1_A6B4_INTEGRIN_PATHWAY	http://www.broadinstitute.org/gsea/msigdb/cards/PID_A6B1_A6B4_INTEGRIN_PATHWAY	LAMA5	RXRA	ERBB2	ERBB3	YWHAZ	CDH1	PRKCA	MET	LAMA2	LAMB1	LAMB3	YWHAB	CD9	LAMA3	HRAS	GRB2	COL17A1	EGFR	PMP22	YWHAG	LAMC2	SHC1	YWHAQ	RXRB	PIK3CA	YWHAH	LAMA4	LAMB2	ITGB1	IL1A	LAMC1	EGF	AKT1	MST1R	CASP7	RPS6KB1	ITGB4	PIK3R1	RXRG	YWHAE	ITGA6	RAC1	LAMA1	SFN	LAMC3	MST1
PID_SYNDECAN_2_PATHWAY	http://www.broadinstitute.org/gsea/msigdb/cards/PID_SYNDECAN_2_PATHWAY	TRAPPC4	MMP2	ITGA5	MAPK1	LAMA1	FN1	CAV2	SRC	RHOA	MAPK3	CASP3	NF1	SDC2	TGFB1	SDCBP	GNB2L1	EZR	PRKCD	TNFRSF13B	LAMA3	CASK	RASA1	PRKACA	CSF2	ITGA2	ITGB1	KNG1	EPHB2	MAPK8	IL8	HRAS	BAX	EPB41
PID_RAC1_REG_PATHWAY	http://www.broadinstitute.org/gsea/msigdb/cards/PID_RAC1_REG_PATHWAY	TIAM1	PREX1	TIAM2	MCF2	DEF6	RASGRF1	NGEF	ARHGEF25	RASGRF2	VAV2	EPS8	RAC1	RACGAP1	CHN2	ARHGEF7	DOCK1	ARHGDIA	ARHGEF2	BCR	RALBP1	ABI1	SOS1	TRIO	ARHGAP9	ABR	PREX2	RAP1GDS1	CHN1	SPATA13	ARHGEF6	KALRN	ELMO1	VAV1	DOCK2	DOCK6	ARHGAP1	ARHGAP17	VAV3
PID_AURORA_A_PATHWAY	http://www.broadinstitute.org/gsea/msigdb/cards/PID_AURORA_A_PATHWAY	GSK3B	GIT1	ARHGEF7	CKAP5	TDRD7	BRCA1	BIRC5	RAN	AURKB	NDEL1	PAK1	AKT1	TPX2	DLGAP5	TACC1	PPP2R5D	OAZ1	TACC3	PRKACA	NFKBIA	GADD45A	CDC25B	FZR1	AURKA	CENPA	RASA1	MDM2	CPEB1	JUB	TP53	AURKAIP1
PID_ARF_3PATHWAY	http://www.broadinstitute.org/gsea/msigdb/cards/PID_ARF_3PATHWAY	CYTH2	RAC1	GBF1	CLTB	AP2M1	COPA	GOSR2	GGA3	PIP5K1A	AP2A1	ARF1	ARFIP2	USO1	CLTA	KDELR1	PLD2	CD4	ARFGAP1	ASAP1
PID_INSULIN_GLUCOSE_PATHWAY	http://www.broadinstitute.org/gsea/msigdb/cards/PID_INSULIN_GLUCOSE_PATHWAY	TRIP10	YWHAE	PRKCZ	YWHAQ	YWHAG	GSK3B	AKT1	YWHAB	INSR	STXBP4	STX4	ASIP	YWHAH	SLC2A4	INS	PPP1R3A	RHOQ	YWHAZ	PPP1CC	LNPEP	TBC1D4	GYS1	VAMP2	SFN	AKT2	PRKCI
PID_PI3KCIAKTPATHWAY	http://www.broadinstitute.org/gsea/msigdb/cards/PID_PI3KCIAKTPATHWAY	BCL2L1	GSK3A	MAPKAP1	RICTOR	TBC1D4	RAF1	CASP9	HSP90AA1	MAP3K5	FOXO3	AKT3	PRKDC	YWHAQ	YWHAH	MTOR	FOXO1	YWHAG	CDKN1A	SFN	YWHAE	PDPK1	CHUK	PRKACA	BAD	KPNA1	YWHAZ	CDKN1B	YWHAB	AKT1	AKT2	GSK3B	SRC	MLST8	FOXO4	SLC2A4
PID_SYNDECAN_3_PATHWAY	http://www.broadinstitute.org/gsea/msigdb/cards/PID_SYNDECAN_3_PATHWAY	MC4R	NCSTN	SRC	EGFR	CASK	AGRP	APH1B	PSENEN	FYN	PTN	POMC	CTTN	APH1A	IL8	PSEN1	SDC3	NCAN
PID_IL8CXCR1_PATHWAY	http://www.broadinstitute.org/gsea/msigdb/cards/PID_IL8CXCR1_PATHWAY	ARRB1	HCK	GNA14	PRKCB	GNAI2	FGR	AKT1	PRKCG	PLCB2	CBL	ADRBK1	PLD1	PLCB3	PIK3R6	PLCB1	DNM1	GNB1	PRKCA	PIK3CG	CXCR1	RAB5A	LYN	IL8	PRKCE	ARRB2	GNA15	PDPK1	GNG2
PID_MYC_REPRESSPATHWAY	http://www.broadinstitute.org/gsea/msigdb/cards/PID_MYC_REPRESSPATHWAY	NFYA	HDAC3	ITGA6	TJP2	SFRP1	ID2	TMEM126A	IRF8	SMAD2	ALDH9A1	SMAD3	SLC11A1	WNT5A	ERBB2	MYC	CEBPA	CCL5	CSDE1	FTH1	MAX	CLU	NDRG1	BCL2	ITGB4	DNMT3A	GTF2H2	DDIT3	TBP	COL1A2	HDAC1	MXD4	SMAD4	TMEFF2	CFLAR	ZFP36L1	HMGCS2	CEBPD	GADD45A	S100A7	RBL1	SFXN3	SPI1	CDKN1A	ITGB1	GFI1	NFYC	SP1	CDKN2B
PID_HIF1_TFPATHWAY	http://www.broadinstitute.org/gsea/msigdb/cards/PID_HIF1_TFPATHWAY	PGK1	EGLN3	NT5E	PGM1	PFKFB3	HNF4A	NDRG1	ETS1	BHLHE41	LEP	SP1	GATA2	NPM1	ABCG2	IGFBP1	EGLN1	SERPINE1	TF	EDN1	ABCB1	FURIN	MCL1	FOS	NCOA1	ADM	SLC2A1	ARNT	ALDOA	ENO1	TFF3	CITED2	EP300	CA9	COPS5	HK2	RORA	CXCL12	CXCR4	ITGB2	CREBBP	VEGFA	PFKL	CREB1	BHLHE40	ID2	HIF1A	PLIN2	HK1
PID_TAP63PATHWAY	http://www.broadinstitute.org/gsea/msigdb/cards/PID_TAP63PATHWAY	MFGE8	OGG1	EP300	NQO1	SERPINB5	YWHAQ	S100A2	CDKN1A	ITGB4	PML	BBC3	GADD45A	CHUK	TP63	SP1	MDM2	TRAF4	ITGA3	NOC2L	FAS	PMAIP1	ITCH	WWP1	HBP1	PRKCD	IGFBP3	FLOT2	GPX2	DICER1	TFAP2C	SSRP1	ADA	SSPO	SPATA18	PERP	CLCA2	JAG1	TP53I3	DHRS3	CABLES1	CDKN2A	VDR	PLK1	BAX	IKBKB	EVPL	AEN	FDXR
PID_EPHRINBREVPATHWAY	http://www.broadinstitute.org/gsea/msigdb/cards/PID_EPHRINBREVPATHWAY	MAP3K7	EPHB1	MAP2K4	FGR	LCK	PIK3R1	DNM1	EFNB2	EPHB2	PTPN13	TIAM1	RAC1	PIK3CA	RGS3	EPHB4	ITGB3	FYN	FGA	BLK	CXCR4	HCK	NCK2	FGB	MAPK8	SRC	EFNB1	FGG	LYN	ITGA2B	YES1
PID_BARD1PATHWAY	http://www.broadinstitute.org/gsea/msigdb/cards/PID_BARD1PATHWAY	NPM1	UBE2L3	TP53	CDK2	ATM	FANCD2	RAD51	FANCA	RBBP8	FANCE	FANCL	RAD50	FANCC	BARD1	EWSR1	BRCA1	ATR	FANCF	PRKDC	XRCC5	MRE11A	FANCG	UBE2D3	PCNA	CSTF1	NBN	TOPBP1	XRCC6	CCNE1
PID_P53REGULATIONPATHWAY	http://www.broadinstitute.org/gsea/msigdb/cards/PID_P53REGULATIONPATHWAY	NEDD8	PPM1D	HIPK2	CHEK2	TP53	TP53AIP1	TRIM28	CCNG1	HUWE1	CSNK1E	SETD8	SKP2	ATM	CSE1L	CSNK1D	CSNK1A1	PPP2CA	CDK2	PIN1	CHEK1	SETD7	MDM4	KAT5	CCNA2	SMYD2	E4F1	EP300	PRMT5	KAT2B	PPP1R13L	CSNK1G1	RFWD2	KAT8	DAXX	DYRK2	TTC5	RPL5	RPL11	PRKCD	PPP2R4	MDM2	FBXO11	AKT1	CDKN2A	ATR	ABL1	CSNK1G2	GSK3B
PID_TOLL_ENDOGENOUS_PATHWAY	http://www.broadinstitute.org/gsea/msigdb/cards/PID_TOLL_ENDOGENOUS_PATHWAY	RHOA	HMGB1	LY96	TIRAP	BGN	IKBKB	IRAK1	IKBKG	HSPD1	CHUK	SFTPA1	IRAK2	VCAN	TLR2	TLR1	TLR3	TLR6	CD14	TICAM1	TLR4	SAA1	S100A9	S100A8	MYD88	IRAK4
PID_NCADHERINPATHWAY	http://www.broadinstitute.org/gsea/msigdb/cards/PID_NCADHERINPATHWAY	DCTN1	PTPN1	PLCG1	CAMK2G	CDC42	CTNNA1	CDH2	RAC1	RHOA	PIK3R1	PIP5K1C	GAP43	PIK3CA	CTNND1	MAPK8	MAPRE1	GRIA2	LRP5	FGFR1	AXIN1	JUP	DAGLB	KIF5B	DAGLA	GJA1	MYL2	GSN	ROCK1	CTNNB1	CNR1	PTPN11	CTTN	FER
PID_ANTHRAXPATHWAY	http://www.broadinstitute.org/gsea/msigdb/cards/PID_ANTHRAXPATHWAY	TNF	ANTXR1	MAP2K7	PGR	NLRP1	MAPK3	VCAM1	MAP2K2	MAP2K1	CASP1	MAP2K6	IL18	ANTXR2	IL1B	MAP2K4	MAP2K3	MAPK1
PID_S1P_S1P2_PATHWAY	http://www.broadinstitute.org/gsea/msigdb/cards/PID_S1P_S1P2_PATHWAY	GNA13	FOS	GNAQ	GNAI2	PAK1	S1PR2	RAC1	CDH5	GNAI3	MAPK1	MAPK3	GNAZ	RHOA	GNAO1	JUN	GNA14	GNA11	GNAI1	MAPK8	MAPK14	IRS1	GNA15	GNA12	ELK1
PID_RAS_PATHWAY	http://www.broadinstitute.org/gsea/msigdb/cards/PID_RAS_PATHWAY	SOS2	RASGRP1	RASGRF1	NRAS	PRKCE	PRKCZ	RABGEF1	SOS1	RASGRF2	DAB2IP	CAMK2B	PRKCB	KRAS	RIN1	RASA2	RASA4	GRB2	NF1	RASAL1	SYNGAP1	RRAS	RASGRP4	PLCE1	LGALS1	LGALS3	RASA1	RASGRP2	HRAS	PRKCA	RASGRP3
PID_MAPKTRKPATHWAY	http://www.broadinstitute.org/gsea/msigdb/cards/PID_MAPKTRKPATHWAY	MAPK1	RIT2	RUSC1	NRAS	MAP3K2	MEF2C	CDK5	TRPV1	RAP1B	MAP2K1	FOS	BRAF	NTF3	MAP2K6	MAP2K5	KRAS	ELK1	MAPK7	PRKCD	RPS6KA1	EHD4	SRF	HRAS	MAPK14	MAP2K3	MAPKAPK2	MAPK3	RAP1A	EGR1	RAF1	RPS6KA5	RIT1	CDK5R1	CREB1
PID_PI3KPLCTRKPATHWAY	http://www.broadinstitute.org/gsea/msigdb/cards/PID_PI3KPLCTRKPATHWAY	PDPK1	BAD	YWHAH	EGR1	YWHAB	PIK3R1	PRKCD	FOXO3	GRB2	PLCG1	AGAP2	TRPV1	SHC1	SRC	KRAS	GAB1	YWHAG	GSK3B	PIK3CA	CCND1	AKT1	YWHAE	NTRK1	CREB1	SOS1	NGF	CAMK2A	TRPC3	YWHAQ	SFN	YWHAZ	CAMK4	HRAS	NRAS	STAT5A	EPB41L1
PID_CD8TCRDOWNSTREAMPATHWAY	http://www.broadinstitute.org/gsea/msigdb/cards/PID_CD8TCRDOWNSTREAMPATHWAY	CD3E	KRAS	FOS	CD247	IFNAR2	IFNA16	EGR4	MAPK1	TNFRSF18	PPP3R1	CD3D	PRKCQ	B2M	NFATC1	TNFRSF9	RAF1	MAP2K1	JUN	PRF1	HRAS	IFNA14	CD8B	CD8A	EGR1	FOSL1	NFATC3	FASLG	EOMES	TNF	ELK1	PRKCB	MAPK3	STAT4	JUNB	NRAS	IFNAR1	IFNA8	IFNA2	MAP2K2	TNFRSF4	IFNA6	IFNG	IFNA1	MAPK9	IL2RA	HLA-A	IFNA4	NFATC2
PID_EPHA2_FWDPATHWAY	http://www.broadinstitute.org/gsea/msigdb/cards/PID_EPHA2_FWDPATHWAY	PIK3CA	PIK3R1	VAV3	EFNA1	INPPL1	ACP1	EPHA2	TIAM1	RHOA	SRC	SHC1	GRB2	BCAR1	VAV2	RAC1	PTK2	CBL	PAK1	ARHGAP35
PID_LYMPHANGIOGENESIS_PATHWAY	http://www.broadinstitute.org/gsea/msigdb/cards/PID_LYMPHANGIOGENESIS_PATHWAY	MAPK1	ITGA5	VEGFC	MAPK3	MAPK11	ITGA1	CRK	PIK3R1	COL1A2	FLT4	COL1A1	SHC1	ITGB1	MAP2K4	PIK3CA	MAPK14	ITGA4	CREB1	ITGA2	SOS1	FIGF	GRB2	AKT1	FN1	RPS6KA1
PID_ALPHASYNUCLEIN_PATHWAY	http://www.broadinstitute.org/gsea/msigdb/cards/PID_ALPHASYNUCLEIN_PATHWAY	HCK	TOR1A	UBE2L3	PARK2	SRC	PTK2B	UCHL1	PRKCD	LCK	MAPK1	PLD2	TH	SNCAIP	MAPK3	PPP2R5D	BAD	FGR	GRK5	BLK	FKBP1A	MAOB	SNCA	CSNK2A1	KLK6	FYN	PLD1	YES1	PLCB2	SLC6A3	STUB1	PARK7	SYK	LYN
PID_FGF_PATHWAY	http://www.broadinstitute.org/gsea/msigdb/cards/PID_FGF_PATHWAY	STAT1	NCAM1	AKT1	PIK3R1	JUN	FGFR1	FGF23	PLAUR	GAB1	FGF18	PLCG1	FGFR2	FGF2	FGFR3	FGF1	PDPK1	IL17RD	MAPK1	RUNX2	RPS6KA1	PLAU	CTNND1	SSH1	STAT5B	PTK2B	FGF17	CBL	CDH2	CAMK2A	CDH1	KLB	PTPN11	FGF9	MAPK3	FGF4	SRC	FGF8	SPRY2	SPP1	FOS	MET	MMP9	FRS2	SHC1	BGLAP	SDC2	FGF6	GRB2
PID_INTEGRIN_A4B1_PATHWAY	http://www.broadinstitute.org/gsea/msigdb/cards/PID_INTEGRIN_A4B1_PATHWAY	THBS2	PXN	IGSF8	MYH2	PTK2	AMICA1	RAC1	ITGA4	PRKAR1B	FN1	SRC	BCAR1	PRKACA	PTK2B	ITGB1	PTPRA	ABI1	DOCK1	TLN1	JAM2	CD14	ADAM28	GIT1	PRKACB	CD81	CRK	VCAM1	THBS1	PRKAR1A	YWHAZ	SPP1	ARF6	MDK
PID_RAC1_PATHWAY	http://www.broadinstitute.org/gsea/msigdb/cards/PID_RAC1_PATHWAY	ABI1	PAK2	ARPC3	BCAR1	MAPK9	STAT3	ARPC2	ARHGDIA	RACGAP1	NCKAP1	ARPC4	NCF2	MAP3K11	CTNNA1	NOXO1	ACTR2	CYBA	RAC1	CYFIP2	ARPC5	CTNNB1	IQGAP1	CFL1	STAT5A	PIP5K1C	MAP2K6	JUN	MAP2K7	ABI2	CRK	MAP2K4	ARPC1B	CDH1	MAPK8	NOX1	BRK1	PAK1	NOXA1	PIP5K1B	ACTR3	BAIAP2	ATF2	PLCB2	MAPK14	ARHGAP5	NCF1	LIMK1	IQGAP3
PID_RB_1PATHWAY	http://www.broadinstitute.org/gsea/msigdb/cards/PID_RB_1PATHWAY	PPP2CA	SMARCB1	TGFB2	RBP2	CCNE1	CDKN1A	RAF1	JUN	BRD2	BGLAP	CREBBP	CBX4	CEBPA	CDK4	SPI1	TBP	ATF2	RUNX2	SMARCA4	MAPK14	TFDP1	DNMT1	CKM	CTBP1	ATF7	E2F2	PAX3	MITF	UBTF	MET	SUV39H1	SFTPD	MAPK11	CCND3	SKP2	RBBP4	ELF1	ABL1	EP300	HDAC3	CDKN2A	CCNA2	E2F3	PPARG	E2F1	CCND1	CEBPD	CDKN1B
PID_FAK_PATHWAY	http://www.broadinstitute.org/gsea/msigdb/cards/PID_FAK_PATHWAY	FYN	GIT2	RAPGEF1	TLN1	ACTN1	ARHGEF11	ITGA5	PIK3R1	MAP2K4	RRAS	GRB7	ARHGAP35	SRC	VCL	CCND1	RASA1	WASL	YES1	NCK1	ITGB5	BCAR1	RAP1B	NCK2	ETS1	ELMO1	MMP14	PTPN21	RGNEF	PAK1	ARHGEF7	RAP1A	ITGB1	ACTA1	PTK2	MAPK8IP3	PIK3CA	SOS1	CAPN2	ROCK2	RAC1	MAPK9	RHOA	ARHGAP26	SH3GL1	MAPK1	DOCK1	ASAP1	JUN
PID_HNF3APATHWAY	http://www.broadinstitute.org/gsea/msigdb/cards/PID_HNF3APATHWAY	INS	FOS	SFTPA1	NCOA3	CEBPB	VTN	CYP2C18	FOXA2	SOD1	NFIA	DSCAM	NKX3-1	EP300	NDUFV3	ESR1	AR	BRCA1	AP1B1	CDKN1B	SFTPD	NRIP1	COL18A1	SCGB1A1	GCG	JUN	NR2F2	PRDM15	FOXA1	POU2F1	CREBBP	KLK3	APOB	SHH	FOXA3	SP1	ATP5J	SFTPA2	XBP1	C4BPB	NFIC	TFF1	NFIB	SERPINA1	PISD
PID_TGFBRPATHWAY	http://www.broadinstitute.org/gsea/msigdb/cards/PID_TGFBRPATHWAY	EIF2A	PARD6A	NEDD4L	CTNNB1	OCLN	SPTBN1	RPS6KB1	TAB2	TGFB3	CAV1	TGFB1	GRB2	RNF111	PPP2CA	PPP2CB	SMURF1	SMAD7	DAXX	WWP1	TGFB2	DAB2	PDPK1	SOS1	AXIN1	ITCH	RHOA	PPP2R2A	TGFBR1	SMURF2	YWHAE	ZFYVE16	PML	SMAD2	PPP1CA	DACT2	CTGF	STRAP	PPP1R15A	FKBP1A	ARRB2	SMAD4	CAMK2A	SMAD3	DYNLRB1	SKIL	SHC1	MAP3K7	TAB1
PID_HES_HEYPATHWAY	http://www.broadinstitute.org/gsea/msigdb/cards/PID_HES_HEYPATHWAY	MYB	CD4	PARP1	RBBP8	HEY2	ARNT	RBPJ	GAA	E2F1	PTF1A	MYOD1	CTBP1	ASCL1	CDKN1B	NCOA1	YY1	GATA4	HEY1	HES6	TLE1	SPEN	CREBBP	GHR	KDR	AR	NOTCH1	TCF3	RCAN1	HDAC1	MAML1	EP300	JAK2	NEUROG3	STAT3	NCOR2	RUNX2	GATA6	MAML2	NCOR1	BGLAP	CAMK2D	HIF1A	KDM1A	RB1	TWIST1	HES1	ID1	GATA1
PID_IL12_STAT4PATHWAY	http://www.broadinstitute.org/gsea/msigdb/cards/PID_IL12_STAT4PATHWAY	CD3D	MAPK9	IL18RAP	IL18	HLA-DRA	CD3G	STAT4	CD80	HLA-DRB1	IRF1	PIAS2	IL18R1	ETV5	CREBBP	PRF1	CD4	IL2	TGFB1	MAPK8	PPP3R1	JUN	TBX21	FOS	PPP3CB	CD28	CD86	STAT3	IFNG	IL2RA	CD3E	PPP3CA	IL13	CD247
MIPS_PA700_COMPLEX	http://www.broadinstitute.org/gsea/msigdb/cards/MIPS_PA700_COMPLEX	PSMC1	PSMC2	PSMC3	PSMC4	PSMC5	PSMC6	PSMD1	PSMD10	PSMD11	PSMD12	PSMD13	PSMD14	PSMD2	PSMD3	PSMD4	PSMD5	PSMD6	PSMD7	PSMD8	PSMD9
MIPS_NUMAC_COMPLEX	http://www.broadinstitute.org/gsea/msigdb/cards/MIPS_NUMAC_COMPLEX	ACTB	ARID1A	CARM1	SCYL1	SMARCA4	SMARCB1	SMARCC1	SMARCC2	SMARCD1	SMARCE1
MIPS_RNA_POLYMERASE_II_HOLOENZYME_COMPLEX	http://www.broadinstitute.org/gsea/msigdb/cards/MIPS_RNA_POLYMERASE_II_HOLOENZYME_COMPLEX	ERCC2	ERCC3	GTF2B	GTF2E1	GTF2E2	GTF2F1	GTF2F2	GTF2H1	GTF2H2	GTF2H3	GTF2H4	POLR2A	POLR2B	POLR2C	POLR2D	POLR2E	POLR2F	POLR2G	POLR2H	POLR2I	POLR2J	POLR2K	POLR2L	TBP
MIPS_RNA_POLYMERASE_II_CORE_COMPLEX	http://www.broadinstitute.org/gsea/msigdb/cards/MIPS_RNA_POLYMERASE_II_CORE_COMPLEX	POLR2A	POLR2B	POLR2C	POLR2D	POLR2E	POLR2F	POLR2G	POLR2H	POLR2I	POLR2J	POLR2K	POLR2L
MIPS_POLYCOMB_REPRESSIVE_COMPLEX_1	http://www.broadinstitute.org/gsea/msigdb/cards/MIPS_POLYCOMB_REPRESSIVE_COMPLEX_1	BMI1	CBX2	CBX4	CBX8	HSPA1A	PHC1	PHC2	PHC3	RING1	RNF2	SCMH1	SMARCA5	YY1
MIPS_RNASE_MRP_COMPLEX	http://www.broadinstitute.org/gsea/msigdb/cards/MIPS_RNASE_MRP_COMPLEX	POP1	POP4	POP5	POP7	RPP14	RPP21	RPP25	RPP30	RPP38	RPP40
MIPS_PBAF_COMPLEX	http://www.broadinstitute.org/gsea/msigdb/cards/MIPS_PBAF_COMPLEX	ARID2	PBRM1	SMARCA4	SMARCB1	SMARCC1	SMARCC2	SMARCD1	SMARCE1	ACTB	ACTG1	ACTL6A	ACTL6B
MIPS_26S_PROTEASOME	http://www.broadinstitute.org/gsea/msigdb/cards/MIPS_26S_PROTEASOME	PSMA1	PSMA2	PSMA3	PSMA4	PSMA5	PSMA6	PSMA7	PSMB1	PSMB2	PSMB3	PSMB4	PSMB5	PSMB6	PSMB7	PSMC1	PSMC2	PSMC3	PSMC4	PSMC5	PSMC6	PSMD13	PSMD4
MIPS_BAF_COMPLEX	http://www.broadinstitute.org/gsea/msigdb/cards/MIPS_BAF_COMPLEX	SMARCA2	SMARCA4	SMARCB1	SMARCC1	SMARCC2	SMARCD1	SMARCE1	ACTB	ACTG1	ACTL6A	ACTL6B	ARID1A	ARID1B
MIPS_20S_PROTEASOME	http://www.broadinstitute.org/gsea/msigdb/cards/MIPS_20S_PROTEASOME	PSMA1	PSMA2	PSMA3	PSMA4	PSMA5	PSMA6	PSMA7	PSMB1	PSMB2	PSMB3	PSMB4	PSMB5	PSMB6	PSMB7
MIPS_PA28_20S_PROTEASOME	http://www.broadinstitute.org/gsea/msigdb/cards/MIPS_PA28_20S_PROTEASOME	PSMA1	PSMA2	PSMA3	PSMA4	PSMA5	PSMA6	PSMA7	PSMB1	PSMB2	PSMB3	PSMB4	PSMB5	PSMB6	PSMB7	PSME1	PSME2
MIPS_PA700_20S_PA28_COMPLEX	http://www.broadinstitute.org/gsea/msigdb/cards/MIPS_PA700_20S_PA28_COMPLEX	PSMA1	PSMA2	PSMA3	PSMA4	PSMA5	PSMA6	PSMA7	PSMB1	PSMB2	PSMB3	PSMB4	PSMB5	PSMB6	PSMB7	PSMC1	PSMC2	PSMC3	PSMC4	PSMC5	PSMC6	PSMD1	PSMD10	PSMD11	PSMD12	PSMD13	PSMD14	PSMD2	PSMD3	PSMD4	PSMD5	PSMD6	PSMD7	PSMD8	PSMD9	PSME1	PSME2
MIPS_MEDIATOR_COMPLEX	http://www.broadinstitute.org/gsea/msigdb/cards/MIPS_MEDIATOR_COMPLEX	CCNC	CDK19	CDK8	MED1	MED10	MED11	MED12	MED13	MED13L	MED14	MED15	MED16	MED17	MED18	MED20	MED21	MED22	MED23	MED24	MED25	MED26	MED27	MED28	MED29	MED30	MED31	MED4	MED6	MED7	MED8	MED9	MED19
MIPS_ARC_COMPLEX	http://www.broadinstitute.org/gsea/msigdb/cards/MIPS_ARC_COMPLEX	ACAD8	MED1	MED12	MED13	MED14	MED15	MED17	MED23	MED24	MED25	MED26	MED4	MED6	MED7	MED8
MIPS_SWI_SNF_CHROMATIN_REMODELING_RELATED_BRCA1_COMPLEX	http://www.broadinstitute.org/gsea/msigdb/cards/MIPS_SWI_SNF_CHROMATIN_REMODELING_RELATED_BRCA1_COMPLEX	ACTL6A	BRCA1	SMARCA2	SMARCA4	SMARCB1	SMARCC1	SMARCC2	SMARCD2	SMARCE1	ARID1A	ARID1B
MIPS_BRAFT_COMPLEX	http://www.broadinstitute.org/gsea/msigdb/cards/MIPS_BRAFT_COMPLEX	BLM	FANCA	FANCC	FANCE	FANCF	FANCG	FANCL	MLH1	RMI1	RPA1	RPA2	RPA3	TOP3A
MIPS_SNF2H_COHESIN_NURD_COMPLEX	http://www.broadinstitute.org/gsea/msigdb/cards/MIPS_SNF2H_COHESIN_NURD_COMPLEX	BAZ1A	CHD3	HDAC1	HDAC2	MBD2	MBD3	MTA1	MTA2	RAD21	RBBP4	RBBP7	SMARCA5	SMC1A	SMC3	STAG1	STAG2
MIPS_CRSP_COMPLEX	http://www.broadinstitute.org/gsea/msigdb/cards/MIPS_CRSP_COMPLEX	MED1	MED14	MED15	MED17	MED21	MED23	MED24	MED25	MED26	MED6	MED7
MIPS_ARC_L_COMPLEX	http://www.broadinstitute.org/gsea/msigdb/cards/MIPS_ARC_L_COMPLEX	CCNC	CDK8	MED1	MED12	MED13	MED14	MED15	MED17	MED21	MED23	MED24	MED25	MED6	MED7
MIPS_PC2_COMPLEX	http://www.broadinstitute.org/gsea/msigdb/cards/MIPS_PC2_COMPLEX	MED10	MED14	MED16	MED17	MED20	MED21	MED24	MED27	MED31	MED6	MED7	THRAP3
MIPS_SMCC_COMPLEX	http://www.broadinstitute.org/gsea/msigdb/cards/MIPS_SMCC_COMPLEX	CCNC	CDK8	MED1	MED10	MED12	MED13	MED14	MED16	MED17	MED20	MED21	MED24	MED27	MED31	MED6	MED7	THRAP3
MIPS_INO80_CHROMATIN_REMODELING_COMPLEX	http://www.broadinstitute.org/gsea/msigdb/cards/MIPS_INO80_CHROMATIN_REMODELING_COMPLEX	ACTL6A	ACTR5	ACTR8	INO80C	INO80E	INO80D	INO80	MCRS1	NFRKB	RUVBL1	RUVBL2	TCF3	INO80B
MIPS_SRCAP_ASSOCIATED_CHROMATIN_REMODELING_COMPLEX	http://www.broadinstitute.org/gsea/msigdb/cards/MIPS_SRCAP_ASSOCIATED_CHROMATIN_REMODELING_COMPLEX	ACTL6A	ACTR6	EAF2	H2AFZ	RUVBL1	RUVBL2	SRCAP	VPS72	YEATS4	ZNHIT1
MIPS_RIBOSOME_CYTOPLASMIC	http://www.broadinstitute.org/gsea/msigdb/cards/MIPS_RIBOSOME_CYTOPLASMIC	FAU	RPL10	RPL10A	RPL11	RPL12	RPL13	RPL13A	RPL14	RPL15	RPL17	RPL18	RPL18A	RPL19	RPL21	RPL22	RPL23	RPL23A	RPL24	RPL26	RPL27	RPL27A	RPL28	RPL29	RPL3	RPL30	RPL31	RPL32	RPL34	RPL35	RPL35A	RPL36	RPL36A	RPL37	RPL37A	RPL38	RPL39	RPL4	RPL41	RPL5	RPL6	RPL7	RPL7A	RPL8	RPL9	RPLP0	RPLP1	RPLP2	RPS10
MIPS_60S_RIBOSOMAL_SUBUNIT_CYTOPLASMIC	http://www.broadinstitute.org/gsea/msigdb/cards/MIPS_60S_RIBOSOMAL_SUBUNIT_CYTOPLASMIC	RPL10	RPL10A	RPL11	RPL12	RPL13	RPL13A	RPL14	RPL15	RPL17	RPL18	RPL18A	RPL19	RPL21	RPL22	RPL23	RPL23A	RPL24	RPL26	RPL27	RPL27A	RPL28	RPL29	RPL3	RPL30	RPL31	RPL32	RPL34	RPL35	RPL35A	RPL36	RPL36A	RPL37	RPL37A	RPL38	RPL39	RPL4	RPL41	RPL5	RPL6	RPL7	RPL7A	RPL8	RPL9	RPLP0	RPLP1	RPLP2	UBA52
MIPS_28S_RIBOSOMAL_SUBUNIT_MITOCHONDRIAL	http://www.broadinstitute.org/gsea/msigdb/cards/MIPS_28S_RIBOSOMAL_SUBUNIT_MITOCHONDRIAL	DAP3	MRPS10	MRPS11	MRPS12	MRPS14	MRPS15	MRPS16	MRPS17	MRPS18A	MRPS18B	MRPS18C	MRPS2	MRPS21	MRPS22	MRPS23	MRPS24	MRPS25	MRPS26	MRPS27	MRPS28	MRPS30	MRPS31	MRPS33	MRPS34	MRPS35	MRPS36	MRPS5	MRPS6	MRPS7	MRPS9
MIPS_55S_RIBOSOME_MITOCHONDRIAL	http://www.broadinstitute.org/gsea/msigdb/cards/MIPS_55S_RIBOSOME_MITOCHONDRIAL	DAP3	LACTB	MRPL1	MRPL10	MRPL11	MRPL12	MRPL13	MRPL14	MRPL15	MRPL16	MRPL17	MRPL18	MRPL19	MRPL2	MRPL20	MRPL21	MRPL22	MRPL23	MRPL24	MRPL27	MRPL28	MRPL3	MRPL30	MRPL32	MRPL33	MRPL34	MRPL35	MRPL36	MRPL37	MRPL38	MRPL39	MRPL4	MRPL40	MRPL41	MRPL42	MRPL43	MRPL44	MRPL45	MRPL46	MRPL47	MRPL48	MRPL49	MRPL50	MRPL51	MRPL52	MRPL53	MRPL54	MRPL55
MIPS_39S_RIBOSOMAL_SUBUNIT_MITOCHONDRIAL	http://www.broadinstitute.org/gsea/msigdb/cards/MIPS_39S_RIBOSOMAL_SUBUNIT_MITOCHONDRIAL	LACTB	MRPL1	MRPL10	MRPL11	MRPL12	MRPL13	MRPL14	MRPL15	MRPL16	MRPL17	MRPL18	MRPL19	MRPL2	MRPL20	MRPL21	MRPL22	MRPL23	MRPL24	MRPL27	MRPL28	MRPL3	MRPL30	MRPL32	MRPL33	MRPL34	MRPL35	MRPL36	MRPL37	MRPL38	MRPL39	MRPL4	MRPL40	MRPL41	MRPL42	MRPL43	MRPL44	MRPL45	MRPL46	MRPL47	MRPL48	MRPL49	MRPL50	MRPL51	MRPL52	MRPL53	MRPL54	MRPL55	MRPL9
MIPS_40S_RIBOSOMAL_SUBUNIT_CYTOPLASMIC	http://www.broadinstitute.org/gsea/msigdb/cards/MIPS_40S_RIBOSOMAL_SUBUNIT_CYTOPLASMIC	FAU	RPS10	RPS11	RPS12	RPS13	RPS14	RPS15	RPS15A	RPS16	RPS17	RPS18	RPS19	RPS2	RPS20	RPS21	RPS23	RPS24	RPS25	RPS26	RPS27A	RPS28	RPS29	RPS3	RPS3A	RPS4X	RPS5	RPS6	RPS7	RPS8	RPS9	RPSA
MIPS_SPLICEOSOME	http://www.broadinstitute.org/gsea/msigdb/cards/MIPS_SPLICEOSOME	ACIN1	AQR	DDX39B	BCAS2	BUD13	BUD31	C16orf80	C19orf29	C19orf43	CD2BP2	CDC40	CDC5L	CIRBP	CPSF6	CDK12	CRNKL1	LUC7L3	CTNNBL1	CWC15	CWC22	DDX17	DDX23	DDX3X	DDX41	DDX46	DDX5	DGCR14	DHX15	DHX16	DHX38	DHX8	DHX9	DNAJC8	EFTUD2	EIF4A3	PRPF40A	GCFC1	HTATSF1	IGF2BP3	IK	ISY1	KIAA1429	LSM2	LSM3	LSM4	LSM6	LSM7	MAGOH
MIPS_18S_U11_U12_SNRNP	http://www.broadinstitute.org/gsea/msigdb/cards/MIPS_18S_U11_U12_SNRNP	SNRNP25	SNRNP48	DHX15	PDCD7	PRPF8	RNPC3	SF3B1	SF3B14	SF3B2	SF3B3	SF3B4	SF3B5	SNRPB	SNRPD1	SNRPD2	SNRPD3	SNRPE	SNRPF	SNRPG	SNRNP35	YBX1	ZCRB1	ZMAT5	ZRSR2
MIPS_BASC_COMPLEX	http://www.broadinstitute.org/gsea/msigdb/cards/MIPS_BASC_COMPLEX	ATM	BLM	BRCA1	MLH1	MRE11A	MSH2	MSH6	NBN	RAD50	RFC1	RFC2	RFC4
MIPS_GCN5_TRRAP_HISTONE_ACETYLTRANSFERASE_COMPLEX	http://www.broadinstitute.org/gsea/msigdb/cards/MIPS_GCN5_TRRAP_HISTONE_ACETYLTRANSFERASE_COMPLEX	BRCA1	KAT2A	MSH2	MSH6	SUPT3H	TADA3	TAF10	TAF5L	TAF9	TRRAP
MIPS_TFTC_TYPE_HISTONE_ACETYL_TRANSFERASE_COMPLEX	http://www.broadinstitute.org/gsea/msigdb/cards/MIPS_TFTC_TYPE_HISTONE_ACETYL_TRANSFERASE_COMPLEX	ESR1	KAT2A	MED1	MED12	MED13	MED14	MED16	MED17	MED23	MED24	TRRAP
MIPS_TFIID_BETA_COMPLEX	http://www.broadinstitute.org/gsea/msigdb/cards/MIPS_TFIID_BETA_COMPLEX	TAF1	TAF10	TAF11	TAF12	TAF13	TAF2	TAF4	TAF5	TAF6	TAF7	TAF9	TBP
MIPS_TFTC_COMPLEX	http://www.broadinstitute.org/gsea/msigdb/cards/MIPS_TFTC_COMPLEX	ATXN7	KAT2A	SF3B3	SUPT3H	TADA3	TAF10	TAF12	TAF13	TAF2	TAF4	TAF5	TAF5L	TAF6	TAF6L	TAF7	TAF9	TRRAP
MIPS_STAGA_COMPLEX	http://www.broadinstitute.org/gsea/msigdb/cards/MIPS_STAGA_COMPLEX	ATXN7	KAT2A	SF3B3	SUPT3H	SUPT7L	TADA1	TADA3	TAF10	TAF12	TAF5L	TAF6L	TAF9	TRRAP
MIPS_PCAF_COMPLEX	http://www.broadinstitute.org/gsea/msigdb/cards/MIPS_PCAF_COMPLEX	KAT2B	SUPT3H	TADA2A	TADA3	TAF10	TAF12	TAF5L	TAF6L	TAF9	TRRAP
MIPS_TFIID_COMPLEX_B_CELL_SPECIFIC	http://www.broadinstitute.org/gsea/msigdb/cards/MIPS_TFIID_COMPLEX_B_CELL_SPECIFIC	TAF1	TAF10	TAF11	TAF12	TAF13	TAF4	TAF4B	TAF5	TAF6	TAF7	TAF9	TBP
MIPS_DA_COMPLEX	http://www.broadinstitute.org/gsea/msigdb/cards/MIPS_DA_COMPLEX	GTF2A1	GTF2A2	TAF1	TAF10	TAF11	TAF12	TAF13	TAF2	TAF3	TAF4	TAF5	TAF6	TAF7	TAF9	TBP
MIPS_TFIID_COMPLEX	http://www.broadinstitute.org/gsea/msigdb/cards/MIPS_TFIID_COMPLEX	TAF1	TAF10	TAF11	TAF12	TAF13	TAF15	TAF4	TAF5	TAF6	TAF7	TAF9	TBP
MIPS_TFIID_BETA_COMPLEX_1	http://www.broadinstitute.org/gsea/msigdb/cards/MIPS_TFIID_BETA_COMPLEX_1	TAF1	TAF10	TAF11	TAF12	TAF13	TAF4	TAF5	TAF6	TAF7	TAF9	TAF9B	TBP
MIPS_KCNQ1_MACROMOLECULAR_COMPLEX	http://www.broadinstitute.org/gsea/msigdb/cards/MIPS_KCNQ1_MACROMOLECULAR_COMPLEX	AKAP9	KCNQ1	PPP1CA	PPP1CB	PPP1CC	PRKACA	PRKACB	PRKACG	PRKAR2A	PRKAR2B
MIPS_NUA4_TIP60_HAT_COMPLEX	http://www.broadinstitute.org/gsea/msigdb/cards/MIPS_NUA4_TIP60_HAT_COMPLEX	ACTL6A	BRD8	MEAF6	DMAP1	EP400	EPC1	KAT5	ING3	MORF4L1	MORF4L2	C20orf20	RUVBL1	RUVBL2	TRRAP	VPS72	YEATS4
MIPS_TRAP_COMPLEX	http://www.broadinstitute.org/gsea/msigdb/cards/MIPS_TRAP_COMPLEX	CCNC	MED1	MED10	MED12	MED13	MED14	MED16	MED17	MED21	MED24	MED27	MED31	MED4	MED6	THRA	THRAP3
MIPS_DRIP_COMPLEX	http://www.broadinstitute.org/gsea/msigdb/cards/MIPS_DRIP_COMPLEX	MED1	MED12	MED13	MED14	MED16	MED17	MED23	MED24	MED26	MED4	MED6	MED7	RXRB	VDR
MIPS_F1F0_ATP_SYNTHASE_MITOCHONDRIAL	http://www.broadinstitute.org/gsea/msigdb/cards/MIPS_F1F0_ATP_SYNTHASE_MITOCHONDRIAL	ATP5A1	ATP5B	ATP5C1	ATP5D	ATP5E	ATP5F1	ATP5G1	ATP5H	ATP5I	ATP5J	ATP5J2	ATP5L	ATP5O	ATPIF1	ATP6	ATP8
MIPS_LSD1_COMPLEX	http://www.broadinstitute.org/gsea/msigdb/cards/MIPS_LSD1_COMPLEX	KDM1A	CTBP1	HDAC1	HMG20A	HMG20B	HSPA1A	PHF21A	PHF21B	RCOR1	RCOR3	RREB1	ZMYM2	ZNF217
MIPS_ANTI_HDAC2_COMPLEX	http://www.broadinstitute.org/gsea/msigdb/cards/MIPS_ANTI_HDAC2_COMPLEX	KDM1A	CHD3	CHD4	KIAA0182	GTF2I	HDAC1	HDAC2	HMG20B	MTA1	MTA2	PHF21A	RBBP4	RBBP7	RCOR1	ZMYM2	ZMYM3	SIN3A	SIN3B
MIPS_ANTI_BHC110_COMPLEX	http://www.broadinstitute.org/gsea/msigdb/cards/MIPS_ANTI_BHC110_COMPLEX	KDM1A	KIAA0182	GTF2I	HDAC1	HDAC2	HMG20B	PHF21A	RCOR1	ZMYM2	ZMYM3	ZNF217
MIPS_CTBP_COMPLEX	http://www.broadinstitute.org/gsea/msigdb/cards/MIPS_CTBP_COMPLEX	KDM1A	CBX4	CDYL	CTBP1	CTBP2	EHMT1	EHMT2	HDAC1	HDAC2	LCOR	RCOR1	RCOR3	RREB1	ZEB1	ZEB2	ZNF217	ZNF516
MIPS_HDAC1_ASSOCIATED_CORE_COMPLEX_CII	http://www.broadinstitute.org/gsea/msigdb/cards/MIPS_HDAC1_ASSOCIATED_CORE_COMPLEX_CII	CHD3	HDAC1	MBD2	MBD3	MTA2	RBBP4	RBBP7	RCOR1	GATAD2A	GATAD2B
MIPS_AP3_BLOC1_COMPLEX	http://www.broadinstitute.org/gsea/msigdb/cards/MIPS_AP3_BLOC1_COMPLEX	AP3B1	AP3B2	AP3D1	AP3M1	AP3M2	AP3S1	AP3S2	BLOC1S1	BLOC1S2	BLOC1S3	CNO	DTNBP1	MUTED	PLDN	SNAPIN
MIPS_BLOC1_BLOC2_COMPLEX	http://www.broadinstitute.org/gsea/msigdb/cards/MIPS_BLOC1_BLOC2_COMPLEX	BLOC1S1	BLOC1S2	BLOC1S3	CNO	DTNBP1	HPS3	HPS5	HPS6	MUTED	PLDN	SNAPIN
MIPS_BRG1_SIN3A_COMPLEX	http://www.broadinstitute.org/gsea/msigdb/cards/MIPS_BRG1_SIN3A_COMPLEX	ACTL6A	ARID1A	HDAC2	PRMT5	RBBP4	SIN3A	SMARCA4	SMARCB1	SMARCC1	SMARCC2	SMARCD1	SMARCD2	SMARCD3	SMARCE1
MIPS_BRM_SIN3A_COMPLEX	http://www.broadinstitute.org/gsea/msigdb/cards/MIPS_BRM_SIN3A_COMPLEX	ACTL6A	ARID1A	HDAC1	HDAC2	PRMT5	RBBP4	SIN3A	SMARCA2	SMARCB1	SMARCC1	SMARCC2	SMARCD1	SMARCD2	SMARCD3	SMARCE1
MIPS_P2X7_RECEPTOR_SIGNALLING_COMPLEX	http://www.broadinstitute.org/gsea/msigdb/cards/MIPS_P2X7_RECEPTOR_SIGNALLING_COMPLEX	ACTB	ACTN4	HSP90AB1	HSPA1A	HSPA8	ITGB2	LAMA3	MPP3	P2RX7	PI4KA	PTPRB	SVIL
MIPS_DDB2_COMPLEX	http://www.broadinstitute.org/gsea/msigdb/cards/MIPS_DDB2_COMPLEX	COPS2	COPS3	COPS4	COPS5	COPS6	COPS8	CUL4A	DDB1	DDB2	GPS1	RBX1	COPS7A	COPS7B
MIPS_CSA_COMPLEX	http://www.broadinstitute.org/gsea/msigdb/cards/MIPS_CSA_COMPLEX	COPS2	COPS3	COPS4	COPS5	COPS6	COPS8	CUL4A	DDB1	ERCC8	GPS1	RBX1	COPS7A	COPS7B
MIPS_SIN3_ING1B_COMPLEX_II	http://www.broadinstitute.org/gsea/msigdb/cards/MIPS_SIN3_ING1B_COMPLEX_II	ACTL6A	ARID1A	ARID4B	HDAC1	HDAC2	ING1	RBBP4	RBBP7	SAP18	SAP30	SIN3A	SMARCA4	SMARCB1	SMARCC1	SMARCC2	SMARCD1
MIPS_SIN3_SAP25_COMPLEX	http://www.broadinstitute.org/gsea/msigdb/cards/MIPS_SIN3_SAP25_COMPLEX	ARID4B	HDAC1	HDAC2	RBBP4	RBBP7	SAP130	SAP18	SAP25	SAP30	SIN3A	SUDS3
MIPS_LARC_COMPLEX	http://www.broadinstitute.org/gsea/msigdb/cards/MIPS_LARC_COMPLEX	ACTB	ACTL6A	ARID1A	CHD4	DPF2	GATAD2B	HDAC1	HDAC2	HNRNPC	MBD2	MBD3	MTA2	RBBP4	SMARCA4	SMARCB1	SMARCC1	SMARCC2	SMARCD2	SMARCE1
MIPS_EXOSOME	http://www.broadinstitute.org/gsea/msigdb/cards/MIPS_EXOSOME	DIS3	EXOSC1	EXOSC10	EXOSC2	EXOSC3	EXOSC4	EXOSC5	EXOSC6	EXOSC7	EXOSC8	EXOSC9
MIPS_NUA4_TIP60_HAT_COMPLEX_A	http://www.broadinstitute.org/gsea/msigdb/cards/MIPS_NUA4_TIP60_HAT_COMPLEX_A	ACTL6A	BRD8	MEAF6	DMAP1	EP400	EPC1	EPC2	KAT5	ING3	MORF4L1	C20orf20	RUVBL1	RUVBL2	TRRAP	YEATS4
MIPS_DMAP1_ASSOCIATED_COMPLEX	http://www.broadinstitute.org/gsea/msigdb/cards/MIPS_DMAP1_ASSOCIATED_COMPLEX	ACTL6A	BRD8	DMAP1	EP400	EPC1	RUVBL1	RUVBL2	SRCAP	TRRAP	VPS72
MIPS_BRM_SIN3A_HDAC_COMPLEX	http://www.broadinstitute.org/gsea/msigdb/cards/MIPS_BRM_SIN3A_HDAC_COMPLEX	ACTL6A	ARID1A	HDAC2	PRMT5	SIN3A	SMARCA2	SMARCB1	SMARCC1	SMARCC2	SMARCD1	SMARCD2	SMARCE1
MIPS_MRNA_DECAY_COMPLEX	http://www.broadinstitute.org/gsea/msigdb/cards/MIPS_MRNA_DECAY_COMPLEX	DCP2	EXOSC10	EXOSC2	EXOSC4	PARN	UPF1	UPF2	UPF3B	XRN1	XRN2
MIPS_TRAP_SMCC_MEDIATOR_COMPLEX	http://www.broadinstitute.org/gsea/msigdb/cards/MIPS_TRAP_SMCC_MEDIATOR_COMPLEX	MED1	MED11	MED17	MED18	MED22	MED25	MED29	MED4	MED8	MED19
MIPS_ARC92_MEDIATOR_COMPLEX	http://www.broadinstitute.org/gsea/msigdb/cards/MIPS_ARC92_MEDIATOR_COMPLEX	CDK8	MED1	MED12	MED13	MED14	MED15	MED16	MED17	MED23	MED25	MED26	MED6	MED7
MIPS_CRSP_MEDIATOR_2_COMPLEX	http://www.broadinstitute.org/gsea/msigdb/cards/MIPS_CRSP_MEDIATOR_2_COMPLEX	MED14	MED15	MED16	MED17	MED18	MED23	MED24	MED4	MED6	MED7
MIPS_CEN_COMPLEX	http://www.broadinstitute.org/gsea/msigdb/cards/MIPS_CEN_COMPLEX	BMI1	WDR11	CBX3	CBX8	CENPA	CENPB	CENPC1	CENPH	CENPI	CENPK	CENPL	CENPM	CENPO	COBLL1	CUL4A	DDB1	DHX38	FBL	HSPA5	HSPA8	KIAA1429	KIF23	LPPR3	MLF1IP	NUP93	RACGAP1	RING1	RNF2	RSF1	SHCBP1	SMARCA5	SRRT	SSRP1	SUPT16H	WTAP	ZC3H13	ZFP91
MIPS_RC_COMPLEX_DURING_S_PHASE_OF_CELL_CYCLE	http://www.broadinstitute.org/gsea/msigdb/cards/MIPS_RC_COMPLEX_DURING_S_PHASE_OF_CELL_CYCLE	CCNA2	CDK2	LIG1	PARP1	POLA1	POLD1	POLE	RFC1	RFC2	RPA1	RPA2	RPA3	TOP1
MIPS_RC_COMPLEX_DURING_G2_M_PHASE_OF_CELL_CYCLE	http://www.broadinstitute.org/gsea/msigdb/cards/MIPS_RC_COMPLEX_DURING_G2_M_PHASE_OF_CELL_CYCLE	CCNA2	CCNB1	CDK1	PARP1	POLA1	POLD1	POLE	RFC1	RFC2	RPA1	RPA2	RPA3	TOP1
MIPS_TFIIH_TRANSCRIPTION_FACTOR_COMPLEX	http://www.broadinstitute.org/gsea/msigdb/cards/MIPS_TFIIH_TRANSCRIPTION_FACTOR_COMPLEX	CCNH	CDK7	ERCC2	ERCC3	GTF2H1	GTF2H2	GTF2H3	GTF2H4	GTF2H5	MNAT1
MIPS_12S_U11_SNRNP	http://www.broadinstitute.org/gsea/msigdb/cards/MIPS_12S_U11_SNRNP	SNRNP25	SNRNP48	PDCD7	PRKRIP1	SRSF7	SNRPB	SNRPD1	SNRPD2	SNRPD3	SNRPE	SNRPF	SNRPG	TOE1	SNRNP35	YBX1
MIPS_EIF3_COMPLEX	http://www.broadinstitute.org/gsea/msigdb/cards/MIPS_EIF3_COMPLEX	EIF3A	EIF3B	EIF3C	EIF3D	EIF3E	EIF3L	EIF3F	EIF3G	EIF3H	EIF3I	EIF3J	EIF3K	EIF3M
MIPS_DNA_SYNTHESOME_COMPLEX	http://www.broadinstitute.org/gsea/msigdb/cards/MIPS_DNA_SYNTHESOME_COMPLEX	PCNA	POLA1	POLA2	POLD1	POLD2	POLD3	POLD4	POLE	POLE2	POLE3	POLE4	PRIM1	PRIM2	RFC1	RPA1	TOP1	TOP2A	TOP2B
MIPS_CF_IIAM_COMPLEX	http://www.broadinstitute.org/gsea/msigdb/cards/MIPS_CF_IIAM_COMPLEX	CAPRIN1	CLP1	CPSF3	CPSF6	CPSF7	DHX16	ERCC3	GTF2H4	MRE11A	NUDT21	PCF11	PTBP1	SFPQ	TJP1	U2AF1	U2AF2
MIPS_SMN_COMPLEX	http://www.broadinstitute.org/gsea/msigdb/cards/MIPS_SMN_COMPLEX	DDX20	GEMIN4	GEMIN5	GEMIN6	GEMIN7	GEMIN8	GEMIN2	SMN1	SNRPB	SNRPD1	SNRPD2	SNRPD3	SNRPE	SNRPF	SNRPG	STRAP
MIPS_HISTONE_H31_COMPLEX	http://www.broadinstitute.org/gsea/msigdb/cards/MIPS_HISTONE_H31_COMPLEX	ASF1A	ASF1B	CHAF1A	CHAF1B	HAT1	HIST1H3A	HIST2H4B	IPO4	NASP	RBBP4
MIPS_INTEGRATOR_COMPLEX	http://www.broadinstitute.org/gsea/msigdb/cards/MIPS_INTEGRATOR_COMPLEX	CPSF3L	INTS1	INTS10	INTS12	INTS2	INTS3	INTS4	INTS5	INTS6	INTS7	INTS8	INTS9
MIPS_DSS1_COMPLEX	http://www.broadinstitute.org/gsea/msigdb/cards/MIPS_DSS1_COMPLEX	BRCA2	CPSF3L	INTS10	INTS2	INTS4	INTS5	INTS6	INTS7	INTS8	INTS9	LENG8	SAC3D1	SHFM1
MIPS_INTEGRATOR_RNAPII_COMPLEX	http://www.broadinstitute.org/gsea/msigdb/cards/MIPS_INTEGRATOR_RNAPII_COMPLEX	CPSF3L	INTS1	INTS10	INTS12	INTS2	INTS3	INTS4	INTS5	INTS6	INTS7	INTS8	INTS9	POLR2A	POLR2B
MIPS_CENP_A_NAC_CAD_COMPLEX	http://www.broadinstitute.org/gsea/msigdb/cards/MIPS_CENP_A_NAC_CAD_COMPLEX	APITD1	CENPC1	CENPH	CENPK	CENPL	CENPM	CENPN	CENPO	CENPP	CENPQ	CENPT	ITGB3BP	MLF1IP
MIPS_C_COMPLEX_SPLICEOSOME	http://www.broadinstitute.org/gsea/msigdb/cards/MIPS_C_COMPLEX_SPLICEOSOME	AQR	C19orf29	CDC40	CDC5L	CRNKL1	CWC15	CWC22	DDX23	DDX41	DDX5	DGCR14	DHX35	DHX38	DHX8	EFTUD2	EIF4A3	FRG1	GPATCH1	HNRNPA1	HNRNPA2B1	HNRNPA3	HNRNPC	HNRNPF	HNRNPH1	HNRNPK	HNRNPM	HNRNPR	HNRNPU	ISY1	LSM2	LSM3	MAGOH	WDR83	PABPC1	PLRG1	PNN	PPIE	PPIL1	PPIL3	PPWD1	PRPF19	PRPF4B	PRPF6	PRPF8	RALY	RBM22	RBM8A	RBMX
MIPS_CDC5L_COMPLEX	http://www.broadinstitute.org/gsea/msigdb/cards/MIPS_CDC5L_COMPLEX	BCAS2	BZW1	CDC5L	CWC15	DYNC1H1	GCN1L1	HSPA8	ILF2	PLRG1	PPM1D	PPP1CA	PRKDC	PRPF19	SCAF8	RBMX	SF3B1	SF3B2	SF3B4	SFI1	SFPQ	SRSF1	SRSF2	SNRPA	SNRPA1	SNRPD1	SNRPD2	SNRPD3	SRRM1	TCF4	TOP2A
MIPS_ESCRT_III_COMPLEX	http://www.broadinstitute.org/gsea/msigdb/cards/MIPS_ESCRT_III_COMPLEX	CHMP1A	CHMP1B	CHMP2A	CHMP2B	CHMP4A	CHMP4B	CHMP4C	CHMP5	CHMP6	CHMP3
MIPS_E2F_6_COMPLEX	http://www.broadinstitute.org/gsea/msigdb/cards/MIPS_E2F_6_COMPLEX	E2F6	EHMT1	EHMT2	GJB3	L3MBTL2	MAX	MGA	PCGF6	RING1	RNF2	TFDP1	YAF2
MIPS_H2AX_COMPLEX_ISOLATED_FROM_CELLS_WITHOUT_IR_EXPOSURE	http://www.broadinstitute.org/gsea/msigdb/cards/MIPS_H2AX_COMPLEX_ISOLATED_FROM_CELLS_WITHOUT_IR_EXPOSURE	CALM2	CALR	EIF3L	H2AFX	HIST2H4B	HIST3H2BB	HNRNPR	HSPA5	NPM1	PABPC1	SSB	SSRP1	SUPT16H
MIPS_H2AX_COMPLEX_II	http://www.broadinstitute.org/gsea/msigdb/cards/MIPS_H2AX_COMPLEX_II	CALR	CSDA	H2AFX	HIST1H2BB	HIST1H2BM	HIST2H4B	HIST3H2BB	HSPA5	NPM1	PTCD3
MIPS_WINAC_COMPLEX	http://www.broadinstitute.org/gsea/msigdb/cards/MIPS_WINAC_COMPLEX	ACTL6A	ARID1A	BAZ1B	CHAF1A	SMARCA2	SMARCA4	SMARCB1	SMARCC1	SMARCC2	SMARCD1	SMARCE1	SUPT16H	TOP2B	VDR
MIPS_EBAFB_COMPLEX	http://www.broadinstitute.org/gsea/msigdb/cards/MIPS_EBAFB_COMPLEX	ACTL6A	ARID1B	MLLT1	SMARCA4	SMARCB1	SMARCC1	SMARCC2	SMARCD1	SMARCD2	SMARCE1
MIPS_EBAFA_COMPLEX	http://www.broadinstitute.org/gsea/msigdb/cards/MIPS_EBAFA_COMPLEX	ACTL6A	ARID1A	MLLT1	SMARCA4	SMARCB1	SMARCC1	SMARCC2	SMARCD1	SMARCD2	SMARCE1
MIPS_ALL_1_SUPERCOMPLEX	http://www.broadinstitute.org/gsea/msigdb/cards/MIPS_ALL_1_SUPERCOMPLEX	KDM1A	CHD3	CPSF2	EFTUD2	HDAC1	HDAC2	MBD3	MLL	MTA2	RAN	RBBP4	RBBP5	RBBP7	SAP18	SAP30	SIN3A	SMARCA2	SMARCA5	SMARCB1	SMARCC1	SMARCC2	SYMPK	TAF1	TAF12	TAF6	TAF9	TBP	WDR5
MIPS_LARGE_DROSHA_COMPLEX	http://www.broadinstitute.org/gsea/msigdb/cards/MIPS_LARGE_DROSHA_COMPLEX	DDX1	DDX17	DDX3X	DDX5	DGCR8	DHX15	EWSR1	FUS	HNRNPH1	HNRNPM	HNRNPU	HNRNPUL1	HNRPDL	ILF2	ILF3	RALY	DROSHA	SRPK1	TAF15	TARDBP
MIPS_NCOR1_COMPLEX	http://www.broadinstitute.org/gsea/msigdb/cards/MIPS_NCOR1_COMPLEX	HDAC3	NCOR1	SF3A1	SF3B3	SMARCA4	SMARCB1	SMARCC1	SMARCC2	SRCAP	TRIM28
MIPS_SMN_POLII_RHA_COMPLEX	http://www.broadinstitute.org/gsea/msigdb/cards/MIPS_SMN_POLII_RHA_COMPLEX	DDX20	DHX9	GEMIN4	GTF2B	POLR2A	GEMIN2	SNRPB	SNRPB2	SNRPN	TBP
MIPS_KAISO_NCOR_COMPLEX	http://www.broadinstitute.org/gsea/msigdb/cards/MIPS_KAISO_NCOR_COMPLEX	CORO2A	GPS2	HDAC3	KDM4A	KIF11	NCOR1	TBL1X	TBL1XR1	TRIM33	ZBTB33
MIPS_HES1_PROMOTER_NOTCH_ENHANCER_COMPLEX	http://www.broadinstitute.org/gsea/msigdb/cards/MIPS_HES1_PROMOTER_NOTCH_ENHANCER_COMPLEX	CCNT1	CDK7	CDK8	CDK9	EP300	MAML1	MED1	NOTCH1	POLR2A	RBPJ	INPP5K	SUPT16H	SUPT6H
MIPS_RNA_POLYMERASE_II	http://www.broadinstitute.org/gsea/msigdb/cards/MIPS_RNA_POLYMERASE_II	CTDP1	GTF2B	GTF2F1	GTF2F2	POLR2A	POLR2B	POLR2C	POLR2D	POLR2E	POLR2F	POLR2G	POLR2H	POLR2I	POLR2J	POLR2K	POLR2L	RPAP1
MIPS_HCF_1_COMPLEX	http://www.broadinstitute.org/gsea/msigdb/cards/MIPS_HCF_1_COMPLEX	ASH2L	HCFC1	HDAC1	HDAC2	HSPA4	HSPA5	HSPA8	OGT	RBBP4	RBBP7	SAP30	SETD1A	SIN3A	SIN3B	SP1	SUDS3	WDR5	HSP90AA1	HSP90AB1
MIPS_FA_COMPLEX	http://www.broadinstitute.org/gsea/msigdb/cards/MIPS_FA_COMPLEX	BLM	FANCA	FANCB	FANCC	FANCE	FANCF	FANCG	FANCL	RMI1	RPA1	TOP3A
MIPS_17S_U2_SNRNP	http://www.broadinstitute.org/gsea/msigdb/cards/MIPS_17S_U2_SNRNP	CHERP	DDX46	DHX15	DNAJC8	HMG20B	HSPD1	PHF5A	PUF60	RBM17	SF3A1	SF3A2	SF3A3	SF3B1	SF3B14	SF3B2	SF3B3	SF3B4	SF3B5	SRSF1	SMNDC1	SNRPA1	SNRPB	SNRPB2	SNRPD1	SNRPD2	SNRPD3	SNRPE	SNRPF	SNRPG	U2SURP	TRAP1	U2AF1	U2AF2
MIPS_RSMAD_COMPLEX	http://www.broadinstitute.org/gsea/msigdb/cards/MIPS_RSMAD_COMPLEX	ARID1B	CREBBP	NCOA3	SMAD2	SMAD3	SMAD4	SMARCA4	SMARCC1	SMARCC2	TRIM33
MIPS_ING2_COMPLEX	http://www.broadinstitute.org/gsea/msigdb/cards/MIPS_ING2_COMPLEX	ARID4A	BRMS1	BRMS1L	HDAC1	HDAC2	ING2	RBBP4	RBBP7	SAP130	SAP30	SIN3A	SUDS3
MIPS_ING5_COMPLEX	http://www.broadinstitute.org/gsea/msigdb/cards/MIPS_ING5_COMPLEX	BRD1	BRPF1	BRPF3	MEAF6	ING5	KAT7	KAT6A	KAT6B	PHF15	PHF16	PHF17
MIPS_MULTISYNTHETASE_COMPLEX	http://www.broadinstitute.org/gsea/msigdb/cards/MIPS_MULTISYNTHETASE_COMPLEX	DARS	EEF1E1	EPRS	IARS	AIMP2	KARS	LARS	MARS	QARS	RARS	AIMP1
MIPS_NOP56P_ASSOCIATED_PRE_RRNA_COMPLEX	http://www.broadinstitute.org/gsea/msigdb/cards/MIPS_NOP56P_ASSOCIATED_PRE_RRNA_COMPLEX	ACTA2	ACTG2	BRIX1	DDX21	DHX9	EBNA1BP2	EEF1A1	EEF2	FBL	GNL3	H1FX	HIST1H1D	HIST1H2BM	HNRNPA1	HNRNPM	HNRNPU	IGF2BP1	ILF2	ILF3	LUC7L2	LYAR	MYBBP1A	NAP1L1	NCL	NHP2L1	NOP58	NOP56	NOLC1	NPM1	PWP1	RBM28	RPL10	RPL10A	RPL11	RPL12	RPL13	RPL13A	RPL14	RPL15	RPL17	RPL18	RPL18A	RPL19	RPL21	RPL22	RPL23	RPL23A	RPL24
MIPS_RNA_POLYMERASE_II_COMPLEX_CHROMATIN_STRUCTURE_MODIFYING	http://www.broadinstitute.org/gsea/msigdb/cards/MIPS_RNA_POLYMERASE_II_COMPLEX_CHROMATIN_STRUCTURE_MODIFYING	CCNC	CDK8	DRAP1	GTF2B	GTF2E1	GTF2F1	GTF2H1	MED21	PCSK4	POLR2A	SMARCB1	SMARCC1	SMARCC2	TBP	SMARCA2	SMARCA4	SMARCD1	SMARCD2	SMARCD3
MIPS_RNA_POLYMERASE_II_COMPLEX_CHROMATIN_STRUCTURE_MODIFYING_1	http://www.broadinstitute.org/gsea/msigdb/cards/MIPS_RNA_POLYMERASE_II_COMPLEX_CHROMATIN_STRUCTURE_MODIFYING_1	ACTL6A	CCNC	CDK8	MED21	SMARCB1	SMARCC1	SMARCC2	SMARCE1	SMARCD1	SMARCD2	SMARCD3
MIPS_RNA_POLYMERASE_II_COMPLEX_CHROMATIN_STRUCTURE_MODIFYING_2	http://www.broadinstitute.org/gsea/msigdb/cards/MIPS_RNA_POLYMERASE_II_COMPLEX_CHROMATIN_STRUCTURE_MODIFYING_2	CCNC	CDK8	CREBBP	ERCC3	GTF2B	GTF2F1	GTF2H3	MED21	KAT2B	POLR2A	SMARCA2	SMARCA4	SMARCB1
MIPS_UTX_MLL2_3_COMPLEX	http://www.broadinstitute.org/gsea/msigdb/cards/MIPS_UTX_MLL2_3_COMPLEX	ASH2L	PROSER1	MLL2	MLL3	N4BP2	NCOA6	PAXIP1	RBBP5	PPP6R3	KDM6A	WDR5	ZNF281
MIPS_DGCR8_MULTIPROTEIN_COMPLEX	http://www.broadinstitute.org/gsea/msigdb/cards/MIPS_DGCR8_MULTIPROTEIN_COMPLEX	DDX17	DDX5	DGCR8	DHX9	FUS	HNRNPH1	HNRNPR	HNRNPU	HSPA5	ILF3	NCL
MIPS_NK_3_GROUCHO_HIPK2_SIN3A_RBPA48_HDAC1_COMPLEX	http://www.broadinstitute.org/gsea/msigdb/cards/MIPS_NK_3_GROUCHO_HIPK2_SIN3A_RBPA48_HDAC1_COMPLEX	HDAC1	HIPK2	RBBP4	SIN3A	NKX3-1	NKX3-2	TLE1	TLE2	TLE3	TLE4	TLE6
MIPS_POLYCYSTIN_1_MULTIPROTEIN_COMPLEX	http://www.broadinstitute.org/gsea/msigdb/cards/MIPS_POLYCYSTIN_1_MULTIPROTEIN_COMPLEX	ACTN1	BCAR1	CDH1	CTNNB1	JUP	PKD1	PTK2	PXN	SRC	TLN1	VCL
MIPS_TNF_ALPHA_NF_KAPPA_B_SIGNALING_COMPLEX	http://www.broadinstitute.org/gsea/msigdb/cards/MIPS_TNF_ALPHA_NF_KAPPA_B_SIGNALING_COMPLEX	CHUK	IKBKG	KPNA3	NFKB1	NFKB2	NFKBIA	NFKBIB	NFKBIE	REL	RELA	RELB	TNIP2
MIPS_TNF_ALPHA_NF_KAPPA_B_SIGNALING_COMPLEX_1	http://www.broadinstitute.org/gsea/msigdb/cards/MIPS_TNF_ALPHA_NF_KAPPA_B_SIGNALING_COMPLEX_1	CHUK	FBXW7	IKBKB	IKBKG	MAP3K14	NFKB2	REL	RELA	SEC16A	USP2
MIPS_PTIP_HMT_COMPLEX	http://www.broadinstitute.org/gsea/msigdb/cards/MIPS_PTIP_HMT_COMPLEX	ASH2L	DPY30	MLL3	NCOA6	C16orf53	PAXIP1	RBBP5	KDM6A	MLL4	WDR5
MIPS_TNF_ALPHA_NF_KAPPA_B_SIGNALING_COMPLEX_2	http://www.broadinstitute.org/gsea/msigdb/cards/MIPS_TNF_ALPHA_NF_KAPPA_B_SIGNALING_COMPLEX_2	ANKRD28	BTRC	CHUK	CUL1	IKBKE	NFKB2	PPP6C	REL	RELA	PPP6R1	PPP6R2	SKP1
MIPS_KINASE_MATURATION_COMPLEX_1	http://www.broadinstitute.org/gsea/msigdb/cards/MIPS_KINASE_MATURATION_COMPLEX_1	CDC37	HSP90AA1	HSP90AB1	HSPA4	MAP2K5	MAP3K3	MARK2	PDRG1	PFDN2	TRAF7	YWHAB	YWHAE	YWHAG	YWHAH	YWHAQ	YWHAZ
MIPS_CHUK_NFKB2_REL_IKBKG_SPAG9_NFKB1_NFKBIE_COPB2_TNIP1_NFKBIA_RELA_TNIP2_COMPLEX	http://www.broadinstitute.org/gsea/msigdb/cards/MIPS_CHUK_NFKB2_REL_IKBKG_SPAG9_NFKB1_NFKBIE_COPB2_TNIP1_NFKBIA_RELA_TNIP2_COMPLEX	CHUK	COPB2	IKBKG	NFKB1	NFKB2	NFKBIA	NFKBIE	REL	RELA	SPAG9	TNIP1	TNIP2
MIPS_TNF_ALPHA_NF_KAPPA_B_SIGNALING_COMPLEX_3	http://www.broadinstitute.org/gsea/msigdb/cards/MIPS_TNF_ALPHA_NF_KAPPA_B_SIGNALING_COMPLEX_3	CHUK	DDX3X	GLG1	GTF2I	IKBKG	MAP3K8	NFKB1	NFKB2	NFKBIA	NFKBIB	REL	RELA	RELB	RPL30	RPL6	RPS13	TNIP2
MIPS_TNF_ALPHA_NF_KAPPA_B_SIGNALING_COMPLEX_5	http://www.broadinstitute.org/gsea/msigdb/cards/MIPS_TNF_ALPHA_NF_KAPPA_B_SIGNALING_COMPLEX_5	CD3EAP	CHUK	CUL1	FBXW11	IKBKB	IKBKG	IQGAP2	KPNA2	LRPPRC	MCC	MTIF2	NFKB1	NFKB2	NFKBIB	PDCD2	POLR1A	POLR1B	POLR1D	POLR1E	POLR2H	POLR2L	RASAL2	REL	RELA	SKP1
MIPS_TNF_ALPHA_NF_KAPPA_B_SIGNALING_COMPLEX_6	http://www.broadinstitute.org/gsea/msigdb/cards/MIPS_TNF_ALPHA_NF_KAPPA_B_SIGNALING_COMPLEX_6	CDC37	CHUK	FBL	HSP90AA1	HSP90AB1	IKBKB	IKBKG	MAP3K14	RPL30	RPL4	RPL6	RPL8	RPS11	RPS13
MIPS_TNF_ALPHA_NF_KAPPA_B_SIGNALING_COMPLEX_10	http://www.broadinstitute.org/gsea/msigdb/cards/MIPS_TNF_ALPHA_NF_KAPPA_B_SIGNALING_COMPLEX_10	ATG16L1	CCAR1	CDC37	CHUK	HSP90AA1	HSP90AB1	IKBKG	NFKBIB	TBK1	TXLNA
MIPS_TRBP_CONTAINING_COMPLEX_1	http://www.broadinstitute.org/gsea/msigdb/cards/MIPS_TRBP_CONTAINING_COMPLEX_1	RSL24D1	DICER1	EIF6	MOV10	RPL10A	RPL11	RPL12	RPL13	RPL14	RPL15	RPL18A	RPL19	RPL21	RPL27	RPL28	RPL30	RPL32	RPL34	RPL35A	RPL36	RPL37A	RPL7	RPL7A	RPLP1	RPLP2
MIPS_MLL1_WDR5_COMPLEX	http://www.broadinstitute.org/gsea/msigdb/cards/MIPS_MLL1_WDR5_COMPLEX	ASH2L	C17orf49	INO80C	CHD8	E2F6	HCFC1	HSPA4	KIAA1267	LAS1L	MCRS1	MGAM	MLL	KAT8	PELP1	PHF20	PRPF31	RBBP5	RNF2	RUVBL1	SENP3	TAF1	TAF4	TAF6	TAF7	TAF9	TEX10	WDR5
MIPS_MEDIATOR_COMPLEX_1	http://www.broadinstitute.org/gsea/msigdb/cards/MIPS_MEDIATOR_COMPLEX_1	MED1	MED10	MED11	MED13	MED13L	MED14	MED15	MED16	MED17	MED18	MED20	MED21	MED22	MED23	MED24	MED25	MED26	MED27	MED29	MED30	MED31	MED4	MED6	MED7	MED8	MED19	OPA1
MIPS_EMERIN_COMPLEX_24	http://www.broadinstitute.org/gsea/msigdb/cards/MIPS_EMERIN_COMPLEX_24	BANF2	C1QBP	EMD	HIST1H1A	HIST1H3A	HNRNPU	LMNA	LMNB1	MCM2	MCM4	MCM6	NMI	RB1	RBL2	SAP130
MIPS_EMERIN_COMPLEX_25	http://www.broadinstitute.org/gsea/msigdb/cards/MIPS_EMERIN_COMPLEX_25	ACTB	BANF1	BCCIP	CDC37	EMD	G3BP1	HNRNPK	LMNB1	LSM2	NAA38	SAP130	SNRPD1	SSB	YWHAB	YWHAE	ZRANB2
MIPS_EMERIN_COMPLEX_32	http://www.broadinstitute.org/gsea/msigdb/cards/MIPS_EMERIN_COMPLEX_32	ACTB	BANF2	CHD4	DPY30	EMD	HDAC1	HDAC3	HIST1H3A	LMNB1	MED4	NMI	RBL1	RBL2	RCOR1	SAP18	SMARCB1	SMARCC1	SMARCC2	SPTAN1	TBL1XR1	TBL1Y	TRIM28
MIPS_EMERIN_COMPLEX_52	http://www.broadinstitute.org/gsea/msigdb/cards/MIPS_EMERIN_COMPLEX_52	ACTB	API5	C1QBP	CKB	DDX39A	EMD	HDGF	HIST1H1A	HNRNPK	HNRNPL	HNRNPU	ILF3	IQGAP1	LEMD3	LMNB1	NAA38	NMI	PDCD4	RBL2	SNRPD1	THRA	YWHAE	YWHAQ
REACTOME_GLYCOGEN_BREAKDOWN_GLYCOGENOLYSIS	http://www.broadinstitute.org/gsea/msigdb/cards/REACTOME_GLYCOGEN_BREAKDOWN_GLYCOGENOLYSIS	AGL	GYG1	PGM1	PHKA1	PHKA2	PHKB	PHKG1	PHKG2	PGM2	PYGB	PYGL	PYGM	PHKA1P1	LOC650556	CALM1	CALM2	CALM3	GYG2
REACTOME_TRANSLATION	http://www.broadinstitute.org/gsea/msigdb/cards/REACTOME_TRANSLATION	SEC61B	RPL35	EEF1DP1	RPL7AP27	DDOST	EEF1A1	EEF1B2	EEF1D	EEF1G	EEF2	EIF1AX	EIF2S1	EIF2B1	EIF2S3	EIF4A1	EIF4A2	EIF4B	EIF4E	EIF4EBP1	EIF4G1	EIF5	ETF1	FAU	TRAM1	SEC11A	SEC61G	RPL13A	GSPT2	RPL36	PABPC1	EIF3K	RPL10P16	FAM153A	SPCS1	SEC61A1	EIF3FP3	RPL36P14	EIF3E	RPSAP12	RPS8P10	RPL7AP66	RPL10P9	RPS12P4	RPSA	RPS26P10	RPL23AP2	RPS12P22	RPL21P29
REACTOME_PYRIMIDINE_CATABOLISM	http://www.broadinstitute.org/gsea/msigdb/cards/REACTOME_PYRIMIDINE_CATABOLISM	UPP2	DPYD	DPYS	TYMP	NT5C	NT5E	NT5C3	UPB1	NT5M	AGXT2	UPP1	NT5C1A
REACTOME_RNA_POL_III_TRANSCRIPTION_INITIATION_FROM_TYPE_2_PROMOTER	http://www.broadinstitute.org/gsea/msigdb/cards/REACTOME_RNA_POL_III_TRANSCRIPTION_INITIATION_FROM_TYPE_2_PROMOTER	POLR3F	POLR3C	POLR3A	LZTS1	POLR3H	BRF1	GTF3C2	POLR1D	POLR3K	POLR2E	POLR2F	POLR2H	POLR2K	POLR2L	POLR3B	POLR3E	POLR3D	TBP	POLR3GL	GTF3C5	GTF3C4	GTF3C3	POLR1C
REACTOME_INHIBITION_OF_THE_PROTEOLYTIC_ACTIVITY_OF_APC_C_REQUIRED_FOR_THE_ONSET_OF_ANAPHASE_BY_MITOTIC_SPINDLE_CHECKPOINT_COMPONENTS	http://www.broadinstitute.org/gsea/msigdb/cards/REACTOME_INHIBITION_OF_THE_PROTEOLYTIC_ACTIVITY_OF_APC_C_REQUIRED_FOR_THE_ONSET_OF_ANAPHASE_BY_MITOTIC_SPINDLE_CHECKPOINT_COMPONENTS	ANAPC10	UBE2C	CDC26	ANAPC2	ANAPC4	MAD2L1	ANAPC5	ANAPC7	ANAPC11	ANAPC1	LOC647654	LOC649620	LOC650621	LOC651763	BUB1B	CDC26P1	LOC730594	UBE2D1	UBE2E1	CDC23	CDC16	BUB3	CDC20	CDC27
REACTOME_PYRUVATE_METABOLISM_AND_CITRIC_ACID_TCA_CYCLE	http://www.broadinstitute.org/gsea/msigdb/cards/REACTOME_PYRUVATE_METABOLISM_AND_CITRIC_ACID_TCA_CYCLE	ADHFE1	CS	DLAT	DLD	DLST	FH	NNT	SLC16A8	LOC283398	IDH1	IDH2	IDH3A	IDH3B	IDH3G	LDHA	LDHB	MDH2	OGDH	ACO2	PDHA1	PDHB	PDK1	PDK2	PDK3	PDK4	PDP1	PDPR	PDP2	SDHA	SDHB	SDHC	SDHD	SUCLA2P1	LOC646675	LOC646677	LOC650667	LOC650674	LOC650883	LOC651820	SLC16A1	BSG	D2HGDH	L2HGDH	PDHX	SUCLG2	SUCLG1	SUCLA2	SLC16A3
REACTOME_EXTRINSIC_PATHWAY_FOR_APOPTOSIS	http://www.broadinstitute.org/gsea/msigdb/cards/REACTOME_EXTRINSIC_PATHWAY_FOR_APOPTOSIS	FAS	FASLG	TNF	TNFRSF1A	TRAF2	CASP8	CASP10	TRADD	RIPK1	TNFSF10	FADD	TNFRSF10B	CFLAR
REACTOME_PTM_GAMMA_CARBOXYLATION_HYPUSINE_FORMATION_AND_ARYLSULFATASE_ACTIVATION	http://www.broadinstitute.org/gsea/msigdb/cards/REACTOME_PTM_GAMMA_CARBOXYLATION_HYPUSINE_FORMATION_AND_ARYLSULFATASE_ACTIVATION	ARSK	DHPS	EIF5A	F2	F7	F9	F10	ARSG	SUMF2	GGCX	SUMF1	ARSI	ARSH	ARSA	ARSB	STS	ARSE	ARSF	FURIN	PROC	PROS1	EIF5A2	LOC652612	VKORC1	ARSJ	DOHH	PROZ
REACTOME_APOPTOTIC_CLEAVAGE_OF_CELLULAR_PROTEINS	http://www.broadinstitute.org/gsea/msigdb/cards/REACTOME_APOPTOTIC_CLEAVAGE_OF_CELLULAR_PROTEINS	BCAP31	ADD1	CTNNB1	DSG1	DSG2	DSG3	DSP	ACIN1	FNTA	GAS2	DBNL	GSN	APC	BIRC2	LMNA	LMNB1	MAPT	OCLN	MST4	PKP1	PLEC	PRKCD	PRKCQ	PTK2	ROCK1	SATB1	LOC647859	LOC652460	BMX	SPTAN1	TJP1	ROCK1P1	VIM	CASP3	CASP6	CASP7	CASP8	STK24	TJP2	CDH1
REACTOME_RNA_POL_I_TRANSCRIPTION_TERMINATION	http://www.broadinstitute.org/gsea/msigdb/cards/REACTOME_RNA_POL_I_TRANSCRIPTION_TERMINATION	CDK7	ERCC2	ERCC3	POLR1A	PTRF	GTF2H1	GTF2H2	GTF2H3	GTF2H4	MNAT1	POLR1D	POLR2H	POLR2K	LOC652857	GTF2H2B	UBTF	POLR1B	TAF1C	TAF1B	TAF1A	CCNH	POLR1C
REACTOME_FORMATION_OF_THE_TERNARY_COMPLEX_AND_SUBSEQUENTLY_THE_43S_COMPLEX	http://www.broadinstitute.org/gsea/msigdb/cards/REACTOME_FORMATION_OF_THE_TERNARY_COMPLEX_AND_SUBSEQUENTLY_THE_43S_COMPLEX	EIF1AX	EIF2S1	EIF2S3	FAU	EIF3K	EIF3FP3	EIF3E	RPSAP12	RPS8P10	RPS12P4	RPSA	RPS26P10	RPS12P22	RPS26P35	RPS2	RPS3	RPS3A	RPS4X	RPS4Y1	RPS5	RPS6	RPS7	RPS8	RPS9	RPS10	RPS11	RPS12	RPS13	RPS14	RPS15	RPS15A	RPS16	RPS17	RPS18	RPS19	RPS20	RPS21	RPS23	RPS24	RPS25	RPS26	RPS27	RPS27A	RPS28	RPS29	RPS29P3	RPS26P28	RPS26P20
REACTOME_ACTIVATION_OF_THE_PRE_REPLICATIVE_COMPLEX	http://www.broadinstitute.org/gsea/msigdb/cards/REACTOME_ACTIVATION_OF_THE_PRE_REPLICATIVE_COMPLEX	CDK2	DBF4	ORC6	ORC3	POLA2	RPA4	MCM2	MCM3	MCM4	MCM5	MCM6	MCM7	ORC1	ORC2	ORC4	ORC5	POLA1	POLE	POLE2	MCM10	PRIM1	PRIM2	RPA1	RPA2	RPA3	LOC645084	CDT1	CDC7	CDC45	MCM8	CDC6
REACTOME_PROCESSING_OF_INTRONLESS_PRE_MRNAS	http://www.broadinstitute.org/gsea/msigdb/cards/REACTOME_PROCESSING_OF_INTRONLESS_PRE_MRNAS	PAPOLA	CLP1	NUDT21	CSTF1	CSTF2	CSTF3	NCBP2	CPSF1	NCBP1	PCF11	CPSF3	CPSF2	CPSF7	PABPN1
REACTOME_GAP_JUNCTION_DEGRADATION	http://www.broadinstitute.org/gsea/msigdb/cards/REACTOME_GAP_JUNCTION_DEGRADATION	AP2M1	CLTA	CLTB	CLTC	DAB2	DNM1	DNM2	GJA1	MYO6	CLTCL1
REACTOME_BASE_EXCISION_REPAIR	http://www.broadinstitute.org/gsea/msigdb/cards/REACTOME_BASE_EXCISION_REPAIR	CCNO	POLD3	FEN1	SMUG1	APEX1	LIG1	LIG3	MPG	MUTYH	NTHL1	OGG1	PCNA	POLB	POLD1	POLD2	POLD4	TDG	XRCC1	MBD4
REACTOME_BILE_ACID_AND_BILE_SALT_METABOLISM	http://www.broadinstitute.org/gsea/msigdb/cards/REACTOME_BILE_ACID_AND_BILE_SALT_METABOLISM	ACOT8	SLCO1B1	CYP46A1	SLC27A5	SLC27A2	AKR1C4	CYP7A1	CYP8B1	CYP27A1	ALB	FABP6	AMACR	SLCO1B3	HSD17B4	CYP39A1	BAAT	SCP2	SLC10A1	SLC10A2	SLCO1A2	AKR1D1	HSD3B7	ACOX2	ABCB11	ABCC3	CH25H	CYP7B1
REACTOME_SYNTHESIS_OF_BILE_ACIDS_AND_BILE_SALTS_VIA_7ALPHA_HYDROXYCHOLESTEROL	http://www.broadinstitute.org/gsea/msigdb/cards/REACTOME_SYNTHESIS_OF_BILE_ACIDS_AND_BILE_SALTS_VIA_7ALPHA_HYDROXYCHOLESTEROL	ACOT8	SLC27A5	SLC27A2	AKR1C4	CYP7A1	CYP8B1	CYP27A1	AMACR	HSD17B4	BAAT	SCP2	AKR1D1	HSD3B7	ACOX2	ABCB11
REACTOME_RECYCLING_OF_BILE_ACIDS_AND_SALTS	http://www.broadinstitute.org/gsea/msigdb/cards/REACTOME_RECYCLING_OF_BILE_ACIDS_AND_SALTS	SLCO1B1	SLC27A5	ALB	FABP6	SLCO1B3	BAAT	SLC10A1	SLC10A2	SLCO1A2	ABCB11	ABCC3
REACTOME_SIGNALING_BY_RHO_GTPASES	http://www.broadinstitute.org/gsea/msigdb/cards/REACTOME_SIGNALING_BY_RHO_GTPASES	FAM13A	NET1	DLC1	VAV3	RALBP1	AKAP13	CHN1	CHN2	ARAP2	ARAP1	TAGAP	FGD4	ARHGAP36	RHOV	ECT2	A2M	FGD2	FGD1	ARHGAP26	RHOBTB2	ARHGEF9	ARHGEF12	ARHGEF18	SRGAP2	RHOQ	HMHA1	ARHGAP8	ARHGAP30	NGEF	TIAM2	GDI1	GDI2	ARHGEF16	ABR	ARHGAP35	RACGAP1	RHOD	ARHGAP40	RHOA	RHOB	RHOC	RHOG	ARHGAP1	ARHGAP4	ARHGAP6	ARHGDIA	ARHGDIB	ARHGDIG
REACTOME_SIGNALING_BY_WNT	http://www.broadinstitute.org/gsea/msigdb/cards/REACTOME_SIGNALING_BY_WNT	FRAT1	PSMD14	FAM123B	PSMA8	CSNK1A1	CTNNB1	PSME4	FRAT2	APC	PPP2CA	PPP2CB	PPP2R1A	PPP2R1B	PPP2R5A	PPP2R5B	PPP2R5C	PPP2R5D	PPP2R5E	PSMA1	PSMA2	PSMA3	PSMA4	PSMA5	PSMA6	PSMA7	PSMB1	PSMB2	PSMB3	PSMB4	PSMB5	PSMB6	PSMB7	PSMB8	PSMB9	PSMB10	PSMC1	PSMC2	PSMC3	PSMC4	PSMC5	PSMC6	PSMD1	PSMD2	PSMD3	PSMD4	PSMD5	PSMD7	PSMD8
REACTOME_METABOLISM_OF_NON_CODING_RNA	http://www.broadinstitute.org/gsea/msigdb/cards/REACTOME_METABOLISM_OF_NON_CODING_RNA	SNUPN	PRMT5	NUP50	NUPL2	DDX20	SNRPD2P1	CLNS1A	NUP35	NCBP2	NUP205	NUP210	NUP188	NUP62	GEMIN5	NUP43	NCBP1	NUP88	GEMIN4	PHAX	NUP54	NUP133	NUP107	RANBP2	SMN1	SMN2	SNRPB	SNRPD1	SNRPD2	SNRPD3	SNRPE	SNRPF	SNRPG	TPR	NUP37	WDR77	GEMIN7	GEMIN6	NUP85	NUP214	AAAS	SEH1L	RAE1	GEMIN2	NUP155	TGS1	NUP93	NUPL1	POM121
REACTOME_SYNTHESIS_OF_BILE_ACIDS_AND_BILE_SALTS_VIA_24_HYDROXYCHOLESTEROL	http://www.broadinstitute.org/gsea/msigdb/cards/REACTOME_SYNTHESIS_OF_BILE_ACIDS_AND_BILE_SALTS_VIA_24_HYDROXYCHOLESTEROL	CYP46A1	SLC27A5	SLC27A2	AKR1C4	CYP8B1	CYP27A1	AMACR	CYP39A1	AKR1D1	HSD3B7
REACTOME_SYNTHESIS_OF_BILE_ACIDS_AND_BILE_SALTS	http://www.broadinstitute.org/gsea/msigdb/cards/REACTOME_SYNTHESIS_OF_BILE_ACIDS_AND_BILE_SALTS	ACOT8	CYP46A1	SLC27A5	SLC27A2	AKR1C4	CYP7A1	CYP8B1	CYP27A1	AMACR	HSD17B4	CYP39A1	BAAT	SCP2	AKR1D1	HSD3B7	ACOX2	ABCB11	CH25H	CYP7B1
REACTOME_METABOLISM_OF_STEROID_HORMONES_AND_VITAMINS_A_AND_D	http://www.broadinstitute.org/gsea/msigdb/cards/REACTOME_METABOLISM_OF_STEROID_HORMONES_AND_VITAMINS_A_AND_D	CGA	CYP2R1	CLPS	STARD4	STARD6	CYP11A1	CYP11B1	CYP11B2	CYP17A1	CYP19A1	CYP21A2	CYP24A1	CYP27B1	AKR1B1	GC	HSD3B1	HSD3B2	HSD11B1	HSD17B1	HSD17B3	LHB	LRP2	RDH11	BCMO1	PNLIP	POMC	LGMN	RBP2	SRD5A1	SRD5A2	STAR	SRD5A3	CUBN	STARD5	LRAT
REACTOME_ANDROGEN_BIOSYNTHESIS	http://www.broadinstitute.org/gsea/msigdb/cards/REACTOME_ANDROGEN_BIOSYNTHESIS	CGA	CYP17A1	HSD3B1	HSD3B2	HSD17B3	LHB	POMC	SRD5A1	SRD5A2	SRD5A3
REACTOME_SIGNALLING_BY_NGF	http://www.broadinstitute.org/gsea/msigdb/cards/REACTOME_SIGNALLING_BY_NGF	AKT3	BCL2L11	DNAL4	CDKN1A	CDKN1B	NET1	VAV3	ADCY1	ADCY2	FRS2	ADCY3	ADCY5	PRDM4	ADCY6	AKAP13	ADCY7	ADCY8	CHUK	ADCY9	ADCYAP1	ADCYAP1R1	THEM4	AP2M1	AP2S1	CLTA	CLTC	FGD4	ADORA2A	CREB1	CRK	MAPK14	ADRBK1	AP2A1	AP2A2	AP2B1	DNM1	DNM2	DUSP3	DUSP4	DUSP6	DUSP7	ECT2	ADCY4	ELK1	AKT1	AKT2	FGD2	FGD1
REACTOME_CTNNB1_PHOSPHORYLATION_CASCADE	http://www.broadinstitute.org/gsea/msigdb/cards/REACTOME_CTNNB1_PHOSPHORYLATION_CASCADE	FRAT1	FAM123B	CSNK1A1	CTNNB1	FRAT2	APC	PPP2CA	PPP2CB	PPP2R1A	PPP2R1B	PPP2R5A	PPP2R5B	PPP2R5C	PPP2R5D	PPP2R5E	AXIN1
REACTOME_INSULIN_RECEPTOR_RECYCLING	http://www.broadinstitute.org/gsea/msigdb/cards/REACTOME_INSULIN_RECEPTOR_RECYCLING	TCIRG1	ATP6V1G3	ATP6V0A2	ATP6V0D2	ATP6V1C2	INS	INSR	ATP6V0A4	ATP6V1D	ATP6V1H	ATP6V1A	ATP6V1B1	ATP6V1B2	ATP6V0C	ATP6V1C1	ATP6V1E1	ATP6V0B	ATP6V1G2	ATP6V0E1	ATP6V1E2	ATP6V0D1	ATP6V1F	ATP6V1G1
REACTOME_COPI_MEDIATED_TRANSPORT	http://www.broadinstitute.org/gsea/msigdb/cards/REACTOME_COPI_MEDIATED_TRANSPORT	COPE	COPA	COPB1	COPZ1	COPG	ARCN1	ARF1	ARFGAP1	GBF1	COPB2
REACTOME_NEF_MEDIATED_DOWNREGULATION_OF_MHC_CLASS_I_COMPLEX_CELL_SURFACE_EXPRESSION	http://www.broadinstitute.org/gsea/msigdb/cards/REACTOME_NEF_MEDIATED_DOWNREGULATION_OF_MHC_CLASS_I_COMPLEX_CELL_SURFACE_EXPRESSION	AP1M2	AP1S1	AP1B1	AP1G1	HLA-A	PACS1	B2M	HLA-K	AP1S2	AP1M1
REACTOME_SIGNALING_BY_SCF_KIT	http://www.broadinstitute.org/gsea/msigdb/cards/REACTOME_SIGNALING_BY_SCF_KIT	AKT3	SH2B3	CDKN1A	CDKN1B	SH2B2	GRAP	CHEK1	CHUK	THEM4	CMA1	CREB1	AKT1	AKT2	FER	FES	FOXO1	FOXO3	PHLPP1	MTOR	RICTOR	FYN	GRB2	GRB7	GRB10	GSK3A	NR4A1	HRAS	JAK2	KIT	KRAS	LCK	LYN	MDM2	KITLG	FOXO4	MMP9	NRAS	PDPK1	PIK3CA	PIK3R1	PIK3R2	PRKCA	MAPK1	MAPK3	MAP2K1	MAP2K2	BAD	PTEN
REACTOME_DEVELOPMENTAL_BIOLOGY	http://www.broadinstitute.org/gsea/msigdb/cards/REACTOME_DEVELOPMENTAL_BIOLOGY	CDH2	AKT3	MED6	CDH4	MED16	RANBP9	CDH15	PLXNC1	CDK4	CDK5	CDK8	PAK4	SEMA3A	MYL12B	MYL9	CAP2	CAP1	NCOA2	SEMA4D	CEBPB	CEBPD	DPYSL4	DRAP1	LEFTY1	CFL1	PPARGC1A	STIP1	MED8	AP2M1	AP2S1	CLTA	CLTC	CNTN1	COL1A1	COL1A2	COL2A1	COL3A1	COL4A1	COL4A2	COL4A3	COL4A4	COL4A5	COL5A1	COL5A2	COL6A1	COL6A2	COL6A3	COL9A1
REACTOME_CROSS_PRESENTATION_OF_SOLUBLE_EXOGENOUS_ANTIGENS_ENDOSOMES	http://www.broadinstitute.org/gsea/msigdb/cards/REACTOME_CROSS_PRESENTATION_OF_SOLUBLE_EXOGENOUS_ANTIGENS_ENDOSOMES	PSMD14	PSMA8	FCGR1A	FCGR1B	PSME4	MRC1	CD207	PSMA1	PSMA2	PSMA3	PSMA4	PSMA5	PSMA6	PSMA7	PSMB1	PSMB2	PSMB3	PSMB4	PSMB5	PSMB6	PSMB7	PSMB8	PSMB9	PSMB10	PSMC1	PSMC2	PSMC3	PSMC4	PSMC5	PSMC6	PSMD1	PSMD2	PSMD3	PSMD4	PSMD5	PSMD7	PSMD8	PSMD9	PSMD10	PSMD11	PSMD12	PSMD13	PSME1	PSME2	LOC652826	PSMF1	PSMD6	MRC2
REACTOME_SIGNALING_BY_NODAL	http://www.broadinstitute.org/gsea/msigdb/cards/REACTOME_SIGNALING_BY_NODAL	DRAP1	LEFTY1	ACVR1C	FOXO3	GDF1	SMAD2	SMAD3	SMAD4	NODAL	FURIN	PCSK6	TDGF1	LEFTY2	FOXH1	ACVR1B	ACVR2A	ACVR2B	CER1
REACTOME_DAG_AND_IP3_SIGNALING	http://www.broadinstitute.org/gsea/msigdb/cards/REACTOME_DAG_AND_IP3_SIGNALING	ADCY1	ADCY2	ADCY3	ADCY5	ADCY6	ADCY7	ADCY8	ADCY9	CREB1	ADRBK1	ADCY4	ITPR2	ITPR3	PDE1A	PDE1B	PLCG1	PRKACA	PRKACB	PRKACG	PRKAR1A	PRKAR1B	PRKAR2A	PRKAR2B	PRKCA	PRKCD	PRKCE	PRKCG	LOC730418	CALM1	CALM2	CALM3	CAMK4
REACTOME_SPRY_REGULATION_OF_FGF_SIGNALING	http://www.broadinstitute.org/gsea/msigdb/cards/REACTOME_SPRY_REGULATION_OF_FGF_SIGNALING	SPRY2	GRB2	PPP2CA	PPP2CB	PPP2R1A	MAPK1	MAPK3	RPS27A	SRC	BRAF	RPS27AP11	UBA52	MKNK1	CBL
REACTOME_TCA_CYCLE_AND_RESPIRATORY_ELECTRON_TRANSPORT	http://www.broadinstitute.org/gsea/msigdb/cards/REACTOME_TCA_CYCLE_AND_RESPIRATORY_ELECTRON_TRANSPORT	ATP5H	ATP5L	UQCR11	NDUFA11	COX4I1	COX5B	COX6A1	COX6B1	COX6C	COX7B	COX7C	COX8A	ADHFE1	CS	CYC1	DLAT	DLD	DLST	ETFA	ETFB	ETFDH	FH	NNT	SLC16A8	UQCRQ	LOC283398	IDH1	IDH2	IDH3A	IDH3B	IDH3G	NDUFS7	LDHA	LDHB	MDH2	UQCRHL	ATP6	ATP8	COX1	COX2	COX3	CYTB	ND1	ND2	ND3	ND4	ND4L	ND5
REACTOME_BMAL1_CLOCK_NPAS2_ACTIVATES_CIRCADIAN_EXPRESSION	http://www.broadinstitute.org/gsea/msigdb/cards/REACTOME_BMAL1_CLOCK_NPAS2_ACTIVATES_CIRCADIAN_EXPRESSION	NAMPT	NCOA2	PPARGC1A	CREBBP	CRY1	CRY2	DBP	EP300	F7	NCOA6	CCRN4L	NR3C1	ARNTL	NPAS2	SERPINE1	PER1	PPARA	MED1	AVP	ARNTL2	RORA	RXRA	SMARCD3	TBL1X	BHLHE41	TBL1XR1	NCOA3	PRIC285	BHLHE40	NCOA1	HDAC3	PER2	NR1D1	CLOCK	NCOR1	TGS1
REACTOME_ANTIGEN_PROCESSING_CROSS_PRESENTATION	http://www.broadinstitute.org/gsea/msigdb/cards/REACTOME_ANTIGEN_PROCESSING_CROSS_PRESENTATION	PSMD14	SEC61B	PSMA8	CTSS	CYBA	CYBB	FCGR1A	FCGR1B	PSME4	SEC61G	PDIA3	SEC61A1	HLA-A	HLA-B	HLA-C	HLA-F	HLA-G	ITGAV	ITGB5	LNPEP	MRC1	NCF2	NCF4	CD207	SEC61A2	B2M	PSMA1	PSMA2	PSMA3	PSMA4	PSMA5	PSMA6	PSMA7	PSMB1	PSMB2	PSMB3	PSMB4	PSMB5	PSMB6	PSMB7	PSMB8	PSMB9	PSMB10	PSMC1	PSMC2	PSMC3	PSMC4	PSMC5
REACTOME_GROWTH_HORMONE_RECEPTOR_SIGNALING	http://www.broadinstitute.org/gsea/msigdb/cards/REACTOME_GROWTH_HORMONE_RECEPTOR_SIGNALING	CISH	CSH1	SH2B1	GH1	GH2	GHR	IRS1	JAK2	LYN	MAPK1	MAPK3	PRL	PRLR	PTPN1	PTPN6	STAT1	STAT3	STAT5A	STAT5B	ADAM17	SOCS1	IRS2	SOCS2	SOCS3
REACTOME_TRIF_MEDIATED_TLR3_SIGNALING	http://www.broadinstitute.org/gsea/msigdb/cards/REACTOME_TRIF_MEDIATED_TLR3_SIGNALING	NOD1	TAB1	RIPK3	CHUK	CREB1	ATF2	MAPK14	TICAM1	AGER	DUSP3	DUSP4	DUSP6	DUSP7	ELK1	TAB2	FOS	TAB3	TBK1	HMGB1	APP	IKBKB	IRAK1	IRAK2	IRF3	IRF7	JUN	MEF2A	MEF2C	ATF1	NFKB2	NFKBIA	NFKBIB	PPP2CA	PPP2CB	PPP2R1A	PPP2R1B	PPP2R5D	MAPK1	MAPK3	MAPK7	MAPK8	MAPK11	MAPK9	MAPK10	MAP2K1	MAP2K2	MAP2K3	MAP2K6
REACTOME_CELL_CELL_COMMUNICATION	http://www.broadinstitute.org/gsea/msigdb/cards/REACTOME_CELL_CELL_COMMUNICATION	CDH2	CDH3	CDH4	CDH5	CDH6	CDH7	CDH8	CDH9	CDH10	CDH11	CDH12	CDH13	CDH15	CDH18	INADL	SIRPB1	CLDN16	FERMT2	COL17A1	CLDN4	CLDN3	CLDN7	SIRPA	MAPK14	CLDN19	CTNNA1	CTNNB1	CTNND1	DCC	DSCAM	PTK2B	FLNC	CLDN14	CD2AP	CADM1	CLDN15	FYB	FYN	CADM2	PVRL3	CLDN17	GRB2	PARVB	ILK	ITGB1	ITGB4	JUP	LAMA3
REACTOME_ABCA_TRANSPORTERS_IN_LIPID_HOMEOSTASIS	http://www.broadinstitute.org/gsea/msigdb/cards/REACTOME_ABCA_TRANSPORTERS_IN_LIPID_HOMEOSTASIS	ABCA7	ABCA10	ABCA9	ABCA2	ABCA3	ABCD1	ABCD2	ABCA6	ABCA12	APOA1	PEX19	ABCD3	ABCG4	ABCG5	ABCG8	ABCD1P5	PEX3	ABCG1
REACTOME_ENDOSOMAL_VACUOLAR_PATHWAY	http://www.broadinstitute.org/gsea/msigdb/cards/REACTOME_ENDOSOMAL_VACUOLAR_PATHWAY	CTSS	HLA-A	HLA-B	HLA-C	HLA-F	HLA-G	LNPEP	B2M	HLA-K
REACTOME_TETRAHYDROBIOPTERIN_BH4_SYNTHESIS_RECYCLING_SALVAGE_AND_REGULATION	http://www.broadinstitute.org/gsea/msigdb/cards/REACTOME_TETRAHYDROBIOPTERIN_BH4_SYNTHESIS_RECYCLING_SALVAGE_AND_REGULATION	DHFR	AKT1	GCH1	GCHFR	HSP90AA1	NOS3	PRKG2	PTS	DHFRP1	SPR	CALM1	CALM2	CALM3
REACTOME_ER_PHAGOSOME_PATHWAY	http://www.broadinstitute.org/gsea/msigdb/cards/REACTOME_ER_PHAGOSOME_PATHWAY	PSMD14	SEC61B	PSMA8	PSME4	SEC61G	PDIA3	SEC61A1	HLA-A	HLA-B	HLA-C	HLA-F	HLA-G	SEC61A2	B2M	PSMA1	PSMA2	PSMA3	PSMA4	PSMA5	PSMA6	PSMA7	PSMB1	PSMB2	PSMB3	PSMB4	PSMB5	PSMB6	PSMB7	PSMB8	PSMB9	PSMB10	PSMC1	PSMC2	PSMC3	PSMC4	PSMC5	PSMC6	PSMD1	PSMD2	PSMD3	PSMD4	PSMD5	PSMD7	PSMD8	PSMD9	PSMD10	PSMD11	PSMD12
REACTOME_MEIOSIS	http://www.broadinstitute.org/gsea/msigdb/cards/REACTOME_MEIOSIS	RAD50	CDK2	CDK4	STAG1	SYCP2	STAG3	STAG2	DIDO1	DMC1	HIST4H4	HIST2H3C	HIST3H2BB	SYNE2	SYNE1	SPO11	HIST1H2BA	SUN2	POT1	TINF2	MLH3	SMC1B	HIST1H2AE	HIST1H2AD	H2AFX	H2AFZ	HIST1H2BD	HIST1H2BB	H3F3A	H3F3B	HSPA2	HIST2H3A	H3F3AP5	LMNA	LMNB1	MLH1	MRE11A	MSH4	MSH5	NBN	ATM	SYCP3	TERF2IP	ATR	HIST2H4B	TEX15	TEX12	PRDM9	RAD21
REACTOME_NEGATIVE_REGULATION_OF_FGFR_SIGNALING	http://www.broadinstitute.org/gsea/msigdb/cards/REACTOME_NEGATIVE_REGULATION_OF_FGFR_SIGNALING	SPRY2	FRS2	KLB	FGF1	FGF2	FGF3	FGF4	FGF5	FGF6	FGF7	FGF8	FGF9	FGF10	FGFR1	FGFR3	FGFR2	FGFR4	FGF20	FGF22	GRB2	PPP2CA	PPP2CB	PPP2R1A	MAPK1	MAPK3	RPS27A	SRC	BRAF	RPS27AP11	UBA52	FGF23	MKNK1	CBL	FGF18	FGF17	KL	FGF19
REACTOME_G0_AND_EARLY_G1	http://www.broadinstitute.org/gsea/msigdb/cards/REACTOME_G0_AND_EARLY_G1	CDK2	LIN54	DYRK1A	E2F1	E2F4	E2F5	LIN9	HDAC1	LOC441488	MYBL2	PCNA	LIN37	RBBP4	RBL1	RBL2	RBBP4P1	TFDP1	CCNA2	CCNA1	CCNE1	CCNE2	LIN52	CDK1	CDC6	CDC25A
REACTOME_REGULATION_OF_KIT_SIGNALING	http://www.broadinstitute.org/gsea/msigdb/cards/REACTOME_REGULATION_OF_KIT_SIGNALING	SH2B3	SH2B2	FYN	GRB2	KIT	LCK	LYN	KITLG	PRKCA	PTPN6	LOC653882	SOS1	SRC	YES1	SOCS1	CBL	SOCS6
REACTOME_MEMBRANE_TRAFFICKING	http://www.broadinstitute.org/gsea/msigdb/cards/REACTOME_MEMBRANE_TRAFFICKING	GJC1	AP1M2	PREB	STAM2	SEC24B	SEC23A	TGOLN2	AP4B1	GJB6	SNF8	COPE	AP2M1	AP1S1	AP3S1	CLTA	CLTB	CLTC	GJB4	CHMP4B	COPA	COPB1	CPD	VPS37A	CTSZ	SH3D19	VPS37D	DAB2	AP1B1	AP1G1	DNM1	DNASE2	DNM2	GJD4	COPZ1	COPG	SEC31A	AP4E1	SNAPIN	FTH1	FTL	GAK	NECAP1	CHMP2B	PLDN	BLOC1S1	GJA1	GJA3	GJA4
REACTOME_NEF_MEDIATES_DOWN_MODULATION_OF_CELL_SURFACE_RECEPTORS_BY_RECRUITING_THEM_TO_CLATHRIN_ADAPTERS	http://www.broadinstitute.org/gsea/msigdb/cards/REACTOME_NEF_MEDIATES_DOWN_MODULATION_OF_CELL_SURFACE_RECEPTORS_BY_RECRUITING_THEM_TO_CLATHRIN_ADAPTERS	AP1M2	AP2M1	AP1S1	AP2S1	AP2A1	AP2A2	AP1B1	AP2B1	AP1G1	HLA-A	ARF1	LCK	ATP6V1H	PACS1	B2M	HLA-K	AP1S2	AP1M1	CD4	CD8B	CD28
REACTOME_IMMUNOREGULATORY_INTERACTIONS_BETWEEN_A_LYMPHOID_AND_A_NON_LYMPHOID_CELL	http://www.broadinstitute.org/gsea/msigdb/cards/REACTOME_IMMUNOREGULATORY_INTERACTIONS_BETWEEN_A_LYMPHOID_AND_A_NON_LYMPHOID_CELL	CD96	LILRB2	CD226	LILRB1	HCST	LILRB5	LILRB4	LILRA1	LILRB3	CD160	AMICA1	CD200R1	RAET1E	CXADR	FCGR2B	FCGR3A	KLRK1	HLA-A	HLA-B	HLA-C	HLA-F	HLA-G	ICAM1	ICAM2	ICAM3	ICAM4	ITGAL	ITGB1	ITGB2	ITGB7	KIR2DL1	KIR2DL2	KIR2DL3	KIR2DL4	KIR2DS1	KIR2DS2	KIR3DL1	KIR3DL2	KLRC1	KLRD1	CRTAM	B2M	PVR	PVRL2	SELL	HLA-K	LOC651536	LOC652578
REACTOME_ACTIVATED_AMPK_STIMULATES_FATTY_ACID_OXIDATION_IN_MUSCLE	http://www.broadinstitute.org/gsea/msigdb/cards/REACTOME_ACTIVATED_AMPK_STIMULATES_FATTY_ACID_OXIDATION_IN_MUSCLE	CPT1A	CPT1B	CPT2	ACSL1	ACACB	PRKAG2	CAB39	PRKAG3	STRADB	PRKAA1	PRKAA2	PRKAB1	PRKAB2	PRKAG1	LOC644462	STK11	SLC25A20	CAB39L	STRADA
REACTOME_VITAMIN_B5_PANTOTHENATE_METABOLISM	http://www.broadinstitute.org/gsea/msigdb/cards/REACTOME_VITAMIN_B5_PANTOTHENATE_METABOLISM	FASN	PANK1	PANK4	PPCDC	AASDHPPT	PANK3	PPCS	PANK2	SLC25A16	COASY	SLC5A6
REACTOME_BOTULINUM_NEUROTOXICITY	http://www.broadinstitute.org/gsea/msigdb/cards/REACTOME_BOTULINUM_NEUROTOXICITY	STX6	STX1B	SYT2	STX2	STX12	LOC642105	SNAP25	STX1A	STX3	STX4	STX5	VAMP1	VAMP2	SYT1	STX7	STX16	STX11	STX10	STX8
REACTOME_METABOLISM_OF_VITAMINS_AND_COFACTORS	http://www.broadinstitute.org/gsea/msigdb/cards/REACTOME_METABOLISM_OF_VITAMINS_AND_COFACTORS	NAMPT	GPHN	SLC19A2	SLC46A1	GSTO2	CYB5A	DHFR	CYB5R3	FASN	NMNAT2	QPRT	FPGS	TPK1	MOCS3	NMNAT3	MOCS1	MOCS2	MTHFD1	MTHFR	ENPP1	PANK1	ACP5	MOCOS	PNPO	NADSYN1	PANK4	RFK	PPCDC	AASDHPPT	DHFRP1	SHMT1	NMNAT1	SLC2A1	SLC2A3	NADK	SLC19A1	THTPA	PANK3	PPCS	PANK2	FLAD1	SLC25A16	COASY	SLC19A3	SLC25A32	PDXK	SLC5A6	NFS1
REACTOME_TRANS_GOLGI_NETWORK_VESICLE_BUDDING	http://www.broadinstitute.org/gsea/msigdb/cards/REACTOME_TRANS_GOLGI_NETWORK_VESICLE_BUDDING	AP1M2	TGOLN2	AP4B1	AP1S1	AP3S1	CLTA	CLTC	CPD	CTSZ	SH3D19	AP1B1	AP1G1	DNASE2	DNM2	AP4E1	SNAPIN	FTH1	FTL	GAK	NECAP1	PLDN	BLOC1S1	SNX5	GNS	YIPF6	HSPA8	IGF2R	ARF1	BLOC1S3	M6PR	ARRB1	OCRL	SNX9	PIK3C2A	TBC1D8B	CNO	RAB5C	SORT1	SH3GL2	SNX2	STX4	VAMP2	VAMP7	TFRC	TPD52	TPD52L1	LOC643454	TXNDC5
REACTOME_PROTEOLYTIC_CLEAVAGE_OF_SNARE_COMPLEX_PROTEINS	http://www.broadinstitute.org/gsea/msigdb/cards/REACTOME_PROTEOLYTIC_CLEAVAGE_OF_SNARE_COMPLEX_PROTEINS	STX6	STX1B	STX2	STX12	LOC642105	SNAP25	STX1A	STX3	STX4	STX5	VAMP1	VAMP2	STX7	STX16	STX11	STX10	STX8
REACTOME_RESOLUTION_OF_AP_SITES_VIA_THE_MULTIPLE_NUCLEOTIDE_PATCH_REPLACEMENT_PATHWAY	http://www.broadinstitute.org/gsea/msigdb/cards/REACTOME_RESOLUTION_OF_AP_SITES_VIA_THE_MULTIPLE_NUCLEOTIDE_PATCH_REPLACEMENT_PATHWAY	CCNO	POLD3	FEN1	SMUG1	APEX1	LIG1	MPG	MUTYH	NTHL1	OGG1	PCNA	POLB	POLD1	POLD2	POLD4	TDG	MBD4
REACTOME_GAMMA_CARBOXYLATION_TRANSPORT_AND_AMINO_TERMINAL_CLEAVAGE_OF_PROTEINS	http://www.broadinstitute.org/gsea/msigdb/cards/REACTOME_GAMMA_CARBOXYLATION_TRANSPORT_AND_AMINO_TERMINAL_CLEAVAGE_OF_PROTEINS	F2	F7	F9	F10	GGCX	FURIN	PROC	PROS1	LOC652612	VKORC1	PROZ
REACTOME_IL_7_SIGNALING	http://www.broadinstitute.org/gsea/msigdb/cards/REACTOME_IL_7_SIGNALING	HGF	IL2RG	IL7	IL7R	JAK1	JAK3	PIK3R1	PIK3R2	STAT5A	STAT5B	PIK3R3
REACTOME_CELL_CYCLE	http://www.broadinstitute.org/gsea/msigdb/cards/REACTOME_CELL_CYCLE	KIF20A	ACTR1A	AKAP9	CDK2	CDK4	CDK6	PSMD14	CDK7	CDKN1A	CDKN1B	STAG1	CDKN2A	CDKN2B	CDKN2C	CDKN2D	TUBB4A	TUBB4B	SYCP2	ANAPC10	NDC80	TUBGCP3	DCTN2	CENPA	CENPC1	CETN2	POLD3	NUDC	PLK4	STAG3	STAG2	SDCCAG8	TUBGCP2	RUVBL2	DBF4	KIF2C	CNTRL	UBE2C	DIDO1	CHEK1	FGFR1OP	ZWINT	CEP250	CHEK2	PMF1	DCTN3	OIP5	TUBGCP5	CKS1B
REACTOME_SIGNALING_BY_ERBB4	http://www.broadinstitute.org/gsea/msigdb/cards/REACTOME_SIGNALING_BY_ERBB4	AKT3	CDKN1A	CDKN1B	YAP1	WWP1	CHUK	THEM4	CREB1	CSH1	CSN2	NRG4	HBEGF	EGF	EGFR	ERBB3	ERBB4	EREG	AKT1	AKT2	ESR1	FOXO1	FOXO3	TAB2	PHLPP1	NCSTN	MTOR	RICTOR	SH2B1	GFAP	GH1	GH2	GHR	GRB2	GSK3A	NRG1	NR4A1	HRAS	JAK2	KRAS	MDM2	FOXO4	NEDD4	NRAS	APH1A	PDPK1	WWOX	PGR	PIK3CA
REACTOME_ORC1_REMOVAL_FROM_CHROMATIN	http://www.broadinstitute.org/gsea/msigdb/cards/REACTOME_ORC1_REMOVAL_FROM_CHROMATIN	CDK2	PSMD14	CDKN1A	CDKN1B	PSMA8	PSME4	ORC6	ORC3	MCM2	MCM3	MCM4	MCM5	MCM6	MCM7	ORC1	ORC2	ORC4	ORC5	PSMA1	PSMA2	PSMA3	PSMA4	PSMA5	PSMA6	PSMA7	PSMB1	PSMB2	PSMB3	PSMB4	PSMB5	PSMB6	PSMB7	PSMB8	PSMB9	PSMB10	PSMC1	PSMC2	PSMC3	PSMC4	PSMC5	PSMC6	PSMD1	PSMD2	PSMD3	PSMD4	PSMD5	PSMD7	PSMD8
REACTOME_O_LINKED_GLYCOSYLATION_OF_MUCINS	http://www.broadinstitute.org/gsea/msigdb/cards/REACTOME_O_LINKED_GLYCOSYLATION_OF_MUCINS	MUC12	B3GNT3	ST6GALNAC2	B3GNT2	GALNT6	GALNT5	GALNT13	GALNTL2	MUCL1	MUC17	MUC15	B3GNTL1	GALNTL5	B3GNT6	ST6GALNAC3	GALNT1	GALNT2	GALNT3	GALNT8	GCNT1	ST6GALNAC4	C1GALT1C1	GALNTL4	B3GNT8	MUC21	GALNTL6	MUC2	MUC4	MUC5AC	MUC6	MUC7	GALNT9	GCNT4	GALNT7	GALNT10	MUC13	C1GALT1	GALNTL1	MUC3B	GALNT11	WBSCR17	GCNT6	ST6GAL1	ST3GAL1	ST3GAL2	ST3GAL3	LOC652741	MUC5B
REACTOME_SULFUR_AMINO_ACID_METABOLISM	http://www.broadinstitute.org/gsea/msigdb/cards/REACTOME_SULFUR_AMINO_ACID_METABOLISM	CDO1	SLC25A10	CTH	AHCY	ETHE1	GCLC	GCLM	MAT2B	GOT1	MAT1A	MAT2A	MTAP	MTR	APIP	CSAD	ADI1	CNDP2	SQRDL	ENOPH1	BHMT	SUOX	TST	MRI1	CBS
REACTOME_DOWNREGULATION_OF_ERBB2_ERBB3_SIGNALING	http://www.broadinstitute.org/gsea/msigdb/cards/REACTOME_DOWNREGULATION_OF_ERBB2_ERBB3_SIGNALING	AKT3	RNF41	ERBB2	ERBB3	AKT1	AKT2	NRG1	RPS27A	RPS27AP11	UBA52	USP8	NRG2
REACTOME_ANTIVIRAL_MECHANISM_BY_IFN_STIMULATED_GENES	http://www.broadinstitute.org/gsea/msigdb/cards/REACTOME_ANTIVIRAL_MECHANISM_BY_IFN_STIMULATED_GENES	NUP50	NUPL2	USP18	NUP35	EIF4A1	EIF4A2	EIF4E	EIF4G1	EIF4G2	NUP205	FLNB	NUP210	NUP188	DDX58	NUP62	ARIH1	EIF4E3	IFIT1	NUP43	IRF3	JAK1	KPNA1	KPNB1	KPNA2	KPNA3	KPNA4	KPNA5	MX1	MX2	NEDD4	NUP88	HERC5	PIN1	PLCG1	NUP54	PPM1B	NUP133	MAPK3	EIF2AK2	NUP107	RANBP2	RPS27A	STAT1	TPR	RPS27AP11	UBA52	UBA7	UBE2E1
REACTOME_PROLACTIN_RECEPTOR_SIGNALING	http://www.broadinstitute.org/gsea/msigdb/cards/REACTOME_PROLACTIN_RECEPTOR_SIGNALING	CSH1	SH2B1	GH1	GH2	GHR	JAK2	PRL	PRLR	SKP1	STAT5A	STAT5B	CUL1	BTRC	RBX1
REACTOME_SIGNALING_BY_ERBB2	http://www.broadinstitute.org/gsea/msigdb/cards/REACTOME_SIGNALING_BY_ERBB2	AKT3	RNF41	CDKN1A	CDKN1B	STUB1	ADCY1	ADCY2	ADCY3	ADCY5	CDC37	ADCY6	ADCY7	ADCY8	CHUK	ADCY9	THEM4	CREB1	NRG4	ADRBK1	HBEGF	EGF	EGFR	ADCY4	ERBB2	ERBB3	ERBB4	EREG	AKT1	AKT2	FOXO1	FOXO3	PHLPP1	MTOR	RICTOR	FYN	GAB1	GRB2	GRB7	GSK3A	NRG1	NR4A1	HRAS	HSP90AA1	ITPR2	ITPR3	KRAS	MATK	MDM2
REACTOME_SPHINGOLIPID_DE_NOVO_BIOSYNTHESIS	http://www.broadinstitute.org/gsea/msigdb/cards/REACTOME_SPHINGOLIPID_DE_NOVO_BIOSYNTHESIS	COL4A3BP	SPTLC1	DEGS2	ACER1	SGPP2	CSNK1G2	PPM1L	SGMS2	CERS3	KDSR	CERS6	SGMS1	CERS2	ACER2	OSBP	ACER3	PRKD1	SPHK2	LOC729155	CERS4	SGPP1	DEGS1	PPAP2A	PPAP2C	PPAP2B	SPHK1	SGPL1	CERS5	VAPB	VAPA	SPTLC2
REACTOME_TERMINATION_OF_O_GLYCAN_BIOSYNTHESIS	http://www.broadinstitute.org/gsea/msigdb/cards/REACTOME_TERMINATION_OF_O_GLYCAN_BIOSYNTHESIS	MUC12	ST6GALNAC2	MUCL1	MUC17	MUC15	ST6GALNAC3	ST6GALNAC4	MUC21	MUC2	MUC4	MUC5AC	MUC6	MUC7	MUC13	MUC3B	ST6GAL1	ST3GAL1	ST3GAL2	ST3GAL3	LOC652741	MUC5B	MUC19	LOC732162	MUC16
REACTOME_DEFENSINS	http://www.broadinstitute.org/gsea/msigdb/cards/REACTOME_DEFENSINS	DEFB118	CCR2	CCR6	DEFB104A	DEFB127	DEFB129	DEFA1	DEFA3	DEFA4	DEFA5	DEFA6	DEFB1	DEFB4A	DEFB105A	DEFB106A	DEFB107A	DEFB108B	DEFB110	DEFB112	DEFB113	DEFB114	DEFB115	DEFB116	DEFB119	DEFB121	DEFB123	DEFB124	DEFB125	DEFB128	DEFB130	DEFB132	DEFB103A	ART1	DEFB107B	DEFB104B	DEFB106B	DEFB105B	DEFB103B	PRSS2	DEFB135	DEFB136	DEFB134	DEFB131	TLR1	TLR2	DEFA1B	DEFB4B	LOC729523
REACTOME_SIGNALING_BY_CONSTITUTIVELY_ACTIVE_EGFR	http://www.broadinstitute.org/gsea/msigdb/cards/REACTOME_SIGNALING_BY_CONSTITUTIVELY_ACTIVE_EGFR	CDC37	EGF	EGFR	GAB1	GRB2	HRAS	HSP90AA1	KRAS	NRAS	PIK3CA	PIK3R1	PLCG1	RPS27A	SHC1	SOS1	RPS27AP11	UBA52	CBL
REACTOME_GRB2_EVENTS_IN_ERBB2_SIGNALING	http://www.broadinstitute.org/gsea/msigdb/cards/REACTOME_GRB2_EVENTS_IN_ERBB2_SIGNALING	NRG4	HBEGF	EGF	EGFR	ERBB2	ERBB4	EREG	GRB2	NRG1	HRAS	KRAS	NRAS	MAPK1	MAPK3	MAP2K1	MAP2K2	RAF1	SOS1	BTC	YWHAB	NRG2	CDK1
REACTOME_SIGNALING_BY_EGFR_IN_CANCER	http://www.broadinstitute.org/gsea/msigdb/cards/REACTOME_SIGNALING_BY_EGFR_IN_CANCER	AKT3	ADAM10	SPRY1	SPRY2	STAM2	CDKN1A	CDKN1B	ADCY1	ADCY2	ADCY3	ADCY5	CDC37	ADCY6	ADCY7	ADCY8	CHUK	ADCY9	THEM4	AP2M1	AP2S1	CLTA	CLTC	CREB1	CSK	ADRBK1	AP2A1	AP2A2	AP2B1	EGF	EGFR	ADCY4	EPS15	AKT1	AKT2	FOXO1	FOXO3	PHLPP1	MTOR	RICTOR	GAB1	LRIG1	GRB2	GSK3A	EPN1	SH3KBP1	NR4A1	HRAS	HSP90AA1
REACTOME_MEMBRANE_BINDING_AND_TARGETTING_OF_GAG_PROTEINS	http://www.broadinstitute.org/gsea/msigdb/cards/REACTOME_MEMBRANE_BINDING_AND_TARGETTING_OF_GAG_PROTEINS	VPS37A	VPS37D	VPS28	VPS37C	RPS27A	TSG101	RPS27AP11	UBA52	VPS37B	NMT2
REACTOME_BETA_DEFENSINS	http://www.broadinstitute.org/gsea/msigdb/cards/REACTOME_BETA_DEFENSINS	DEFB118	CCR2	CCR6	DEFB104A	DEFB127	DEFB129	DEFB1	DEFB4A	DEFB105A	DEFB106A	DEFB107A	DEFB108B	DEFB110	DEFB112	DEFB113	DEFB114	DEFB115	DEFB116	DEFB119	DEFB121	DEFB123	DEFB124	DEFB125	DEFB128	DEFB130	DEFB132	DEFB103A	DEFB107B	DEFB104B	DEFB106B	DEFB105B	DEFB103B	DEFB135	DEFB136	DEFB134	DEFB131	TLR1	TLR2	DEFB4B	LOC729523	LOC731949	DEFB126
REACTOME_SRP_DEPENDENT_COTRANSLATIONAL_PROTEIN_TARGETING_TO_MEMBRANE	http://www.broadinstitute.org/gsea/msigdb/cards/REACTOME_SRP_DEPENDENT_COTRANSLATIONAL_PROTEIN_TARGETING_TO_MEMBRANE	SEC61B	RPL35	RPL7AP27	DDOST	FAU	TRAM1	SEC11A	SEC61G	RPL13A	RPL36	RPL10P16	FAM153A	SPCS1	SEC61A1	RPL36P14	RPSAP12	RPS8P10	RPL7AP66	RPL10P9	RPS12P4	RPSA	RPS26P10	RPL23AP2	RPS12P22	RPL21P29	RPS26P35	RPL10A	RPL26L1	SEC61A2	SRPRB	SPCS3	RPL3	RPL3L	RPL4	RPL5	RPL6	RPL7	RPL7A	RPL8	RPL9	RPL10	RPL11	RPL12	RPL13	RPL15	RPL17	RPL18	RPL18A
REACTOME_PI3K_EVENTS_IN_ERBB4_SIGNALING	http://www.broadinstitute.org/gsea/msigdb/cards/REACTOME_PI3K_EVENTS_IN_ERBB4_SIGNALING	AKT3	CDKN1A	CDKN1B	CHUK	THEM4	CREB1	NRG4	HBEGF	ERBB4	EREG	AKT1	AKT2	FOXO1	FOXO3	PHLPP1	MTOR	RICTOR	GSK3A	NRG1	NR4A1	MDM2	FOXO4	PDPK1	PIK3CA	PIK3R1	BAD	PTEN	TRIB3	RPS6KB2	MLST8	BTC	TSC2	LOC729120	LOC731292	MAPKAP1	CASP9	AKT1S1	NRG2
REACTOME_SHC1_EVENTS_IN_ERBB4_SIGNALING	http://www.broadinstitute.org/gsea/msigdb/cards/REACTOME_SHC1_EVENTS_IN_ERBB4_SIGNALING	NRG4	HBEGF	ERBB4	EREG	GRB2	NRG1	HRAS	KRAS	NRAS	MAPK1	MAPK3	MAP2K1	MAP2K2	RAF1	SHC1	SOS1	BTC	YWHAB	NRG2	CDK1
REACTOME_PI3K_EVENTS_IN_ERBB2_SIGNALING	http://www.broadinstitute.org/gsea/msigdb/cards/REACTOME_PI3K_EVENTS_IN_ERBB2_SIGNALING	AKT3	CDKN1A	CDKN1B	CHUK	THEM4	CREB1	NRG4	HBEGF	EGF	EGFR	ERBB2	ERBB3	ERBB4	EREG	AKT1	AKT2	FOXO1	FOXO3	PHLPP1	MTOR	RICTOR	GAB1	GRB2	GSK3A	NRG1	NR4A1	MDM2	FOXO4	PDPK1	PIK3CA	PIK3R1	BAD	PTEN	TRIB3	RPS6KB2	MLST8	BTC	TSC2	LOC729120	LOC731292	MAPKAP1	CASP9	AKT1S1	NRG2
REACTOME_NUCLEAR_SIGNALING_BY_ERBB4	http://www.broadinstitute.org/gsea/msigdb/cards/REACTOME_NUCLEAR_SIGNALING_BY_ERBB4	YAP1	CSH1	CSN2	NRG4	HBEGF	ERBB4	EREG	ESR1	TAB2	NCSTN	SH2B1	GFAP	GH1	GH2	GHR	NRG1	JAK2	APH1A	WWOX	PGR	PSENEN	PRL	PRLR	PSEN1	PSEN2	S100B	CXCL12	SKP1	STAT5A	STAT5B	BTC	ADAM17	APH1B	CUL1	BTRC	NRG2	NCOR1	RBX1
REACTOME_GLYCOSPHINGOLIPID_METABOLISM	http://www.broadinstitute.org/gsea/msigdb/cards/REACTOME_GLYCOSPHINGOLIPID_METABOLISM	NEU3	NEU4	ARSK	ARSG	GALC	SUMF2	GBA	GLA	GLB1	GM2A	SUMF1	HEXA	HEXB	ENPP7	ARSI	ARSH	ARSA	ARSB	STS	ARSE	ARSF	ASAH1	NEU1	NEU2	CTSA	SMPD3	SMPD4	PSAP	ASAH2	GBA2	GBA3	CERK	ASAH2C	SMPD1	SMPD2	UGCG	ARSJ	GAL3ST1
REACTOME_PPARA_ACTIVATES_GENE_EXPRESSION	http://www.broadinstitute.org/gsea/msigdb/cards/REACTOME_PPARA_ACTIVATES_GENE_EXPRESSION	MED6	MED16	CDK8	YAP1	NCOA2	PPARGC1A	GLIPR1	MED8	APOA5	PLIN2	PPARGC1B	CPT1A	CPT2	CREBBP	CTGF	CYP1A1	CYP4A11	CYP7A1	AGT	ABCA1	EP300	ESRRA	ALAS1	FABP1	ACSL1	MED19	FDFT1	FHL2	NCOA6	CDK19	MED13L	WWTR1	TIAM2	ANKRD1	TNFRSF21	MED4	GRHL1	HMGCR	HMGCS1	HMGCS2	APOA1	APOA2	ACADM	SLC27A1	FADS1	MED11	ARNTL	ME1
REACTOME_ASSOCIATION_OF_LICENSING_FACTORS_WITH_THE_PRE_REPLICATIVE_COMPLEX	http://www.broadinstitute.org/gsea/msigdb/cards/REACTOME_ASSOCIATION_OF_LICENSING_FACTORS_WITH_THE_PRE_REPLICATIVE_COMPLEX	E2F1	E2F2	E2F3	ORC3	ORC1	ORC2	ORC4	ORC5	GMNN	RPS27A	RPS27AP11	UBA52	CDT1	CDC6
REACTOME_RIP_MEDIATED_NFKB_ACTIVATION_VIA_DAI	http://www.broadinstitute.org/gsea/msigdb/cards/REACTOME_RIP_MEDIATED_NFKB_ACTIVATION_VIA_DAI	RIPK3	CHUK	TICAM1	AGER	HMGB1	APP	IKBKB	NFKB2	NFKBIA	NFKBIB	RELA	S100A12	S100B	SAA1	TLR3	ZBP1	IKBKG	RIPK1
REACTOME_PRE_NOTCH_TRANSCRIPTION_AND_TRANSLATION	http://www.broadinstitute.org/gsea/msigdb/cards/REACTOME_PRE_NOTCH_TRANSCRIPTION_AND_TRANSLATION	MAMLD1	CREBBP	E2F1	E2F3	EIF2C3	EIF2C4	EP300	SNW1	TNRC6B	KAT2A	EIF2C1	EIF2C2	TNRC6A	RBPJ	JUN	MOV10	LOC441488	NOTCH2	NOTCH3	NOTCH4	MAML3	TNRC6C	CCND1	TFDP1	TP53	LOC728030	MAML2	KAT2B	MAML1
REACTOME_DEGRADATION_OF_THE_EXTRACELLULAR_MATRIX	http://www.broadinstitute.org/gsea/msigdb/cards/REACTOME_DEGRADATION_OF_THE_EXTRACELLULAR_MATRIX	MMP24	CMA1	CTRB1	CTSG	ELANE	KLK2	KLKB1	MMP1	MMP2	MMP3	MMP7	MMP8	MMP9	MMP10	MMP11	MMP13	MMP14	MMP15	MMP16	MMP17	CTRB2	FURIN	PLG	PRSS1	PRSS2	MMP25	TIMP1	TIMP2	TPSAB1
REACTOME_MITOCHONDRIAL_PROTEIN_IMPORT	http://www.broadinstitute.org/gsea/msigdb/cards/REACTOME_MITOCHONDRIAL_PROTEIN_IMPORT	COX17	SLC25A13	TIMM17B	TIMM23B	TIMM17A	TOMM40	TIMM44	MTX2	DNAJC19	CHCHD4	GRPEL2	CS	HSCB	CYC1	TIMM8A	LDHD	PMPCA	FXN	SAMM50	FXC1	TIMM13	TIMM10	TIMM9	TIMM8B	GFER	COQ2	C18orf55	SLC25A4	SLC25A6	TIMM22	HSPA9	HSPD1	IDH3G	TOMM5	LOC440490	MTX1	ATP5A1	ACO2	ATP5B	PAM16	ATP5G1	TOMM7	TOMM22	BCS1L	LOC642727	LOC644589	LOC646675	LOC646677
REACTOME_SIGNALING_BY_HIPPO	http://www.broadinstitute.org/gsea/msigdb/cards/REACTOME_SIGNALING_BY_HIPPO	YAP1	AMOT	AMOTL1	DVL2	WWC1	WWTR1	NPHP4	LATS2	LOC440917	AMOTL2	MOB1A	SAV1	LOC646561	STK3	STK4	TJP1	YWHAB	YWHAE	CASP3	LATS1	MOB1B	TJP2
REACTOME_ACTIVATED_NOTCH1_TRANSMITS_SIGNAL_TO_THE_NUCLEUS	http://www.broadinstitute.org/gsea/msigdb/cards/REACTOME_ACTIVATED_NOTCH1_TRANSMITS_SIGNAL_TO_THE_NUCLEUS	ADAM10	DTX2	CNTN1	MIB2	JAG1	DTX1	DTX4	NCSTN	DLL1	JAG2	ARRB1	ARRB2	APH1A	DLL4	PSENEN	PSEN1	PSEN2	MIB1	RPS27A	ADAM17	RPS27AP11	UBA52	APH1B	NUMB	DLK1	NEURL	DNER
REACTOME_TRAFFICKING_AND_PROCESSING_OF_ENDOSOMAL_TLR	http://www.broadinstitute.org/gsea/msigdb/cards/REACTOME_TRAFFICKING_AND_PROCESSING_OF_ENDOSOMAL_TLR	CNPY3	CTSB	CTSK	CTSL1	CTSS	UNC93B6	UNC93B2	TLR7	TLR8	TLR9	LGMN	TLR3	HSP90B1	UNC93B1
REACTOME_SIGNALING_BY_NOTCH4	http://www.broadinstitute.org/gsea/msigdb/cards/REACTOME_SIGNALING_BY_NOTCH4	ADAM10	JAG1	NCSTN	DLL1	JAG2	NOTCH4	APH1A	DLL4	PSENEN	PSEN1	PSEN2	APH1B
REACTOME_DOWNSTREAM_SIGNALING_EVENTS_OF_B_CELL_RECEPTOR_BCR	http://www.broadinstitute.org/gsea/msigdb/cards/REACTOME_DOWNSTREAM_SIGNALING_EVENTS_OF_B_CELL_RECEPTOR_BCR	AKT3	RASGRP1	PSMD14	CDKN1A	CDKN1B	MALT1	CHUK	THEM4	CREB1	PSMA8	AKT1	AKT2	FOXO1	FOXO3	PSME4	PHLPP1	FBXW11	MTOR	RICTOR	RASGRP3	GSK3A	NR4A1	HRAS	IKBKB	KRAS	MDM2	FOXO4	NFKBIA	NFKBIB	NFKBIE	NRAS	PDPK1	PRKCB	PSMA1	PSMA2	PSMA3	PSMA4	PSMA5	PSMA6	PSMA7	PSMB1	PSMB2	PSMB3	PSMB4	PSMB5	PSMB6	PSMB7	PSMB8
REACTOME_ACTIVATION_OF_NF_KAPPAB_IN_B_CELLS	http://www.broadinstitute.org/gsea/msigdb/cards/REACTOME_ACTIVATION_OF_NF_KAPPAB_IN_B_CELLS	PSMD14	MALT1	CHUK	PSMA8	PSME4	FBXW11	IKBKB	NFKBIA	NFKBIB	NFKBIE	PRKCB	PSMA1	PSMA2	PSMA3	PSMA4	PSMA5	PSMA6	PSMA7	PSMB1	PSMB2	PSMB3	PSMB4	PSMB5	PSMB6	PSMB7	PSMB8	PSMB9	PSMB10	PSMC1	PSMC2	PSMC3	PSMC4	PSMC5	PSMC6	PSMD1	PSMD2	PSMD3	PSMD4	PSMD5	PSMD7	PSMD8	PSMD9	PSMD10	PSMD11	PSMD12	PSMD13	PSME1	PSME2
REACTOME_RORA_ACTIVATES_CIRCADIAN_EXPRESSION	http://www.broadinstitute.org/gsea/msigdb/cards/REACTOME_RORA_ACTIVATES_CIRCADIAN_EXPRESSION	NCOA2	PPARGC1A	CPT1A	CREBBP	EP300	NCOA6	ARNTL	NPAS2	PPARA	MED1	RORA	RXRA	SMARCD3	SREBF1	TBL1X	TBL1XR1	NCOA3	PRIC285	NCOA1	HDAC3	NR1D1	CLOCK	NCOR1	TGS1
REACTOME_ANTIGEN_ACTIVATES_B_CELL_RECEPTOR_LEADING_TO_GENERATION_OF_SECOND_MESSENGERS	http://www.broadinstitute.org/gsea/msigdb/cards/REACTOME_ANTIGEN_ACTIVATES_B_CELL_RECEPTOR_LEADING_TO_GENERATION_OF_SECOND_MESSENGERS	PIK3AP1	FYN	GRB2	BLNK	SH3KBP1	ITPR2	ITPR3	LYN	NCK1	PIK3CD	PIK3R1	PLCG1	PLCG2	BLK	SHC1	SOS1	STIM1	SYK	BTK	VAV1	CALM1	CALM2	CALM3	ORAI1	CBL	CBLB	CD19	CD79A	CD79B
REACTOME_REGULATION_OF_COMPLEMENT_CASCADE	http://www.broadinstitute.org/gsea/msigdb/cards/REACTOME_REGULATION_OF_COMPLEMENT_CASCADE	CFHR3	CR1	CD55	CFH	CFI	CD46	PROS1	CFB	LOC653879	C2	C3	C4A	C4BPA	C4BPB
REACTOME_YAP1_AND_WWTR1_TAZ_STIMULATED_GENE_EXPRESSION	http://www.broadinstitute.org/gsea/msigdb/cards/REACTOME_YAP1_AND_WWTR1_TAZ_STIMULATED_GENE_EXPRESSION	YAP1	NCOA2	CREBBP	CTGF	NCOA6	WWTR1	NPPA	PPARA	MED1	RXRA	SMARCD3	TBL1X	TBX5	TEAD1	TEAD4	TEAD3	TBL1XR1	NCOA3	TEAD2	PRIC285	RUNX2	NCOA1	KAT2B	TGS1
REACTOME_SIGNALING_BY_NOTCH2	http://www.broadinstitute.org/gsea/msigdb/cards/REACTOME_SIGNALING_BY_NOTCH2	ADAM10	JAG1	NCSTN	DLL1	JAG2	NOTCH2	APH1A	DLL4	PSENEN	PSEN1	PSEN2	APH1B
REACTOME_PRE_NOTCH_EXPRESSION_AND_PROCESSING	http://www.broadinstitute.org/gsea/msigdb/cards/REACTOME_PRE_NOTCH_EXPRESSION_AND_PROCESSING	MAMLD1	ST3GAL6	TMED2	CREBBP	E2F1	E2F3	EIF2C3	EIF2C4	EP300	SNW1	TNRC6B	POFUT1	KAT2A	EIF2C1	B4GALT1	EIF2C2	TNRC6A	RBPJ	JUN	LFNG	MFNG	MOV10	LOC441488	NOTCH2	NOTCH3	NOTCH4	ATP2A1	ATP2A2	ATP2A3	FURIN	MAML3	POGLUT1	TNRC6C	RAB6A	CCND1	RFNG	SEL1L	ST3GAL3	TFDP1	TP53	LOC728030	MAML2	KAT2B	MAML1
REACTOME_SIGNALING_BY_THE_B_CELL_RECEPTOR_BCR	http://www.broadinstitute.org/gsea/msigdb/cards/REACTOME_SIGNALING_BY_THE_B_CELL_RECEPTOR_BCR	AKT3	RASGRP1	PSMD14	CDKN1A	CDKN1B	MALT1	CHUK	THEM4	PIK3AP1	CREB1	PSMA8	AKT1	AKT2	FOXO1	FOXO3	PSME4	PHLPP1	FBXW11	MTOR	RICTOR	FYN	RASGRP3	GRB2	GSK3A	BLNK	SH3KBP1	NR4A1	HRAS	IKBKB	ITPR2	ITPR3	KRAS	LYN	MDM2	FOXO4	NCK1	NFKBIA	NFKBIB	NFKBIE	NRAS	PDPK1	PIK3CD	PIK3R1	PLCG1	PLCG2	PRKCB	PSMA1	PSMA2
REACTOME_EXTRACELLULAR_MATRIX_ORGANIZATION	http://www.broadinstitute.org/gsea/msigdb/cards/REACTOME_EXTRACELLULAR_MATRIX_ORGANIZATION	CRTAP	LEPREL2	MMP24	CMA1	COL1A1	COL1A2	COL2A1	COL3A1	COL4A1	COL4A2	COL4A3	COL4A4	COL4A5	COL4A6	COL5A1	COL5A2	COL6A1	COL6A2	COL6A3	COL7A1	COL8A1	COL8A2	COL9A1	COL9A2	COL9A3	COL10A1	COL11A1	COL11A2	COL12A1	COL13A1	COL15A1	COL16A1	COL17A1	COL19A1	ADAMTS14	CTRB1	CTSG	COL22A1	ELANE	GLT25D2	COL24A1	PCOLCE2	COL28A1	KLK2	KLKB1	MMP1	MMP2	MMP3
REACTOME_NOTCH1_INTRACELLULAR_DOMAIN_REGULATES_TRANSCRIPTION	http://www.broadinstitute.org/gsea/msigdb/cards/REACTOME_NOTCH1_INTRACELLULAR_DOMAIN_REGULATES_TRANSCRIPTION	HDAC6	HDAC5	MAMLD1	CDK8	CREBBP	EP300	SNW1	HEY1	HEY2	KAT2A	HEYL	HDAC1	HDAC2	HIF1A	HES1	RBPJ	HES5	MYC	HDAC7	FBXW7	MAML3	HDAC8	RPS27A	SKP1	TBL1X	TLE1	TLE2	TLE3	TLE4	LOC728030	RPS27AP11	UBA52	TBL1XR1	HDAC11	HDAC10	MAML2	CUL1	HDAC3	KAT2B	CCNC	NCOR1	NCOR2	HDAC9	HDAC4	MAML1	RBX1
REACTOME_CIRCADIAN_REPRESSION_OF_EXPRESSION_BY_REV_ERBA	http://www.broadinstitute.org/gsea/msigdb/cards/REACTOME_CIRCADIAN_REPRESSION_OF_EXPRESSION_BY_REV_ERBA	NCOA2	PPARGC1A	CREBBP	EP300	NCOA6	ARNTL	NPAS2	PPARA	MED1	RORA	RXRA	SMARCD3	TBL1X	TBL1XR1	NCOA3	ELOVL3	PRIC285	NCOA1	HDAC3	NR1D1	CLOCK	NCOR1	TGS1
REACTOME_PRE_NOTCH_PROCESSING_IN_GOLGI	http://www.broadinstitute.org/gsea/msigdb/cards/REACTOME_PRE_NOTCH_PROCESSING_IN_GOLGI	ST3GAL6	TMED2	B4GALT1	LFNG	MFNG	NOTCH2	NOTCH3	NOTCH4	ATP2A1	ATP2A2	ATP2A3	FURIN	RAB6A	RFNG	SEL1L	ST3GAL3
REACTOME_SIGNALING_BY_NOTCH1	http://www.broadinstitute.org/gsea/msigdb/cards/REACTOME_SIGNALING_BY_NOTCH1	HDAC6	HDAC5	MAMLD1	ADAM10	CDK8	DTX2	CNTN1	CREBBP	MIB2	JAG1	DTX1	EP300	SNW1	DTX4	NCSTN	HEY1	HEY2	KAT2A	HEYL	DLL1	HDAC1	HDAC2	HIF1A	HES1	RBPJ	JAG2	HES5	ARRB1	ARRB2	MYC	APH1A	HDAC7	DLL4	FBXW7	MAML3	PSENEN	HDAC8	PSEN1	PSEN2	MIB1	RPS27A	SKP1	ADAM17	TBL1X	TLE1	TLE2	TLE3	TLE4
REACTOME_SIGNALING_BY_NOTCH3	http://www.broadinstitute.org/gsea/msigdb/cards/REACTOME_SIGNALING_BY_NOTCH3	ADAM10	JAG1	NCSTN	DLL1	JAG2	NOTCH3	APH1A	DLL4	PSENEN	PSEN1	PSEN2	APH1B
REACTOME_TRIGLYCERIDE_BIOSYNTHESIS	http://www.broadinstitute.org/gsea/msigdb/cards/REACTOME_TRIGLYCERIDE_BIOSYNTHESIS	AGPAT1	AGPAT2	AGPAT6	GPAT2	ACSL1	ACSL3	ACSL4	FASN	GPD1L	LPIN1	ACSL6	LCLAT1	LPCAT4	GK	GPD1	ACACA	ACLY	HSD17B12	ACSL5	ELOVL2	AGPAT5	AGPAT3	AGPAT4	GPAM	ELOVL5	ELOVL1	LPIN3	SLC25A1	ELOVL4	ELOVL6	LPCAT1	ELOVL7	ELOVL3	DGAT2	AGPAT9	DGAT1	TECR	LPIN2
REACTOME_INSULIN_RECEPTOR_SIGNALLING_CASCADE	http://www.broadinstitute.org/gsea/msigdb/cards/REACTOME_INSULIN_RECEPTOR_SIGNALLING_CASCADE	FRS2	THEM4	CRK	KLB	DOK1	EIF4B	EIF4E	EIF4EBP1	EIF4G1	AKT2	FGF1	FGF2	FGF3	FGF4	FGF5	FGF6	FGF7	FGF8	FGF9	FGF10	FGFR1	FGFR3	FGFR2	FGFR4	MTOR	GAB1	SHC2	FGF20	FGF22	GRB2	GRB10	EEF2K	PIK3R4	HRAS	INS	INSR	IRS1	KRAS	NRAS	PDE3B	PRKAG2	PDPK1	CAB39	PIK3C3	PIK3CA	PIK3CB	PIK3R1	PIK3R2
REACTOME_ARMS_MEDIATED_ACTIVATION	http://www.broadinstitute.org/gsea/msigdb/cards/REACTOME_ARMS_MEDIATED_ACTIVATION	CRK	RAPGEF1	HRAS	KRAS	NGF	NRAS	NTRK1	MAPK1	MAPK3	MAP2K1	MAP2K2	KIDINS220	RAF1	RAP1A	BRAF	YWHAB	CDK1
REACTOME_PROLONGED_ERK_ACTIVATION_EVENTS	http://www.broadinstitute.org/gsea/msigdb/cards/REACTOME_PROLONGED_ERK_ACTIVATION_EVENTS	FRS2	CRK	RAPGEF1	HRAS	KRAS	NGF	NRAS	NTRK1	PLCG1	MAPK1	MAPK3	MAP2K1	MAP2K2	KIDINS220	RAF1	RAP1A	BRAF	YWHAB	CDK1
REACTOME_SIGNALLING_TO_RAS	http://www.broadinstitute.org/gsea/msigdb/cards/REACTOME_SIGNALLING_TO_RAS	MAPK14	SHC2	GRB2	HRAS	KRAS	NGF	NRAS	NTRK1	SHC3	MAPK1	MAPK3	MAPK11	MAPK13	MAP2K1	MAP2K2	RAF1	RALA	RALB	RALGDS	MAPK12	SHC1	SOS1	SRC	YWHAB	MAPKAPK3	MAPKAPK2	CDK1
REACTOME_SIGNALING_BY_BMP	http://www.broadinstitute.org/gsea/msigdb/cards/REACTOME_SIGNALING_BY_BMP	FSTL1	SMAD1	SMAD4	SMAD5	SMAD6	SMAD7	SMURF1	GREM2	SMURF2	SKI	BMP2	BMPR1A	BMPR1B	BMPR2	LOC731429	UBE2D1	UBE2D3	CHRDL1	ACVR2A	NOG	ACVR2B	CER1	ZFYVE16
REACTOME_CELL_SURFACE_INTERACTIONS_AT_THE_VASCULAR_WALL	http://www.broadinstitute.org/gsea/msigdb/cards/REACTOME_CELL_SURFACE_INTERACTIONS_AT_THE_VASCULAR_WALL	MERTK	SLC7A9	AMICA1	COL1A1	COL1A2	LOC128192	LOC131691	SIRPA	CXADR	F2	FCER1G	FN1	SLC7A8	SLC16A8	SLC7A11	PPIL2	FYN	ANGPT1	ANGPT2	GRB2	GRB7	GRB14	HRAS	APOB	PPIAP8	ITGA3	ITGA5	ITGAL	ITGAM	ITGAV	ITGAX	ITGB1	ITGB2	ITGB3	KRAS	L1CAM	LCK	LYN	MAG	MMP1	ATP1B1	ATP1B2	ATP1B3	NRAS	OLR1	F11R	ANGPT4	PECAM1
REACTOME_NGF_SIGNALLING_VIA_TRKA_FROM_THE_PLASMA_MEMBRANE	http://www.broadinstitute.org/gsea/msigdb/cards/REACTOME_NGF_SIGNALLING_VIA_TRKA_FROM_THE_PLASMA_MEMBRANE	AKT3	DNAL4	CDKN1A	CDKN1B	ADCY1	ADCY2	FRS2	ADCY3	ADCY5	ADCY6	ADCY7	ADCY8	CHUK	ADCY9	ADCYAP1	ADCYAP1R1	THEM4	AP2M1	AP2S1	CLTA	CLTC	ADORA2A	CREB1	CRK	MAPK14	ADRBK1	AP2A1	AP2A2	AP2B1	DNM1	DNM2	DUSP3	DUSP4	DUSP6	DUSP7	ADCY4	ELK1	AKT1	AKT2	FOXO1	FOXO3	PHLPP1	MTOR	RICTOR	SHC2	GRB2	RAPGEF1	GSK3A
REACTOME_SIGNALLING_TO_ERKS	http://www.broadinstitute.org/gsea/msigdb/cards/REACTOME_SIGNALLING_TO_ERKS	FRS2	CRK	MAPK14	SHC2	GRB2	RAPGEF1	HRAS	KRAS	NGF	NRAS	NTRK1	PLCG1	SHC3	MAPK1	MAPK3	MAPK11	MAPK13	MAP2K1	MAP2K2	KIDINS220	RAF1	RALA	RALB	RALGDS	RAP1A	RIT2	RIT1	MAPK12	SHC1	SOS1	SRC	BRAF	YWHAB	MAPKAPK3	MAPKAPK2	CDK1
REACTOME_P38MAPK_EVENTS	http://www.broadinstitute.org/gsea/msigdb/cards/REACTOME_P38MAPK_EVENTS	MAPK14	HRAS	KRAS	NRAS	MAPK11	MAPK13	RALA	RALB	RALGDS	MAPK12	SRC	MAPKAPK3	MAPKAPK2
REACTOME_ACYL_CHAIN_REMODELLING_OF_PI	http://www.broadinstitute.org/gsea/msigdb/cards/REACTOME_ACYL_CHAIN_REMODELLING_OF_PI	PLA2G16	PLA2G4F	PLA2G2D	PLA2G4D	PLA2G2E	PLA2G1B	PLA2G2A	PLA2G4A	PLA2G5	PLA2G2F	MBOAT7	PLBD1	PLA2G12A	PLA2G10	PLA2G4C
REACTOME_TGF_BETA_RECEPTOR_SIGNALING_IN_EMT_EPITHELIAL_TO_MESENCHYMAL_TRANSITION	http://www.broadinstitute.org/gsea/msigdb/cards/REACTOME_TGF_BETA_RECEPTOR_SIGNALING_IN_EMT_EPITHELIAL_TO_MESENCHYMAL_TRANSITION	FKBP1A	ARHGEF18	RHOA	F11R	PARD6A	PRKCZ	PARD3	SMURF1	CGN	RPS27A	TGFB1	TGFBR1	TGFBR2	RPS27AP11	UBA52	LOC731429
REACTOME_DOWNREGULATION_OF_TGF_BETA_RECEPTOR_SIGNALING	http://www.broadinstitute.org/gsea/msigdb/cards/REACTOME_DOWNREGULATION_OF_TGF_BETA_RECEPTOR_SIGNALING	STUB1	STRAP	PPP1R15A	SMAD2	SMAD3	SMAD7	UCHL5	PPP1CA	PPP1CB	PPP1CC	PMEPA1	SMURF1	RPS27A	SMURF2	TGFB1	TGFBR1	TGFBR2	RPS27AP11	UBA52	LOC731429	XPO1	MTMR4	ZFYVE9
REACTOME_COLLAGEN_FORMATION	http://www.broadinstitute.org/gsea/msigdb/cards/REACTOME_COLLAGEN_FORMATION	CRTAP	LEPREL2	COL1A1	COL1A2	COL2A1	COL3A1	COL4A1	COL4A2	COL4A3	COL4A4	COL4A5	COL4A6	COL5A1	COL5A2	COL6A1	COL6A2	COL6A3	COL7A1	COL8A1	COL8A2	COL9A1	COL9A2	COL9A3	COL10A1	COL11A1	COL11A2	COL12A1	COL13A1	COL15A1	COL16A1	COL17A1	COL19A1	ADAMTS14	COL22A1	GLT25D2	COL24A1	PCOLCE2	COL28A1	P4HB	COL5A3	PCOLCE	PLOD1	PLOD2	PPIB	LEPREL1	BMP1	TLL1	TLL2
REACTOME_SMAD2_SMAD3_SMAD4_HETEROTRIMER_REGULATES_TRANSCRIPTION	http://www.broadinstitute.org/gsea/msigdb/cards/REACTOME_SMAD2_SMAD3_SMAD4_HETEROTRIMER_REGULATES_TRANSCRIPTION	CDK8	CDK9	CDKN2B	E2F4	E2F5	WWTR1	HDAC1	JUNB	SMAD2	SMAD3	SMAD4	SMAD7	MEN1	LOC441488	MYC	SERPINE1	RBL1	TGIF2	RPS27A	SP1	TFDP1	TGIF1	RPS27AP11	UBA52	CCNC	CCNT1	CCNT2
REACTOME_SIGNALING_BY_FGFR_IN_DISEASE	http://www.broadinstitute.org/gsea/msigdb/cards/REACTOME_SIGNALING_BY_FGFR_IN_DISEASE	AKT3	SPRY2	CDKN1A	CDKN1B	ADCY1	ADCY2	FRS3	FRS2	ADCY3	CPSF6	CNTRL	ADCY5	FGFR1OP	ADCY6	ADCY7	ADCY8	CHUK	ADCY9	THEM4	CREB1	CUX1	KLB	ADRBK1	ADCY4	AKT1	AKT2	FGF1	FGF2	FGF3	FGF4	FGF5	FGF6	FGF7	FGF8	FGF9	FGF10	FGFR1	FGFR3	FGFR2	FGFR4	FOXO1	FOXO3	PHLPP1	MTOR	RICTOR	GAB1	FGFR1OP2	FGF20
REACTOME_HS_GAG_DEGRADATION	http://www.broadinstitute.org/gsea/msigdb/cards/REACTOME_HS_GAG_DEGRADATION	GPC6	HPSE	GPC2	GPC4	GPC5	GPC3	GLB1	GPC1	GUSB	HSPG2	IDS	IDUA	AGRN	NAGLU	HPSE2	SDC1	SDC2	SDC4	SGSH	SDC3
REACTOME_SYNTHESIS_OF_PIPS_AT_THE_EARLY_ENDOSOME_MEMBRANE	http://www.broadinstitute.org/gsea/msigdb/cards/REACTOME_SYNTHESIS_OF_PIPS_AT_THE_EARLY_ENDOSOME_MEMBRANE	PIKFYVE	PIK3R4	MTM1	PIK3C2A	PIK3C3	PI4K2B	PI4K2A	VAC14	INPP4B	MTMR2	MTMR4	FIG4
REACTOME_SIGNALLING_TO_P38_VIA_RIT_AND_RIN	http://www.broadinstitute.org/gsea/msigdb/cards/REACTOME_SIGNALLING_TO_P38_VIA_RIT_AND_RIN	HRAS	KRAS	NGF	NRAS	NTRK1	MAPK1	MAPK3	MAP2K1	MAP2K2	RAF1	RIT2	RIT1	BRAF	YWHAB	CDK1
REACTOME_P53_INDEPENDENT_G1_S_DNA_DAMAGE_CHECKPOINT	http://www.broadinstitute.org/gsea/msigdb/cards/REACTOME_P53_INDEPENDENT_G1_S_DNA_DAMAGE_CHECKPOINT	PSMD14	CHEK1	CHEK2	PSMA8	PSME4	ATM	PSMA1	PSMA2	PSMA3	PSMA4	PSMA5	PSMA6	PSMA7	PSMB1	PSMB2	PSMB3	PSMB4	PSMB5	PSMB6	PSMB7	PSMB8	PSMB9	PSMB10	PSMC1	PSMC2	PSMC3	PSMC4	PSMC5	PSMC6	PSMD1	PSMD2	PSMD3	PSMD4	PSMD5	PSMD7	PSMD8	PSMD9	PSMD10	PSMD11	PSMD12	PSMD13	PSME1	PSME2	RPS27A	LOC651610	LOC652826	RPS27AP11	UBA52
REACTOME_REGULATION_OF_HYPOXIA_INDUCIBLE_FACTOR_HIF_BY_OXYGEN	http://www.broadinstitute.org/gsea/msigdb/cards/REACTOME_REGULATION_OF_HYPOXIA_INDUCIBLE_FACTOR_HIF_BY_OXYGEN	EGLN2	EGLN3	CREBBP	EP300	EPAS1	EPO	HIF1A	ARNT	EGLN1	HIF1AN	RPS27A	HIF3A	TCEB1P3	TCEB1	TCEB2	RPS27AP11	UBA52	UBE2D1	UBE2D2	UBE2D3	VEGFA	VHL	CA9	CUL2	RBX1
REACTOME_ACYL_CHAIN_REMODELLING_OF_PC	http://www.broadinstitute.org/gsea/msigdb/cards/REACTOME_ACYL_CHAIN_REMODELLING_OF_PC	LPCAT3	PLA2G16	MBOAT2	LPCAT4	PLA2G4F	PLA2G2D	PLA2G4D	PLA2G2E	PLA2G3	PNPLA8	PLA2G1B	PLA2G2A	PLA2G4A	PLA2G5	LPCAT2	PLA2G2F	PLBD1	LPCAT1	PLA2G12A	PLA2G6	PLA2G10	PLA2G4C
REACTOME_SYNTHESIS_OF_PIPS_AT_THE_GOLGI_MEMBRANE	http://www.broadinstitute.org/gsea/msigdb/cards/REACTOME_SYNTHESIS_OF_PIPS_AT_THE_GOLGI_MEMBRANE	PIKFYVE	SACM1L	PIK3R4	ARF1	ARF3	OCRL	PIK3C2A	PIK3C2G	PIK3C3	PI4KA	PI4KB	PI4K2B	PI4K2A	VAC14	INPP5E	TPTE2	FIG4
REACTOME_TGF_BETA_RECEPTOR_SIGNALING_ACTIVATES_SMADS	http://www.broadinstitute.org/gsea/msigdb/cards/REACTOME_TGF_BETA_RECEPTOR_SIGNALING_ACTIVATES_SMADS	STUB1	STRAP	FKBP1A	PPP1R15A	SMAD2	SMAD3	SMAD4	SMAD7	FURIN	UCHL5	PPP1CA	PPP1CB	PPP1CC	PMEPA1	SMURF1	RPS27A	SMURF2	TGFB1	TGFBR1	TGFBR2	RPS27AP11	UBA52	LOC731429	XPO1	MTMR4	ZFYVE9
REACTOME_ACTIVATED_POINT_MUTANTS_OF_FGFR2	http://www.broadinstitute.org/gsea/msigdb/cards/REACTOME_ACTIVATED_POINT_MUTANTS_OF_FGFR2	FGF1	FGF2	FGF3	FGF4	FGF5	FGF6	FGF7	FGF8	FGF9	FGF10	FGFR2	FGF20	FGF22	FGF23	FGF18	FGF17
REACTOME_PHOSPHOLIPID_METABOLISM	http://www.broadinstitute.org/gsea/msigdb/cards/REACTOME_PHOSPHOLIPID_METABOLISM	COL4A3BP	LPCAT3	CEPT1	CDS1	PEMT	CDIPT	AGPAT1	AGPAT2	SPTLC1	NEU3	CHAT	PLA2G16	CHKA	CHKB	MGLL	PLD4	DEGS2	ACER1	SLC44A3	MBOAT2	NEU4	SGPP2	AGPAT6	CSNK1G2	PIK3R6	GPAT2	PPM1L	ARSK	MBOAT1	PHOSPHO1	SGMS2	PIKFYVE	PLD6	CERS3	SLC44A5	ARSG	SACM1L	GPD1L	LPIN1	PIP5K1C	SLC44A1	PIK3R5	PLD3	PITPNB	KDSR	LCLAT1	CERS6	LPCAT4
REACTOME_CS_DS_DEGRADATION	http://www.broadinstitute.org/gsea/msigdb/cards/REACTOME_CS_DS_DEGRADATION	VCAN	NCAN	CSPG4	DCN	HEXA	HEXB	HYAL1	IDS	IDUA	ARSB	BGN	BCAN
REACTOME_SYNTHESIS_OF_PA	http://www.broadinstitute.org/gsea/msigdb/cards/REACTOME_SYNTHESIS_OF_PA	AGPAT1	AGPAT2	AGPAT6	GPAT2	GPD1L	LCLAT1	LPCAT4	PLA2G2D	GPD1	PLA2G4D	PLA2G2E	PLA2G1B	PLA2G2A	PLA2G4A	PLA2G5	PLD1	PLD2	AGPAT5	AGPAT3	AGPAT4	GPAM	PLA2G2F	LPCAT1	PLA2G12A	PLA2G10	GNPAT	AGPAT9
REACTOME_OXYGEN_DEPENDENT_PROLINE_HYDROXYLATION_OF_HYPOXIA_INDUCIBLE_FACTOR_ALPHA	http://www.broadinstitute.org/gsea/msigdb/cards/REACTOME_OXYGEN_DEPENDENT_PROLINE_HYDROXYLATION_OF_HYPOXIA_INDUCIBLE_FACTOR_ALPHA	EGLN2	EGLN3	EPAS1	HIF1A	EGLN1	RPS27A	HIF3A	TCEB1P3	TCEB1	TCEB2	RPS27AP11	UBA52	UBE2D1	UBE2D2	UBE2D3	VHL	CUL2	RBX1
REACTOME_SYNTHESIS_OF_PIPS_AT_THE_LATE_ENDOSOME_MEMBRANE	http://www.broadinstitute.org/gsea/msigdb/cards/REACTOME_SYNTHESIS_OF_PIPS_AT_THE_LATE_ENDOSOME_MEMBRANE	PIKFYVE	PIK3R4	MTM1	PIK3C2A	PIK3C3	VAC14	MTMR2	MTMR7	MTMR4	FIG4
REACTOME_SYNTHESIS_OF_PE	http://www.broadinstitute.org/gsea/msigdb/cards/REACTOME_SYNTHESIS_OF_PE	CEPT1	CHKA	CHKB	PHOSPHO1	LPIN1	ETNK2	ETNK1	PCYT2	LPIN3	EPT1	LPIN2
REACTOME_GASTRIN_CREB_SIGNALLING_PATHWAY_VIA_PKC_AND_MAPK	http://www.broadinstitute.org/gsea/msigdb/cards/REACTOME_GASTRIN_CREB_SIGNALLING_PATHWAY_VIA_PKC_AND_MAPK	RASGRP1	LPAR6	RASGRP2	RGS19	NMUR1	GNB5	CYSLTR1	NMU	NPFFR2	PROKR1	UTS2	CHRM1	CHRM3	CHRM5	MGLL	ARHGEF25	LTB4R	PROKR2	NMS	CREB1	DGKK	ADRA1D	ADRA1B	ADRA1A	ADRBK1	DGKA	DGKB	DGKG	DGKH	DGKQ	AGT	HBEGF	AGTR1	LPAR1	EDN1	EDN2	EDN3	EDNRA	EDNRB	EGFR	F2	F2R	F2RL1	F2RL2	DAGLB	GPRC6A	PLCB1	LPAR3
REACTOME_CHONDROITIN_SULFATE_BIOSYNTHESIS	http://www.broadinstitute.org/gsea/msigdb/cards/REACTOME_CHONDROITIN_SULFATE_BIOSYNTHESIS	VCAN	NCAN	CSPG4	DCN	CHST13	CHSY1	CHSY3	CHST11	CHST15	CHPF2	CSGALNACT2	CHST12	CSGALNACT1	CHST7	BGN	BCAN	LOC644504	LOC644691	CHPF	CHST9	CHST3
REACTOME_HYALURONAN_UPTAKE_AND_DEGRADATION	http://www.broadinstitute.org/gsea/msigdb/cards/REACTOME_HYALURONAN_UPTAKE_AND_DEGRADATION	LYVE1	GUSB	HEXA	HEXB	HMMR	HYAL1	STAB2	SLC9A1	HYAL2	CD44
REACTOME_SIGNALING_BY_FGFR1_MUTANTS	http://www.broadinstitute.org/gsea/msigdb/cards/REACTOME_SIGNALING_BY_FGFR1_MUTANTS	CPSF6	CNTRL	FGFR1OP	CUX1	FGF1	FGF2	FGF4	FGF5	FGF6	FGF8	FGF9	FGFR1	FGFR1OP2	FGF20	GRB2	MYO18A	PIK3CA	PIK3R1	PLCG1	BCR	STAT1	STAT3	STAT5A	STAT5B	LOC732425	ZMYM2	FGF23	TRIM24	FGF17	GAB2
REACTOME_SYNTHESIS_OF_PIPS_AT_THE_PLASMA_MEMBRANE	http://www.broadinstitute.org/gsea/msigdb/cards/REACTOME_SYNTHESIS_OF_PIPS_AT_THE_PLASMA_MEMBRANE	PIK3R6	PIP5K1C	PIK3R5	INPP5J	INPPL1	MTM1	INPP5K	PIK3C2A	PIK3C2B	PIK3C2G	PIK3CA	PIK3CB	PIK3CD	PIK3CG	PIK3R1	PIK3R2	PIP4K2A	PI4K2B	PI4K2A	PTEN	MTMR14	LOC731292	PIP5K1B	PIP4K2B	PIK3R3	MTMR1	INPP4B	SYNJ1	SYNJ2	MTMR3	MTMR6
REACTOME_THE_ACTIVATION_OF_ARYLSULFATASES	http://www.broadinstitute.org/gsea/msigdb/cards/REACTOME_THE_ACTIVATION_OF_ARYLSULFATASES	ARSK	ARSG	SUMF2	SUMF1	ARSI	ARSH	ARSA	ARSB	STS	ARSE	ARSF	ARSJ
REACTOME_TRANSCRIPTIONAL_ACTIVITY_OF_SMAD2_SMAD3_SMAD4_HETEROTRIMER	http://www.broadinstitute.org/gsea/msigdb/cards/REACTOME_TRANSCRIPTIONAL_ACTIVITY_OF_SMAD2_SMAD3_SMAD4_HETEROTRIMER	CDK8	CDK9	CDKN2B	PARP1	E2F4	E2F5	WWTR1	HDAC1	JUNB	SMAD2	SMAD3	SMAD4	SMAD7	MEN1	LOC441488	MYC	SERPINE1	TRIM33	PPM1A	RBL1	TGIF2	RPS27A	SMURF2	SKI	SKIL	SP1	TFDP1	TGIF1	RPS27AP11	UBA52	UBE2D1	UBE2D3	USP9X	CCNC	CCNT1	CCNT2	NCOR1	NCOR2
REACTOME_HYALURONAN_METABOLISM	http://www.broadinstitute.org/gsea/msigdb/cards/REACTOME_HYALURONAN_METABOLISM	ABCC5	LYVE1	GUSB	HAS1	HAS2	HAS3	HEXA	HEXB	HMMR	HYAL1	STAB2	SLC9A1	HYAL2	CD44
REACTOME_DOWNREGULATION_OF_SMAD2_3_SMAD4_TRANSCRIPTIONAL_ACTIVITY	http://www.broadinstitute.org/gsea/msigdb/cards/REACTOME_DOWNREGULATION_OF_SMAD2_3_SMAD4_TRANSCRIPTIONAL_ACTIVITY	PARP1	HDAC1	SMAD2	SMAD3	SMAD4	TRIM33	PPM1A	TGIF2	RPS27A	SMURF2	SKI	SKIL	TGIF1	RPS27AP11	UBA52	UBE2D1	UBE2D3	USP9X	NCOR1	NCOR2
REACTOME_KERATAN_SULFATE_BIOSYNTHESIS	http://www.broadinstitute.org/gsea/msigdb/cards/REACTOME_KERATAN_SULFATE_BIOSYNTHESIS	B3GNT3	ST3GAL6	B3GNT2	B3GNT1	KERA	ACAN	FMOD	CHST5	B4GALT1	LUM	CHST6	OMD	OGN	PRELP	ST3GAL1	ST3GAL2	ST3GAL3	B3GNT4	CHST1	B4GALT4	B4GALT3	B4GALT2	B3GNT7	B4GALT6	B4GALT5	CHST2
REACTOME_REVERSIBLE_HYDRATION_OF_CARBON_DIOXIDE	http://www.broadinstitute.org/gsea/msigdb/cards/REACTOME_REVERSIBLE_HYDRATION_OF_CARBON_DIOXIDE	CA5B	CA14	CA13	CA1	CA2	CA3	CA4	CA5A	CA6	CA7	CA9	CA12
REACTOME_SIGNALING_BY_FGFR1_FUSION_MUTANTS	http://www.broadinstitute.org/gsea/msigdb/cards/REACTOME_SIGNALING_BY_FGFR1_FUSION_MUTANTS	CPSF6	CNTRL	FGFR1OP	CUX1	FGFR1OP2	GRB2	MYO18A	PIK3CA	PIK3R1	PLCG1	BCR	STAT1	STAT3	STAT5A	STAT5B	LOC732425	ZMYM2	TRIM24	GAB2
REACTOME_ALPHA_LINOLENIC_ACID_ALA_METABOLISM	http://www.broadinstitute.org/gsea/msigdb/cards/REACTOME_ALPHA_LINOLENIC_ACID_ALA_METABOLISM	ACOT8	ABCD1	ACSL1	ACAA1	HSD17B4	FADS1	ACOX1	ELOVL2	ELOVL5	SCP2	ABCD1P5	FADS2
REACTOME_SIGNALING_BY_ACTIVATED_POINT_MUTANTS_OF_FGFR1	http://www.broadinstitute.org/gsea/msigdb/cards/REACTOME_SIGNALING_BY_ACTIVATED_POINT_MUTANTS_OF_FGFR1	FGF1	FGF2	FGF4	FGF5	FGF6	FGF8	FGF9	FGFR1	FGF20	FGF23	FGF17
REACTOME_PI_METABOLISM	http://www.broadinstitute.org/gsea/msigdb/cards/REACTOME_PI_METABOLISM	PIK3R6	PIKFYVE	SACM1L	PIP5K1C	PIK3R5	PITPNB	INPP5J	PIK3R4	INPPL1	ARF1	ARF3	MTM1	OCRL	INPP5K	PIK3C2A	PIK3C2B	PIK3C2G	PIK3C3	PIK3CA	PIK3CB	PIK3CD	PIK3CG	PIK3R1	PIK3R2	PI4KA	PI4KB	PIP4K2A	PI4K2B	PI4K2A	VAC14	INPP5E	PTEN	MTMR14	LOC731292	PIP5K1B	PIP4K2B	PIK3R3	MTMR1	INPP4B	SYNJ1	SYNJ2	MTMR3	MTMR2	MTMR6	MTMR7	MTMR4	TPTE2	FIG4
REACTOME_ABACAVIR_TRANSPORT_AND_METABOLISM	http://www.broadinstitute.org/gsea/msigdb/cards/REACTOME_ABACAVIR_TRANSPORT_AND_METABOLISM	ADH1A	ADAL	NT5C2	GUK1	PCK1	ABCB1	SLC22A1	SLC22A3	SLC22A2	ABCG2
REACTOME_CHONDROITIN_SULFATE_DERMATAN_SULFATE_METABOLISM	http://www.broadinstitute.org/gsea/msigdb/cards/REACTOME_CHONDROITIN_SULFATE_DERMATAN_SULFATE_METABOLISM	GPC6	UST	B4GALT7	CHST14	B3GALT6	B3GAT2	VCAN	NCAN	CSPG4	DCN	CHST13	GPC2	GPC4	GPC5	CHSY1	B3GAT3	B3GAT1	GPC3	GPC1	GXYLT1	DSE	HEXA	HEXB	HSPG2	HYAL1	CHSY3	IDS	IDUA	AGRN	ARSB	CHST11	CHST15	CHPF2	CSGALNACT2	CHST12	CSGALNACT1	CHST7	BGN	SDC1	BCAN	SDC2	SDC4	LOC644504	LOC644691	GXYLT2	CHPF	CHST9	CHST3
REACTOME_LATENT_INFECTION_OF_HOMO_SAPIENS_WITH_MYCOBACTERIUM_TUBERCULOSIS	http://www.broadinstitute.org/gsea/msigdb/cards/REACTOME_LATENT_INFECTION_OF_HOMO_SAPIENS_WITH_MYCOBACTERIUM_TUBERCULOSIS	TCIRG1	ATP6V1G3	CYBA	CYBB	ATP6V0A2	ATP6V0D2	ATP6V1C2	LTF	NCF2	NCF4	NOS1	NOS2	NOS3	ATP6V0A4	ATP6V1D	ATP6V1H	ATP6V1A	ATP6V1B1	ATP6V1B2	ATP6V0C	ATP6V1C1	ATP6V1E1	ATP6V0B	ATP6V1G2	LOC648998	SLC11A1	LOC728320	CAMP	ATP6V0E1	ATP6V1E2	ATP6V0D1	ATP6V1F	ATP6V1G1
REACTOME_SYNTHESIS_OF_PC	http://www.broadinstitute.org/gsea/msigdb/cards/REACTOME_SYNTHESIS_OF_PC	CEPT1	PEMT	CHAT	CHKA	CHKB	SLC44A3	PHOSPHO1	SLC44A5	LPIN1	SLC44A1	ACHE	PCYT1A	CHPT1	SLC44A2	LPIN3	SLC44A4	PCYT1B	LPIN2
REACTOME_HS_GAG_BIOSYNTHESIS	http://www.broadinstitute.org/gsea/msigdb/cards/REACTOME_HS_GAG_BIOSYNTHESIS	GPC6	EXT1	EXT2	GPC2	HS3ST5	GPC4	GPC5	GLCE	HS6ST3	GPC3	GPC1	HSPG2	NDST1	AGRN	SDC1	SDC2	SDC4	NDST4	HS3ST6	HS6ST1P1	NDST2	HS6ST2	NDST3	HS6ST1	HS2ST1	SDC3	HS3ST4	HS3ST3B1	HS3ST3A1	HS3ST2	HS3ST1
REACTOME_SIGNALING_BY_FGFR3_MUTANTS	http://www.broadinstitute.org/gsea/msigdb/cards/REACTOME_SIGNALING_BY_FGFR3_MUTANTS	FGF1	FGF2	FGF4	FGF5	FGF8	FGF9	FGFR3	FGF20	FGF23	FGF18	FGF17
REACTOME_KERATAN_SULFATE_KERATIN_METABOLISM	http://www.broadinstitute.org/gsea/msigdb/cards/REACTOME_KERATAN_SULFATE_KERATIN_METABOLISM	B3GNT3	ST3GAL6	B3GNT2	B3GNT1	KERA	ACAN	FMOD	CHST5	B4GALT1	GLB1	GNS	HEXA	HEXB	LUM	CHST6	OMD	OGN	PRELP	ST3GAL1	ST3GAL2	ST3GAL3	B3GNT4	CHST1	B4GALT4	B4GALT3	B4GALT2	B3GNT7	B4GALT6	B4GALT5	CHST2
REACTOME_APOPTOSIS_INDUCED_DNA_FRAGMENTATION	http://www.broadinstitute.org/gsea/msigdb/cards/REACTOME_APOPTOSIS_INDUCED_DNA_FRAGMENTATION	DFFA	DFFB	H1F0	HIST1H1C	HIST1H1D	HIST1H1E	HIST1H1B	HIST1H1A	HMGB1	HMGB2	KPNA1	KPNB1	CASP3
REACTOME_KERATAN_SULFATE_DEGRADATION	http://www.broadinstitute.org/gsea/msigdb/cards/REACTOME_KERATAN_SULFATE_DEGRADATION	KERA	ACAN	FMOD	GLB1	GNS	HEXA	HEXB	LUM	OMD	OGN	PRELP
REACTOME_HEPARAN_SULFATE_HEPARIN_HS_GAG_METABOLISM	http://www.broadinstitute.org/gsea/msigdb/cards/REACTOME_HEPARAN_SULFATE_HEPARIN_HS_GAG_METABOLISM	GPC6	HPSE	B4GALT7	B3GALT6	B3GAT2	VCAN	NCAN	CSPG4	DCN	EXT1	EXT2	GPC2	HS3ST5	GPC4	GPC5	GLCE	B3GAT3	HS6ST3	B3GAT1	GPC3	GLB1	GPC1	GXYLT1	GUSB	HSPG2	NDST1	IDS	IDUA	AGRN	NAGLU	HPSE2	BGN	SDC1	BCAN	SDC2	SDC4	SGSH	NDST4	HS3ST6	GXYLT2	HS6ST1P1	NDST2	HS6ST2	NDST3	HS6ST1	HS2ST1	SDC3	HS3ST4
REACTOME_GLYCOSAMINOGLYCAN_METABOLISM	http://www.broadinstitute.org/gsea/msigdb/cards/REACTOME_GLYCOSAMINOGLYCAN_METABOLISM	ABCC5	GPC6	UST	B3GNT3	ST3GAL6	B3GNT2	HPSE	LYVE1	B3GNT1	KERA	B4GALT7	CHST14	B3GALT6	B3GAT2	VCAN	NCAN	CSPG4	DCN	CHST13	ACAN	EXT1	EXT2	GPC2	HS3ST5	GPC4	GPC5	CHSY1	FMOD	CHST5	GLCE	B3GAT3	HS6ST3	B4GALT1	B3GAT1	GPC3	GLB1	GNS	GPC1	GXYLT1	GUSB	DSE	HAS1	HAS2	HAS3	HEXA	HEXB	HMMR	HSPG2
REACTOME_ACYL_CHAIN_REMODELLING_OF_PG	http://www.broadinstitute.org/gsea/msigdb/cards/REACTOME_ACYL_CHAIN_REMODELLING_OF_PG	LPCAT4	PLA2G4F	PLA2G2D	PLA2G4D	PLA2G2E	PLA2G3	PLA2G1B	PLA2G2A	PLA2G4A	PLA2G5	CRLS1	PLA2G2F	LPCAT1	PLA2G12A	PLA2G10	LPGAT1
REACTOME_ACYL_CHAIN_REMODELLING_OF_PE	http://www.broadinstitute.org/gsea/msigdb/cards/REACTOME_ACYL_CHAIN_REMODELLING_OF_PE	LPCAT3	PLA2G16	MBOAT2	MBOAT1	LPCAT4	PLA2G4F	PLA2G2D	PLA2G4D	PLA2G2E	PLA2G3	PNPLA8	PLA2G1B	PLA2G2A	PLA2G4A	PLA2G5	PLA2G2F	PLBD1	PLA2G12A	PLA2G6	PLA2G10	PLA2G4C
REACTOME_ACYL_CHAIN_REMODELLING_OF_PS	http://www.broadinstitute.org/gsea/msigdb/cards/REACTOME_ACYL_CHAIN_REMODELLING_OF_PS	LPCAT3	PLA2G16	MBOAT1	LPCAT4	PLA2G4F	PLA2G2D	PLA2G4D	PLA2G2E	PLA2G1B	PLA2G2A	PLA2G4A	PLA2G5	PLA2G2F	PLA2G12A	PLA2G10
REACTOME_SIGNALING_BY_FGFR_MUTANTS	http://www.broadinstitute.org/gsea/msigdb/cards/REACTOME_SIGNALING_BY_FGFR_MUTANTS	FRS2	CPSF6	CNTRL	FGFR1OP	CUX1	FGF1	FGF2	FGF3	FGF4	FGF5	FGF6	FGF7	FGF8	FGF9	FGF10	FGFR1	FGFR3	FGFR2	FGFR4	GAB1	FGFR1OP2	FGF20	FGF22	GRB2	HRAS	KRAS	MYO18A	NRAS	PIK3CA	PIK3R1	PLCG1	BCR	SOS1	STAT1	STAT3	STAT5A	STAT5B	LOC732425	ZMYM2	FGF23	TRIM24	FGF18	FGF17	GAB2
REACTOME_MHC_CLASS_II_ANTIGEN_PRESENTATION	http://www.broadinstitute.org/gsea/msigdb/cards/REACTOME_MHC_CLASS_II_ANTIGEN_PRESENTATION	AP1M2	KIF20A	ACTR1B	ACTR1A	SEC24B	SEC23A	DCTN2	DCTN6	CTSC	KIF2C	DCTN3	OSBPL1A	AP2M1	AP1S1	AP2S1	CLTA	CLTC	DYNLL2	KLC3	CTSB	CTSD	CTSH	CTSK	CTSL1	CTSL2	CTSO	CTSS	AP2A1	AP2A2	AP1B1	AP2B1	DCTN1	AP1G1	DNM1	DYNC1H1	DYNC1I1	DYNC1I2	DYNC1LI2	DNM2	SEC31A	KIFAP3	KIF4A	KIF26A	KIF4B	RACGAP1	HLA-DMA	HLA-DMB	HLA-DOA
REACTOME_GLYCEROPHOSPHOLIPID_BIOSYNTHESIS	http://www.broadinstitute.org/gsea/msigdb/cards/REACTOME_GLYCEROPHOSPHOLIPID_BIOSYNTHESIS	LPCAT3	CEPT1	CDS1	PEMT	CDIPT	AGPAT1	AGPAT2	CHAT	PLA2G16	CHKA	CHKB	MGLL	PLD4	SLC44A3	MBOAT2	AGPAT6	GPAT2	MBOAT1	PHOSPHO1	PLD6	SLC44A5	GPD1L	LPIN1	SLC44A1	PLD3	PITPNB	LCLAT1	LPCAT4	PLA2G4F	PLA2G2D	GPD1	PLA2G4D	HADHA	HADHB	PLA2G2E	ACHE	PLA2G3	PNPLA8	PCYT1A	PLA2G1B	PLA2G2A	PLA2G4A	PLA2G5	PLD1	PLD2	CRLS1	LPCAT2	ETNK2
REACTOME_A_TETRASACCHARIDE_LINKER_SEQUENCE_IS_REQUIRED_FOR_GAG_SYNTHESIS	http://www.broadinstitute.org/gsea/msigdb/cards/REACTOME_A_TETRASACCHARIDE_LINKER_SEQUENCE_IS_REQUIRED_FOR_GAG_SYNTHESIS	GPC6	B4GALT7	B3GALT6	B3GAT2	VCAN	NCAN	CSPG4	DCN	GPC2	GPC4	GPC5	B3GAT3	B3GAT1	GPC3	GPC1	GXYLT1	HSPG2	AGRN	BGN	SDC1	BCAN	SDC2	SDC4	GXYLT2	SDC3
REACTOME_CDK_MEDIATED_PHOSPHORYLATION_AND_REMOVAL_OF_CDC6	http://www.broadinstitute.org/gsea/msigdb/cards/REACTOME_CDK_MEDIATED_PHOSPHORYLATION_AND_REMOVAL_OF_CDC6	CDK2	PSMD14	PSMA8	PSME4	PSMA1	PSMA2	PSMA3	PSMA4	PSMA5	PSMA6	PSMA7	PSMB1	PSMB2	PSMB3	PSMB4	PSMB5	PSMB6	PSMB7	PSMB8	PSMB9	PSMB10	PSMC1	PSMC2	PSMC3	PSMC4	PSMC5	PSMC6	PSMD1	PSMD2	PSMD3	PSMD4	PSMD5	PSMD7	PSMD8	PSMD9	PSMD10	PSMD11	PSMD12	PSMD13	PSME1	PSME2	RPS27A	LOC652826	RPS27AP11	UBA52	PSMF1	PSMD6	CDC6
REACTOME_PLATELET_ADHESION_TO_EXPOSED_COLLAGEN	http://www.broadinstitute.org/gsea/msigdb/cards/REACTOME_PLATELET_ADHESION_TO_EXPOSED_COLLAGEN	COL1A1	COL1A2	FCER1G	FYN	GP1BA	GP1BB	GP5	GP9	ITGA2	ITGB1	LYN	VWF
REACTOME_VEGF_LIGAND_RECEPTOR_INTERACTIONS	http://www.broadinstitute.org/gsea/msigdb/cards/REACTOME_VEGF_LIGAND_RECEPTOR_INTERACTIONS	FIGF	FLT1	FLT4	KDR	PDGFC	VEGFA	VEGFB	VEGFC	NRP2	NRP1
REACTOME_ENOS_ACTIVATION_AND_REGULATION	http://www.broadinstitute.org/gsea/msigdb/cards/REACTOME_ENOS_ACTIVATION_AND_REGULATION	LYPLA1	NOSTRIN	DHFR	DNM2	AKT1	GCH1	GCHFR	HSP90AA1	ZDHHC21	NOS3	NOSIP	PRKG2	PTS	DHFRP1	SPR	CALM1	CALM2	CALM3	CAV1	WASL
REACTOME_MICRORNA_MIRNA_BIOGENESIS	http://www.broadinstitute.org/gsea/msigdb/cards/REACTOME_MICRORNA_MIRNA_BIOGENESIS	EIF2C3	EIF2C4	DICER1	EIF2C1	EIF2C2	DROSHA	POLR2A	POLR2B	POLR2C	POLR2D	POLR2E	POLR2F	POLR2G	POLR2H	POLR2I	POLR2J	POLR2K	POLR2L	DGCR8	XPO5	RAN	LOC643631	TARBP2
REACTOME_NUCLEAR_EVENTS_KINASE_AND_TRANSCRIPTION_FACTOR_ACTIVATION	http://www.broadinstitute.org/gsea/msigdb/cards/REACTOME_NUCLEAR_EVENTS_KINASE_AND_TRANSCRIPTION_FACTOR_ACTIVATION	CREB1	MAPK14	DUSP3	DUSP4	DUSP6	DUSP7	ELK1	MEF2A	MEF2C	ATF1	PPP2CA	PPP2CB	PPP2R1A	PPP2R1B	PPP2R5D	MAPK1	MAPK3	MAPK7	MAPK11	RPS6KA1	RPS6KA2	RPS6KA3	RPS6KA5	MAPKAPK2
REACTOME_RETROGRADE_NEUROTROPHIN_SIGNALLING	http://www.broadinstitute.org/gsea/msigdb/cards/REACTOME_RETROGRADE_NEUROTROPHIN_SIGNALLING	DNAL4	AP2M1	AP2S1	CLTA	CLTC	AP2A1	AP2A2	AP2B1	DNM1	DNM2	NGF	NTRK1	SH3GL2
REACTOME_ERKS_ARE_INACTIVATED	http://www.broadinstitute.org/gsea/msigdb/cards/REACTOME_ERKS_ARE_INACTIVATED	DUSP3	DUSP4	DUSP6	DUSP7	PPP2CA	PPP2CB	PPP2R1A	PPP2R1B	PPP2R5D	MAPK1	MAPK3	MAPK7
REACTOME_NEGATIVE_REGULATION_OF_THE_PI3K_AKT_NETWORK	http://www.broadinstitute.org/gsea/msigdb/cards/REACTOME_NEGATIVE_REGULATION_OF_THE_PI3K_AKT_NETWORK	AKT3	THEM4	AKT1	AKT2	PHLPP1	PTEN	TRIB3	LOC729120	LOC731292
REACTOME_PI3K_AKT_ACTIVATION	http://www.broadinstitute.org/gsea/msigdb/cards/REACTOME_PI3K_AKT_ACTIVATION	AKT3	CDKN1A	CDKN1B	CHUK	THEM4	CREB1	AKT1	AKT2	FOXO1	FOXO3	PHLPP1	MTOR	RICTOR	GSK3A	NR4A1	IRS1	RHOA	MDM2	FOXO4	NGF	NTRK1	PDPK1	PIK3CA	PIK3CB	PIK3R1	PIK3R2	BAD	PTEN	TRIB3	RPS6KB2	MLST8	TSC2	LOC729120	LOC731292	MAPKAP1	CASP9	AKT1S1	IRS2
REACTOME_REGULATORY_RNA_PATHWAYS	http://www.broadinstitute.org/gsea/msigdb/cards/REACTOME_REGULATORY_RNA_PATHWAYS	EIF2C3	EIF2C4	TNRC6B	DICER1	EIF2C1	EIF2C2	TNRC6A	DROSHA	POLR2A	POLR2B	POLR2C	POLR2D	POLR2E	POLR2F	POLR2G	POLR2H	POLR2I	POLR2J	POLR2K	POLR2L	DGCR8	XPO5	TNRC6C	RAN	LOC643631	TARBP2
REACTOME_EGFR_DOWNREGULATION	http://www.broadinstitute.org/gsea/msigdb/cards/REACTOME_EGFR_DOWNREGULATION	SPRY1	SPRY2	STAM2	AP2M1	AP2S1	CLTA	CLTC	AP2A1	AP2A2	AP2B1	EGF	EGFR	EPS15	GRB2	EPN1	SH3KBP1	EPS15L1	RPS27A	SH3GL2	RPS27AP11	UBA52	STAM	CBL	HGS	CDC42
REACTOME_PROCESSING_OF_CAPPED_INTRON_CONTAINING_PRE_MRNA	http://www.broadinstitute.org/gsea/msigdb/cards/REACTOME_PROCESSING_OF_CAPPED_INTRON_CONTAINING_PRE_MRNA	RBM5	THOC4	HNRNPR	SRRM1	SF3B4	SF3A1	CD2BP2	NXF1	PRPF8	NUP50	TXNL4A	PAPOLA	RNPS1	SF3A3	HNRNPA0	CLP1	SF3B2	NUDT21	NUPL2	HNRNPUL1	U2AF2	SNRPD2P1	NUP35	CSTF1	CSTF2	CSTF3	DHX9	EIF4E	HNRNPA3	DNAJC8	NCBP2	SNRNP200	NUP205	NUP210	SF3B3	SF3B1	NUP188	NUP62	PRPF6	FUS	RBMX	GTF2F1	GTF2F2	CPSF1	HNRNPA1	HNRNPA2B1	HNRNPC	HNRNPD
REACTOME_PECAM1_INTERACTIONS	http://www.broadinstitute.org/gsea/msigdb/cards/REACTOME_PECAM1_INTERACTIONS	FYN	ITGAV	ITGB3	LCK	LYN	PECAM1	PLCG1	PTPN6	SRC	YES1
REACTOME_TCR_SIGNALING	http://www.broadinstitute.org/gsea/msigdb/cards/REACTOME_TCR_SIGNALING	MALT1	CHUK	CSK	TAB2	FYB	LAT	HLA-DPA1	HLA-DPB1	HLA-DQA1	HLA-DQA2	HLA-DRB1	HLA-DRB3	HLA-DRB5	IKBKB	ITK	TMEM189-UBE2V1	LCK	LCP2	NCK1	NFKBIA	PAK1	PAK2	TRAT1	EVL	PDPK1	PIK3CA	PIK3CB	PIK3R1	PIK3R2	PLCG1	ENAH	PAG1	PRKCQ	PTEN	PTPRC	RELA	LOC646626	MAP3K7	TRAF6	LOC731292	UBE2N	VASP	WAS	ZAP70	CARD11	IKBKG	RIPK2	BCL10
REACTOME_REGULATION_OF_PYRUVATE_DEHYDROGENASE_PDH_COMPLEX	http://www.broadinstitute.org/gsea/msigdb/cards/REACTOME_REGULATION_OF_PYRUVATE_DEHYDROGENASE_PDH_COMPLEX	DLAT	DLD	PDHA1	PDHB	PDK1	PDK2	PDK3	PDK4	PDP1	PDPR	PDP2	LOC650883	PDHX
REACTOME_DOWNSTREAM_TCR_SIGNALING	http://www.broadinstitute.org/gsea/msigdb/cards/REACTOME_DOWNSTREAM_TCR_SIGNALING	MALT1	CHUK	TAB2	HLA-DPA1	HLA-DPB1	HLA-DQA1	HLA-DQA2	HLA-DRB1	HLA-DRB3	HLA-DRB5	IKBKB	TMEM189-UBE2V1	LCK	NFKBIA	TRAT1	PDPK1	PIK3CA	PIK3CB	PIK3R1	PIK3R2	PRKCQ	PTEN	RELA	LOC646626	MAP3K7	TRAF6	LOC731292	UBE2N	CARD11	IKBKG	RIPK2	BCL10	CD3D	CD3E	CD3G	CD247	CD4
REACTOME_BASIGIN_INTERACTIONS	http://www.broadinstitute.org/gsea/msigdb/cards/REACTOME_BASIGIN_INTERACTIONS	SLC7A9	LOC128192	LOC131691	SLC7A8	SLC16A8	SLC7A11	PPIL2	PPIAP8	ITGA3	ITGB1	L1CAM	MAG	MMP1	ATP1B1	ATP1B2	ATP1B3	PPIA	SLC7A10	LOC643997	SLC3A2	PPIAP22	LOC654188	SLC16A1	SPN	BSG	SLC7A5	CAV1	SLC7A7	SLC7A6	SLC16A3
REACTOME_AKT_PHOSPHORYLATES_TARGETS_IN_THE_CYTOSOL	http://www.broadinstitute.org/gsea/msigdb/cards/REACTOME_AKT_PHOSPHORYLATES_TARGETS_IN_THE_CYTOSOL	AKT3	CDKN1A	CDKN1B	CHUK	AKT1	AKT2	GSK3A	MDM2	BAD	TSC2	CASP9	AKT1S1
REACTOME_GAB1_SIGNALOSOME	http://www.broadinstitute.org/gsea/msigdb/cards/REACTOME_GAB1_SIGNALOSOME	AKT3	CDKN1A	CDKN1B	CHUK	THEM4	CREB1	CSK	EGF	EGFR	AKT1	AKT2	FOXO1	FOXO3	PHLPP1	MTOR	RICTOR	GAB1	GRB2	GSK3A	NR4A1	MDM2	FOXO4	PDPK1	PIK3CA	PIK3R1	PAG1	BAD	PTEN	TRIB3	RPS6KB2	MLST8	SRC	TSC2	LOC729120	LOC731292	MAPKAP1	CASP9	AKT1S1
REACTOME_SHC1_EVENTS_IN_EGFR_SIGNALING	http://www.broadinstitute.org/gsea/msigdb/cards/REACTOME_SHC1_EVENTS_IN_EGFR_SIGNALING	EGF	EGFR	GRB2	HRAS	KRAS	NRAS	MAPK1	MAPK3	MAP2K1	MAP2K2	RAF1	SHC1	SOS1	YWHAB	CDK1
REACTOME_ACTIVATION_OF_THE_MRNA_UPON_BINDING_OF_THE_CAP_BINDING_COMPLEX_AND_EIFS_AND_SUBSEQUENT_BINDING_TO_43S	http://www.broadinstitute.org/gsea/msigdb/cards/REACTOME_ACTIVATION_OF_THE_MRNA_UPON_BINDING_OF_THE_CAP_BINDING_COMPLEX_AND_EIFS_AND_SUBSEQUENT_BINDING_TO_43S	EIF1AX	EIF2S1	EIF2S3	EIF4A1	EIF4A2	EIF4B	EIF4E	EIF4EBP1	EIF4G1	FAU	PABPC1	EIF3K	EIF3FP3	EIF3E	RPSAP12	RPS8P10	RPS12P4	RPSA	RPS26P10	RPS12P22	RPS26P35	RPS2	RPS3	RPS3A	RPS4X	RPS4Y1	RPS5	RPS6	RPS7	RPS8	RPS9	RPS10	RPS11	RPS12	RPS13	RPS14	RPS15	RPS15A	RPS16	RPS17	RPS18	RPS19	RPS20	RPS21	RPS23	RPS24	RPS25	RPS26
REACTOME_PHOSPHORYLATION_OF_CD3_AND_TCR_ZETA_CHAINS	http://www.broadinstitute.org/gsea/msigdb/cards/REACTOME_PHOSPHORYLATION_OF_CD3_AND_TCR_ZETA_CHAINS	CSK	HLA-DPA1	HLA-DPB1	HLA-DQA1	HLA-DQA2	HLA-DRB1	HLA-DRB3	HLA-DRB5	LCK	PAG1	PTPRC	CD3D	CD3E	CD3G	CD247	CD4
REACTOME_GLUTAMATE_NEUROTRANSMITTER_RELEASE_CYCLE	http://www.broadinstitute.org/gsea/msigdb/cards/REACTOME_GLUTAMATE_NEUROTRANSMITTER_RELEASE_CYCLE	UNC13B	RIMS1	GLS2	GLS	SLC38A2	SLC17A7	RAB3A	SLC1A1	SLC1A6	SLC1A7	SNAP25	STX1A	STXBP1	VAMP2	SYT1
REACTOME_TRANSLOCATION_OF_ZAP_70_TO_IMMUNOLOGICAL_SYNAPSE	http://www.broadinstitute.org/gsea/msigdb/cards/REACTOME_TRANSLOCATION_OF_ZAP_70_TO_IMMUNOLOGICAL_SYNAPSE	HLA-DPA1	HLA-DPB1	HLA-DQA1	HLA-DQA2	HLA-DRB1	HLA-DRB3	HLA-DRB5	LCK	ZAP70	CD3D	CD3E	CD3G	CD247	CD4
REACTOME_ERK_MAPK_TARGETS	http://www.broadinstitute.org/gsea/msigdb/cards/REACTOME_ERK_MAPK_TARGETS	MAPK14	DUSP3	DUSP4	DUSP6	DUSP7	ELK1	MEF2A	MEF2C	PPP2CA	PPP2CB	PPP2R1A	PPP2R1B	PPP2R5D	MAPK1	MAPK3	MAPK7	MAPK11	RPS6KA1	RPS6KA2	RPS6KA3	RPS6KA5
REACTOME_TIE2_SIGNALING	http://www.broadinstitute.org/gsea/msigdb/cards/REACTOME_TIE2_SIGNALING	ANGPT1	ANGPT2	GRB2	GRB7	GRB14	HRAS	KRAS	NRAS	ANGPT4	PIK3CA	PIK3CB	PIK3R1	PIK3R2	SHC1	SOS1	TEK	DOK2
REACTOME_GENERATION_OF_SECOND_MESSENGER_MOLECULES	http://www.broadinstitute.org/gsea/msigdb/cards/REACTOME_GENERATION_OF_SECOND_MESSENGER_MOLECULES	FYB	LAT	HLA-DPA1	HLA-DPB1	HLA-DQA1	HLA-DQA2	HLA-DRB1	HLA-DRB3	HLA-DRB5	ITK	LCK	LCP2	NCK1	PAK1	PAK2	EVL	PLCG1	ENAH	VASP	WAS	ZAP70	CD3D	CD3E	CD3G	CD247	CD4	GRAP2
REACTOME_GENERIC_TRANSCRIPTION_PATHWAY	http://www.broadinstitute.org/gsea/msigdb/cards/REACTOME_GENERIC_TRANSCRIPTION_PATHWAY	MED6	NR2E3	MED16	MAMLD1	NR1H3	ZNF263	TRIM28	ZNF197	ZNF256	ZNF443	CDK8	CDK9	CDKN2B	ZNF267	YAP1	NCOA2	ZNF211	ZNF234	ZNF266	ZNF274	ZNF273	ZNF460	MED8	ZIM3	ZNF354B	ZNF641	ZNF543	ZNF441	ZNF440	NR2C2AP	CREBBP	ZFP28	PARP1	ZFP90	ZNF597	ZNF480	ZNF418	ZNF417	ZNF548	ZNF560	ZNF563	ZNF420	ZNF565	ZNF582	ZNF583	ZNF599	ZNF558	ZNF98
REACTOME_RESPONSE_TO_ELEVATED_PLATELET_CYTOSOLIC_CA2_	http://www.broadinstitute.org/gsea/msigdb/cards/REACTOME_RESPONSE_TO_ELEVATED_PLATELET_CYTOSOLIC_CA2_	ABCC4	CAP1	CFL1	CLU	LOC128192	LOC131691	CFD	EGF	A2M	ALB	F5	F8	F13A1	FGA	FGB	ALDOA	FGG	FIGF	MMRN1	HABP4	FN1	BRPF3	SCG3	HGF	HRG	HSPA5	APOA1	PPIAP8	APP	ITGA2B	ITGB3	KNG1	LAMP2	SERPINE1	PDGFA	PDGFB	PECAM1	PF4	PFN1	SERPINA1	PLG	PLEK	SERPINF2	PPBP	PPIA	SRGN	PRKCA	PRKCB
REACTOME_TRANSPORT_OF_MATURE_TRANSCRIPT_TO_CYTOPLASM	http://www.broadinstitute.org/gsea/msigdb/cards/REACTOME_TRANSPORT_OF_MATURE_TRANSCRIPT_TO_CYTOPLASM	THOC4	SRRM1	NXF1	NUP50	RNPS1	NUPL2	U2AF2	NUP35	EIF4E	NCBP2	NUP205	NUP210	NUP188	NUP62	CPSF1	NUP43	MAGOH	NCBP1	NFX1	NUP88	CDC40	CPSF3	NUP54	CPSF2	NUP133	NUP107	RANBP2	SRSF1	SRSF2	SRSF3	SRSF4	SRSF5	SRSF6	SRSF7	LOC643446	UPF3B	TPR	U2AF1	SLBP	NUP37	NUP85	NUP214	AAAS	SEH1L	RAE1	SRSF9	SRSF11	NUP155
REACTOME_METABOLISM_OF_AMINO_ACIDS_AND_DERIVATIVES	http://www.broadinstitute.org/gsea/msigdb/cards/REACTOME_METABOLISM_OF_AMINO_ACIDS_AND_DERIVATIVES	AASS	SLC25A15	PSMD14	CDO1	CGA	CGB	FTCD	HIBADH	ADC	CKB	CKM	CKMT1B	CKMT2	TPH2	AFMID	ACMSD	UROC1	CPS1	PSMA8	AMDHD1	SLC25A10	CTH	AANAT	DAO	DBH	NAGS	DBT	DDC	IDO2	NQO1	DIO1	DIO2	DIO3	DLD	DLST	AGXT	AHCY	PAOX	FAH	ALDH9A1	PSME4	ETHE1	HAAO	FSHB	GAMT	AMD1	PHGDH	HIBCH
REACTOME_RNA_POL_I_TRANSCRIPTION	http://www.broadinstitute.org/gsea/msigdb/cards/REACTOME_RNA_POL_I_TRANSCRIPTION	CDK7	EHMT2	CBX3	HIST4H4	HIST2H3C	HIST3H2BB	ERCC2	ERCC3	ERCC6	HIST1H2BA	POLR1A	PTRF	GTF2H1	GTF2H2	GTF2H3	GTF2H4	HIST1H2AE	HIST1H2AD	H2AFX	H2AFZ	HIST1H2BD	HIST1H2BB	H3F3A	H3F3B	HIST2H3A	H3F3AP5	MNAT1	POLR1D	POLR2H	POLR2K	RRN3	HIST2H4B	MAPK3	H3F3AP6	LOC652857	GTF2H2B	HIST2H3D	LOC653972	HIST2H2AA4	LOC731820	UBTF	HIST1H4I	HIST1H2AJ	HIST1H2AC	HIST1H2AB	HIST2H2AA3	HIST2H2AC	HIST1H2BG
REACTOME_FATTY_ACYL_COA_BIOSYNTHESIS	http://www.broadinstitute.org/gsea/msigdb/cards/REACTOME_FATTY_ACYL_COA_BIOSYNTHESIS	ACSL1	ACSL3	ACSL4	FASN	ACSL6	ACACA	ACLY	HSD17B12	ACSL5	ELOVL2	ELOVL5	ELOVL1	SLC25A1	ELOVL4	ELOVL6	ELOVL7	ELOVL3	TECR
REACTOME_E2F_ENABLED_INHIBITION_OF_PRE_REPLICATION_COMPLEX_FORMATION	http://www.broadinstitute.org/gsea/msigdb/cards/REACTOME_E2F_ENABLED_INHIBITION_OF_PRE_REPLICATION_COMPLEX_FORMATION	ORC6	ORC3	ORC1	ORC2	ORC4	ORC5	MCM8	CCNB1	CDK1	CDC25A
REACTOME_P75NTR_RECRUITS_SIGNALLING_COMPLEXES	http://www.broadinstitute.org/gsea/msigdb/cards/REACTOME_P75NTR_RECRUITS_SIGNALLING_COMPLEXES	IKBKB	IRAK1	MYD88	NGF	NGFR	PRKCI	RPS27A	TRAF6	RPS27AP11	UBA52	RIPK2	SQSTM1
REACTOME_BIOLOGICAL_OXIDATIONS	http://www.broadinstitute.org/gsea/msigdb/cards/REACTOME_BIOLOGICAL_OXIDATIONS	NAT2	GLYAT	BPNT1	UGT2B11	CYP46A1	UGT2A1	CYP4F8	CYP2U1	ACSM1	GSTO2	CYP2R1	ADH1A	ADH1B	ADH1C	ADH4	ADH6	ADH7	COMT	CYP1A1	CYP1A2	CYP1B1	CYP2A6	CYP3A7	CYP2A13	CYP2B6	CYP2C19	CYP2C8	CYP2C9	CYP2C18	CYP2D6	CYP2E1	CYP2F1	CYP2J2	CYP3A4	CYP3A5	CYP4A11	CYP4B1	CYP7A1	CYP8B1	CYP11A1	CYP11B1	CYP11B2	CYP17A1	CYP19A1	CYP21A2	CYP24A1	CYP26A1	CYP27A1
REACTOME_REGULATED_PROTEOLYSIS_OF_P75NTR	http://www.broadinstitute.org/gsea/msigdb/cards/REACTOME_REGULATED_PROTEOLYSIS_OF_P75NTR	NCSTN	NGFR	APH1A	PSENEN	PSEN1	PSEN2	RELA	ADAM17	TRAF6	APH1B
REACTOME_TRANSMISSION_ACROSS_CHEMICAL_SYNAPSES	http://www.broadinstitute.org/gsea/msigdb/cards/REACTOME_TRANSMISSION_ACROSS_CHEMICAL_SYNAPSES	AKAP9	CACNG3	CACNG2	UNC13B	GNB5	ADCY1	ADCY2	ADCY3	CHAT	ADCY5	ADCY6	ADCY7	CHRNA1	CHRNA2	CHRNA3	CHRNA4	CHRNA5	CHRNA7	ADCY8	CHRNB2	CHRNB3	CHRNB4	CHRND	CHRNE	CHRNG	ADCY9	AP2M1	AP2S1	COMT	CREB1	SLC32A1	AP2A1	AP2A2	AP2B1	DLG1	DLG3	ABAT	ADCY4	EPB41L1	ALDH2	RIMS1	ARHGEF9	PLCB1	GABBR1	GABRA1	GABRA2	GABRA3	GABRA4
REACTOME_P75NTR_SIGNALS_VIA_NFKB	http://www.broadinstitute.org/gsea/msigdb/cards/REACTOME_P75NTR_SIGNALS_VIA_NFKB	IKBKB	IRAK1	MYD88	NFKBIA	NGF	NGFR	PRKCI	RELA	RPS27A	TRAF6	RPS27AP11	UBA52	RIPK2	SQSTM1
REACTOME_CASPASE_MEDIATED_CLEAVAGE_OF_CYTOSKELETAL_PROTEINS	http://www.broadinstitute.org/gsea/msigdb/cards/REACTOME_CASPASE_MEDIATED_CLEAVAGE_OF_CYTOSKELETAL_PROTEINS	ADD1	GAS2	DBNL	GSN	MAPT	PLEC	LOC652460	SPTAN1	VIM	CASP3	CASP6	CASP7	CASP8
REACTOME_XENOBIOTICS	http://www.broadinstitute.org/gsea/msigdb/cards/REACTOME_XENOBIOTICS	CYP1A1	CYP1A2	CYP2A6	CYP3A7	CYP2A13	CYP2B6	CYP2C19	CYP2C8	CYP2C9	CYP2C18	CYP2D6	CYP2E1	CYP2F1	CYP3A4	CYP3A5	LOC731992
REACTOME_INTEGRIN_CELL_SURFACE_INTERACTIONS	http://www.broadinstitute.org/gsea/msigdb/cards/REACTOME_INTEGRIN_CELL_SURFACE_INTERACTIONS	RASGRP1	RASGRP2	RAPGEF3	RAPGEF4	AMICA1	COL1A1	COL1A2	COL2A1	COL4A1	COL4A2	COL4A3	COL4A4	COL4A5	CRK	CSK	AKT1	FBN1	FGA	FGB	FGG	ITGA11	FN1	LAMA1	GRB2	TNC	IBSP	ICAM1	ICAM2	ICAM3	ICAM4	ITGA1	ITGA2	ITGA2B	ITGA3	ITGA5	ITGA9	ITGAE	ITGAL	ITGAM	ITGAV	ITGAX	ITGB1	ITGB2	ITGB3	ITGB4	ITGB5	ITGB6	ITGB7
REACTOME_REGULATION_OF_ORNITHINE_DECARBOXYLASE_ODC	http://www.broadinstitute.org/gsea/msigdb/cards/REACTOME_REGULATION_OF_ORNITHINE_DECARBOXYLASE_ODC	PSMD14	PSMA8	NQO1	PSME4	OAZ1	OAZ2	ODC1	AZIN1	OAZ3	PSMA1	PSMA2	PSMA3	PSMA4	PSMA5	PSMA6	PSMA7	PSMB1	PSMB2	PSMB3	PSMB4	PSMB5	PSMB6	PSMB7	PSMB8	PSMB9	PSMB10	PSMC1	PSMC2	PSMC3	PSMC4	PSMC5	PSMC6	PSMD1	PSMD2	PSMD3	PSMD4	PSMD5	PSMD7	PSMD8	PSMD9	PSMD10	PSMD11	PSMD12	PSMD13	PSME1	PSME2	LOC652826	PSMF1
REACTOME_CYTOCHROME_P450_ARRANGED_BY_SUBSTRATE_TYPE	http://www.broadinstitute.org/gsea/msigdb/cards/REACTOME_CYTOCHROME_P450_ARRANGED_BY_SUBSTRATE_TYPE	CYP46A1	CYP4F8	CYP2U1	CYP2R1	CYP1A1	CYP1A2	CYP1B1	CYP2A6	CYP3A7	CYP2A13	CYP2B6	CYP2C19	CYP2C8	CYP2C9	CYP2C18	CYP2D6	CYP2E1	CYP2F1	CYP2J2	CYP3A4	CYP3A5	CYP4A11	CYP4B1	CYP7A1	CYP8B1	CYP11A1	CYP11B1	CYP11B2	CYP17A1	CYP19A1	CYP21A2	CYP24A1	CYP26A1	CYP27A1	CYP27B1	CYP51A1	CYP2S1	CYP26C1	CYP4F3	CYP39A1	POMC	CYP2W1	CYP26B1	PTGIS	CYP4F11	CYP3A43	CYP4F12	TBXAS1
REACTOME_BASE_FREE_SUGAR_PHOSPHATE_REMOVAL_VIA_THE_SINGLE_NUCLEOTIDE_REPLACEMENT_PATHWAY	http://www.broadinstitute.org/gsea/msigdb/cards/REACTOME_BASE_FREE_SUGAR_PHOSPHATE_REMOVAL_VIA_THE_SINGLE_NUCLEOTIDE_REPLACEMENT_PATHWAY	CCNO	SMUG1	APEX1	MPG	MUTYH	NTHL1	OGG1	POLB	TDG	MBD4
REACTOME_APOPTOTIC_CLEAVAGE_OF_CELL_ADHESION_PROTEINS	http://www.broadinstitute.org/gsea/msigdb/cards/REACTOME_APOPTOTIC_CLEAVAGE_OF_CELL_ADHESION_PROTEINS	CTNNB1	DSG1	DSG2	DSG3	DSP	OCLN	PKP1	LOC647859	TJP1	CASP3	TJP2	CDH1
REACTOME_HDL_MEDIATED_LIPID_TRANSPORT	http://www.broadinstitute.org/gsea/msigdb/cards/REACTOME_HDL_MEDIATED_LIPID_TRANSPORT	CETP	ABCA1	A2M	ALB	APOA1	APOC2	APOC3	APOE	LCAT	PLTP	BMP1	CUBN	AMN	SCARB1	ABCG1
REACTOME_NRAGE_SIGNALS_DEATH_THROUGH_JNK	http://www.broadinstitute.org/gsea/msigdb/cards/REACTOME_NRAGE_SIGNALS_DEATH_THROUGH_JNK	BCL2L11	NET1	VAV3	AKAP13	FGD4	ECT2	FGD2	FGD1	ARHGEF9	ARHGEF12	ARHGEF18	NGEF	TIAM2	AATF	ARHGEF16	ABR	ARHGAP4	MCF2	NGF	NGFR	ARHGEF4	ARHGEF3	MAPK8	BAD	PREX1	RAC1	RASGRF1	RASGRF2	ITSN1	PLEKHG2	SOS1	SOS2	TIAM1	TRIO	VAV1	OBSCN	FGD3	KALRN	ARHGEF2	ARHGEF6	MAGED1	ARHGEF11	ARHGEF17
REACTOME_SLBP_DEPENDENT_PROCESSING_OF_REPLICATION_DEPENDENT_HISTONE_PRE_MRNAS	http://www.broadinstitute.org/gsea/msigdb/cards/REACTOME_SLBP_DEPENDENT_PROCESSING_OF_REPLICATION_DEPENDENT_HISTONE_PRE_MRNAS	LSM11	NCBP2	ZNF473	NCBP1	SNRPB	SNRPD3	SNRPE	SNRPF	SNRPG	SLBP	LSM10
REACTOME_NRIF_SIGNALS_CELL_DEATH_FROM_THE_NUCLEUS	http://www.broadinstitute.org/gsea/msigdb/cards/REACTOME_NRIF_SIGNALS_CELL_DEATH_FROM_THE_NUCLEUS	NCSTN	ITGB3BP	NGF	NGFR	APH1A	PSENEN	MAPK8	PSEN1	PSEN2	RPS27A	TRAF6	RPS27AP11	UBA52	APH1B	SQSTM1
REACTOME_REGULATION_OF_APOPTOSIS	http://www.broadinstitute.org/gsea/msigdb/cards/REACTOME_REGULATION_OF_APOPTOSIS	PSMD14	PSMA8	DAPK1	DAPK3	DCC	UNC5B	PSME4	DAPK2	APPL1	PAK2	PSMA1	PSMA2	PSMA3	PSMA4	PSMA5	PSMA6	PSMA7	PSMB1	PSMB2	PSMB3	PSMB4	PSMB5	PSMB6	PSMB7	PSMB8	PSMB9	PSMB10	PSMC1	PSMC2	PSMC3	PSMC4	PSMC5	PSMC6	PSMD1	PSMD2	PSMD3	PSMD4	PSMD5	PSMD7	PSMD8	PSMD9	PSMD10	PSMD11	PSMD12	PSMD13	PSME1	PSME2	RPS27A
REACTOME_RNA_POL_II_TRANSCRIPTION	http://www.broadinstitute.org/gsea/msigdb/cards/REACTOME_RNA_POL_II_TRANSCRIPTION	THOC4	CDK7	CDK9	SRRM1	PAPOLA	RNPS1	CLP1	NUDT21	SUPT16H	U2AF2	LSM11	CSTF1	CSTF2	CSTF3	ERCC2	ERCC3	NCBP2	ZNF473	COBRA1	GTF2A1	GTF2A2	GTF2B	GTF2E1	GTF2E2	GTF2F1	GTF2F2	GTF2H1	GTF2H2	GTF2H3	GTF2H4	CPSF1	MAGOH	MNAT1	NCBP1	NFX1	CDC40	TH1L	PCF11	CPSF3	CPSF2	POLR2A	POLR2B	POLR2C	POLR2D	POLR2E	POLR2F	POLR2G	POLR2H
REACTOME_NEURONAL_SYSTEM	http://www.broadinstitute.org/gsea/msigdb/cards/REACTOME_NEURONAL_SYSTEM	HCN4	GJC1	ABCC9	KCNK7	AKAP9	STX6	KCNMB2	CACNG3	CACNG2	UNC13B	GNB5	ADCY1	ADCY2	ADCY3	CHAT	ADCY5	ADCY6	STX1B	ADCY7	CHRNA1	CHRNA2	CHRNA3	CHRNA4	CHRNA5	CHRNA7	ADCY8	CHRNB2	CHRNB3	CHRNB4	CHRND	CHRNE	CHRNG	ADCY9	AP2M1	AP2S1	SYT2	KCNH8	COMT	CREB1	SLC32A1	AP2A1	AP2A2	AP2B1	KCNV2	KCNG3	DLG1	DLG3	ABAT
REACTOME_NFKB_IS_ACTIVATED_AND_SIGNALS_SURVIVAL	http://www.broadinstitute.org/gsea/msigdb/cards/REACTOME_NFKB_IS_ACTIVATED_AND_SIGNALS_SURVIVAL	IKBKB	IRAK1	NFKBIA	NGF	NGFR	RELA	RPS27A	TRAF6	RPS27AP11	UBA52	SQSTM1
REACTOME_REGULATION_OF_BETA_CELL_DEVELOPMENT	http://www.broadinstitute.org/gsea/msigdb/cards/REACTOME_REGULATION_OF_BETA_CELL_DEVELOPMENT	AKT3	AKT1	AKT2	FGF10	FOXO1	NR5A2	PTF1A	GCK	FOXA2	FOXA3	HNF4A	HNF4G	ONECUT1	HES1	IAPP	RBPJ	INS	INSM1	PDX1	MAFA	ONECUT3	NEUROD1	NKX2-2	NKX6-1	NEUROG3	PAX6	PKLR	SLC2A2	HNF1A	HNF1B
REACTOME_PHASE1_FUNCTIONALIZATION_OF_COMPOUNDS	http://www.broadinstitute.org/gsea/msigdb/cards/REACTOME_PHASE1_FUNCTIONALIZATION_OF_COMPOUNDS	CYP46A1	CYP4F8	CYP2U1	CYP2R1	ADH1A	ADH1B	ADH1C	ADH4	ADH6	ADH7	CYP1A1	CYP1A2	CYP1B1	CYP2A6	CYP3A7	CYP2A13	CYP2B6	CYP2C19	CYP2C8	CYP2C9	CYP2C18	CYP2D6	CYP2E1	CYP2F1	CYP2J2	CYP3A4	CYP3A5	CYP4A11	CYP4B1	CYP7A1	CYP8B1	CYP11A1	CYP11B1	CYP11B2	CYP17A1	CYP19A1	CYP21A2	CYP24A1	CYP26A1	CYP27A1	CYP27B1	CYP51A1	PAOX	ALDH1A1	ALDH2	FMO1	FMO2	FMO3
REACTOME_RNA_POL_III_TRANSCRIPTION	http://www.broadinstitute.org/gsea/msigdb/cards/REACTOME_RNA_POL_III_TRANSCRIPTION	SNAPC5	POLR3F	POLR3C	POLR3A	LZTS1	POLR3H	BRF1	GTF3C2	NFIB	POLR1D	POLR3K	POLR2E	POLR2F	POLR2H	POLR2K	POLR2L	POU2F1	BRF2	POLR3B	POLR3E	POLR3D	SNAPC1	SNAPC2	SNAPC3	SNAPC4	SSB	TBP	ZNF143	POLR3GL	GTF3C5	GTF3C4	GTF3C3	POLR1C
REACTOME_CELL_DEATH_SIGNALLING_VIA_NRAGE_NRIF_AND_NADE	http://www.broadinstitute.org/gsea/msigdb/cards/REACTOME_CELL_DEATH_SIGNALLING_VIA_NRAGE_NRIF_AND_NADE	BCL2L11	NET1	VAV3	AKAP13	FGD4	ECT2	FGD2	FGD1	ARHGEF9	ARHGEF12	ARHGEF18	NCSTN	ITGB3BP	NGEF	TIAM2	AATF	NGFRAP1	ARHGEF16	ABR	ARHGAP4	MCF2	LOC440917	NGF	NGFR	ARHGEF4	ARHGEF3	APH1A	PSENEN	MAPK8	PSEN1	PSEN2	BAD	PREX1	RAC1	RASGRF1	RASGRF2	RPS27A	ITSN1	PLEKHG2	SOS1	SOS2	TIAM1	TRAF6	TRIO	RPS27AP11	UBA52	VAV1	YWHAE
REACTOME_NEUROTRANSMITTER_RELEASE_CYCLE	http://www.broadinstitute.org/gsea/msigdb/cards/REACTOME_NEUROTRANSMITTER_RELEASE_CYCLE	UNC13B	CHAT	SLC32A1	ABAT	RIMS1	GAD1	GAD2	GLS2	GLS	HSPA8	MAOA	SLC38A2	SLC17A7	RAB3A	SLC5A7	SLC1A1	SLC1A6	SLC1A7	SLC6A1	SLC6A11	SLC6A12	SLC18A2	SLC18A3	SLC22A2	SNAP25	STX1A	STXBP1	VAMP2	SYN1	SYN2	SYT1	ALDH5A1	DNAJC5	SYN3
REACTOME_P75_NTR_RECEPTOR_MEDIATED_SIGNALLING	http://www.broadinstitute.org/gsea/msigdb/cards/REACTOME_P75_NTR_RECEPTOR_MEDIATED_SIGNALLING	BCL2L11	NET1	VAV3	PRDM4	AKAP13	FGD4	ECT2	FGD2	FGD1	SORCS3	ARHGEF9	ARHGEF12	ARHGEF18	NCSTN	ITGB3BP	NGEF	TIAM2	AATF	NGFRAP1	ARHGEF16	ABR	HDAC1	HDAC2	IKBKB	IRAK1	RHOA	ARHGAP4	ARHGDIA	MAG	MCF2	LOC440917	MYD88	NFKBIA	NGF	NGFR	OMG	ARHGEF4	ARHGEF3	APH1A	PRKCI	PSENEN	MAPK8	PSEN1	PSEN2	RTN4	BAD	PREX1	RAC1
REACTOME_AMINO_ACID_TRANSPORT_ACROSS_THE_PLASMA_MEMBRANE	http://www.broadinstitute.org/gsea/msigdb/cards/REACTOME_AMINO_ACID_TRANSPORT_ACROSS_THE_PLASMA_MEMBRANE	SLC38A3	SLC7A9	SLC6A14	SLC16A10	SLC43A2	SLC36A2	SLC36A1	SLC7A8	SLC7A11	SLC6A19	SLC6A18	SLC38A2	SLC6A20	SLC38A4	SLC6A15	SLC7A10	SLC1A4	SLC1A5	SLC3A1	SLC3A2	SLC6A6	SLC6A12	SLC7A1	SLC7A2	SLC7A5	SLC38A1	SLC7A3	SLC43A1	SLC7A7	SLC7A6	SLC38A5
REACTOME_ENDOGENOUS_STEROLS	http://www.broadinstitute.org/gsea/msigdb/cards/REACTOME_ENDOGENOUS_STEROLS	CYP46A1	CYP1B1	CYP7A1	CYP8B1	CYP11A1	CYP11B1	CYP11B2	CYP17A1	CYP19A1	CYP21A2	CYP27A1	CYP51A1	CYP39A1	POMC	CYP7B1
REACTOME_REGULATION_OF_GENE_EXPRESSION_IN_BETA_CELLS	http://www.broadinstitute.org/gsea/msigdb/cards/REACTOME_REGULATION_OF_GENE_EXPRESSION_IN_BETA_CELLS	AKT3	AKT1	AKT2	FOXO1	GCK	FOXA2	FOXA3	HNF4A	HNF4G	IAPP	INS	PDX1	MAFA	NEUROD1	NKX2-2	NKX6-1	PAX6	PKLR	SLC2A2	HNF1A
REACTOME_GLYCOLYSIS	http://www.broadinstitute.org/gsea/msigdb/cards/REACTOME_GLYCOLYSIS	ENO1	ENO2	ENO3	ALDOA	ALDOB	ALDOC	GAPDH	GAPDHS	GPI	PFKFB1	PFKFB2	PFKFB3	PFKFB4	PFKL	PFKM	PFKP	PGAM1	PGAM2	PGK1	PKLR	PKM2	PPP2CA	PPP2CB	PPP2R1A	PPP2R1B	PPP2R5D	LOC642969	TPI1	TPI1P1
REACTOME_PROCESSIVE_SYNTHESIS_ON_THE_LAGGING_STRAND	http://www.broadinstitute.org/gsea/msigdb/cards/REACTOME_PROCESSIVE_SYNTHESIS_ON_THE_LAGGING_STRAND	POLD3	DNA2	FEN1	POLA2	LIG1	PCNA	POLA1	POLD1	POLD2	PRIM1	PRIM2	POLD4	RPA1	RPA2	RPA3
REACTOME_PEPTIDE_CHAIN_ELONGATION	http://www.broadinstitute.org/gsea/msigdb/cards/REACTOME_PEPTIDE_CHAIN_ELONGATION	RPL35	RPL7AP27	EEF1A1	EEF2	FAU	RPL13A	RPL36	RPL10P16	FAM153A	RPL36P14	RPSAP12	RPS8P10	RPL7AP66	RPL10P9	RPS12P4	RPSA	RPS26P10	RPL23AP2	RPS12P22	RPL21P29	RPS26P35	RPL10A	RPL26L1	RPL3	RPL3L	RPL4	RPL5	RPL6	RPL7	RPL7A	RPL8	RPL9	RPL10	RPL11	RPL12	RPL13	RPL15	RPL17	RPL18	RPL18A	RPL19	RPL21	RPL22	RPL23A	RPL24	RPL26	RPL27	RPL30
REACTOME_COMMON_PATHWAY	http://www.broadinstitute.org/gsea/msigdb/cards/REACTOME_COMMON_PATHWAY	F2	F5	F10	F13A1	F13B	FGA	FGB	FGG	SERPINC1	PF4	PF4V1	PROC	PROS1	THBD
REACTOME_MRNA_CAPPING	http://www.broadinstitute.org/gsea/msigdb/cards/REACTOME_MRNA_CAPPING	CDK7	ERCC2	ERCC3	NCBP2	GTF2F1	GTF2F2	GTF2H1	GTF2H2	GTF2H3	GTF2H4	MNAT1	NCBP1	POLR2A	POLR2B	POLR2C	POLR2D	POLR2E	POLR2F	POLR2G	POLR2H	POLR2I	POLR2J	POLR2K	POLR2L	LOC652857	GTF2H2B	SUPT5H	RNMT	RNGTT	CCNH
REACTOME_MITOCHONDRIAL_FATTY_ACID_BETA_OXIDATION	http://www.broadinstitute.org/gsea/msigdb/cards/REACTOME_MITOCHONDRIAL_FATTY_ACID_BETA_OXIDATION	ECI1	DECR1	ECHS1	HADHA	HADHB	HADH	ACADL	ACADM	ACADS	ACADVL	MUT	PCCA	PCCB	MCEE
REACTOME_SIGNALING_BY_GPCR	http://www.broadinstitute.org/gsea/msigdb/cards/REACTOME_SIGNALING_BY_GPCR	AKT3	INSL5	RASGRP1	LPAR6	CDK5	CALCRL	RASGRP2	RAMP2	RAMP1	RAMP3	NET1	RGS19	NMUR1	VAV3	CXCL13	CXCR6	GNA13	GNB5	RRH	ADCY1	OR5I1	ADCY2	CYSLTR1	CCR9	CGA	PDE10A	CCL27	NMU	NPFFR2	PROKR1	ADCY3	UTS2	ADCY5	ADCY6	FZD10	AKAP13	GPR44	HRH3	CHRM1	CHRM2	ADCY7	PTH2	CHRM3	CHRM5	MGLL	ADCY8	ADCY9	ARHGEF25
REACTOME_PEPTIDE_LIGAND_BINDING_RECEPTORS	http://www.broadinstitute.org/gsea/msigdb/cards/REACTOME_PEPTIDE_LIGAND_BINDING_RECEPTORS	INSL5	NMUR1	CXCL13	CXCR6	CCR9	CCL27	NMU	NPFFR2	PROKR1	UTS2	RLN3	RXFP2	CCR1	CCR2	CCR3	CCR4	CCR5	CCR6	CCR7	CCR8	CCBP2	PROKR2	NMS	CX3CR1	AGT	AGTR1	AGTR2	APLNR	EDN1	EDN2	EDN3	EDNRA	EDNRB	F2	F2R	F2RL1	F2RL2	FPR1	FPR2	FPR3	NTSR2	GAST	DARC	NPB	UTS2D	GALR1	GHSR	GPR77
REACTOME_METABOLISM_OF_POLYAMINES	http://www.broadinstitute.org/gsea/msigdb/cards/REACTOME_METABOLISM_OF_POLYAMINES	ADC	PAOX	AMD1	GOT1	MTAP	ODC1	APIP	SMOX	ADI1	ENOPH1	SAT1	SMS	SRM	AGMAT	MRI1
REACTOME_CLASS_A1_RHODOPSIN_LIKE_RECEPTORS	http://www.broadinstitute.org/gsea/msigdb/cards/REACTOME_CLASS_A1_RHODOPSIN_LIKE_RECEPTORS	INSL5	LPAR6	NMUR1	CXCL13	CXCR6	RRH	CYSLTR1	CCR9	CGA	CCL27	NMU	NPFFR2	PROKR1	UTS2	GPR44	HRH3	CHRM1	CHRM2	CHRM3	CHRM5	RLN3	RXFP2	CCR1	CCR2	CCR3	CCR4	CCR5	CCR6	CCR7	CCR8	CCBP2	LTB4R	CNR1	CNR2	PROKR2	NMS	ADORA1	TAAR1	ADORA2A	ADORA2B	ADORA3	ADRA1D	ADRA1B	ADRA1A	ADRA2A	ADRA2B	GPBAR1	CX3CR1
REACTOME_NOTCH_HLH_TRANSCRIPTION_PATHWAY	http://www.broadinstitute.org/gsea/msigdb/cards/REACTOME_NOTCH_HLH_TRANSCRIPTION_PATHWAY	MAMLD1	CREBBP	SNW1	KAT2A	RBPJ	NOTCH2	NOTCH3	NOTCH4	MAML3	LOC728030	MAML2	KAT2B	MAML1
REACTOME_INTEGRATION_OF_ENERGY_METABOLISM	http://www.broadinstitute.org/gsea/msigdb/cards/REACTOME_INTEGRATION_OF_ENERGY_METABOLISM	RAPGEF3	CDX2	AGPAT1	GNB5	ADCY1	ADCY2	ADCY3	RAPGEF4	ADCY5	ADCY6	ADCY7	CHRM3	ADCY8	ADCY9	GPR119	CTNNB1	ADRA2A	DPP4	ADCY4	FASN	PLCB1	SEC11A	KCNG2	GATA4	GCG	GCGR	GIP	GLP1R	GNA11	GNA15	GNAI1	GNAI2	GNAO1	GNAQ	GNAS	GNB1	GNB2	GNB3	GNG3	GNG4	GNG5	GNG7	GNG10	GNG11	GNGT1	GNGT2	FFAR1	SPCS1
REACTOME_CELL_CYCLE_MITOTIC	http://www.broadinstitute.org/gsea/msigdb/cards/REACTOME_CELL_CYCLE_MITOTIC	KIF20A	ACTR1A	AKAP9	CDK2	CDK4	CDK6	PSMD14	CDK7	CDKN1A	CDKN1B	STAG1	CDKN2A	CDKN2B	CDKN2C	CDKN2D	TUBB4A	TUBB4B	ANAPC10	NDC80	TUBGCP3	DCTN2	CENPA	CENPC1	CETN2	POLD3	NUDC	PLK4	STAG2	SDCCAG8	TUBGCP2	DBF4	KIF2C	CNTRL	UBE2C	FGFR1OP	ZWINT	CEP250	PMF1	DCTN3	TUBGCP5	CKS1B	NEDD1	LIN54	PSMA8	CSNK1D	CSNK1E	SPC24	SGOL2
REACTOME_GLUCONEOGENESIS	http://www.broadinstitute.org/gsea/msigdb/cards/REACTOME_GLUCONEOGENESIS	SLC25A13	SLC25A10	ENO1	ENO2	ENO3	FBP1	ALDOA	ALDOB	ALDOC	GAPDH	GAPDHS	GOT1	GOT2	GPI	MDH1	MDH2	PC	PCK1	PCK2	PFKFB1	PGAM1	PGAM2	PGK1	PRKACA	PRKACB	PRKACG	LOC642969	SLC25A1	TPI1	TPI1P1	LOC730418	SLC25A11	SLC25A12	FBP2
REACTOME_DOPAMINE_NEUROTRANSMITTER_RELEASE_CYCLE	http://www.broadinstitute.org/gsea/msigdb/cards/REACTOME_DOPAMINE_NEUROTRANSMITTER_RELEASE_CYCLE	RIMS1	RAB3A	SLC18A2	SNAP25	STX1A	STXBP1	VAMP2	SYN1	SYN2	SYT1	SYN3
REACTOME_OPIOID_SIGNALLING	http://www.broadinstitute.org/gsea/msigdb/cards/REACTOME_OPIOID_SIGNALLING	CDK5	GNB5	ADCY1	ADCY2	ADCY3	ADCY5	ADCY6	ADCY7	ADCY8	ADCY9	CREB1	ADRBK1	ADCY4	PLCB1	GNAI1	GNAI2	GNAI3	GNAL	GNAO1	GNAT1	GNAT2	GNAZ	GNB1	GNB2	GNB3	GNG3	GNG4	GNG5	GNG7	GNG10	GNG11	GNGT1	GNGT2	ITPR2	ITPR3	OPRM1	PDE1A	PDE4B	PDE4C	PDE4D	PDE1B	PDYN	GNG13	PLA2G4A	PLCB2	PLCB3	PLCB4	GNG2
REACTOME_RECRUITMENT_OF_MITOTIC_CENTROSOME_PROTEINS_AND_COMPLEXES	http://www.broadinstitute.org/gsea/msigdb/cards/REACTOME_RECRUITMENT_OF_MITOTIC_CENTROSOME_PROTEINS_AND_COMPLEXES	ACTR1A	AKAP9	TUBB4A	TUBB4B	TUBGCP3	DCTN2	CETN2	PLK4	SDCCAG8	TUBGCP2	CNTRL	FGFR1OP	CEP250	DCTN3	TUBGCP5	NEDD1	CSNK1D	CSNK1E	DCTN1	DYNC1H1	DYNC1I2	TUBB	CEP164	MAPRE1	NINL	AZI1	CLASP1	TUBG2	HSP90AA1	LOC440917	NEK2	NUMA1	PAFAH1B1	PCM1	PCNT	PLK1	CEP192	HAUS2	PPP2R1A	PRKACA	CEP72	CDK5RAP2	PRKAR2B	CENPJ	TUBBP2	TUBA4A	TUBG1	LOC730418
REACTOME_MITOCHONDRIAL_TRNA_AMINOACYLATION	http://www.broadinstitute.org/gsea/msigdb/cards/REACTOME_MITOCHONDRIAL_TRNA_AMINOACYLATION	WARS2	FARS2	EARS2	LARS2	HARS2	PARS2	GARS	PPA2	KARS	YARS2	SARS2	DARS2	IARS2	RARS2	VARS2	AARS2	QARS	CARS2	NARS2	TARS2	2013-03-02
REACTOME_CYTOSOLIC_TRNA_AMINOACYLATION	http://www.broadinstitute.org/gsea/msigdb/cards/REACTOME_CYTOSOLIC_TRNA_AMINOACYLATION	FARSB	AARS	DARS	EPRS	FARSA	GARS	HARS	IARS	KARS	MARS	NARS	LARS	PPA1	QARS	RARS	SARS	TARS	VARS	WARS	AIMP2	CARS	YARS	AIMP1	EEF1E1
REACTOME_CA_DEPENDENT_EVENTS	http://www.broadinstitute.org/gsea/msigdb/cards/REACTOME_CA_DEPENDENT_EVENTS	ADCY1	ADCY2	ADCY3	ADCY5	ADCY6	ADCY7	ADCY8	ADCY9	CREB1	ADRBK1	ADCY4	PDE1A	PDE1B	PLA2G4A	PRKACA	PRKACB	PRKACG	PRKAR1A	PRKAR1B	PRKAR2A	PRKAR2B	PRKCA	PRKCD	PRKCG	MAPK1	LOC730418	CALM1	CALM2	CALM3	CAMK4
REACTOME_ACETYLCHOLINE_NEUROTRANSMITTER_RELEASE_CYCLE	http://www.broadinstitute.org/gsea/msigdb/cards/REACTOME_ACETYLCHOLINE_NEUROTRANSMITTER_RELEASE_CYCLE	CHAT	RIMS1	RAB3A	SLC5A7	SLC18A3	SNAP25	STX1A	STXBP1	VAMP2	SYT1
REACTOME_ADENYLATE_CYCLASE_ACTIVATING_PATHWAY	http://www.broadinstitute.org/gsea/msigdb/cards/REACTOME_ADENYLATE_CYCLASE_ACTIVATING_PATHWAY	ADCY1	ADCY2	ADCY3	ADCY5	ADCY6	ADCY7	ADCY8	ADCY9	ADCY4	GNAL
REACTOME_ADENYLATE_CYCLASE_INHIBITORY_PATHWAY	http://www.broadinstitute.org/gsea/msigdb/cards/REACTOME_ADENYLATE_CYCLASE_INHIBITORY_PATHWAY	ADCY1	ADCY2	ADCY3	ADCY5	ADCY6	ADCY7	ADCY8	ADCY9	ADCY4	GNAI1	GNAI2	GNAI3	GNAL
REACTOME_DARPP_32_EVENTS	http://www.broadinstitute.org/gsea/msigdb/cards/REACTOME_DARPP_32_EVENTS	CDK5	PDE4B	PDE4C	PDE4D	PPP1CA	PPP2CA	PPP2CB	PPP2R1A	PPP2R1B	PPP2R5D	PPP3CA	PPP3CB	PPP3R1	PRKACA	PRKACB	PRKACG	PRKAR1A	PRKAR1B	PRKAR2A	PRKAR2B	LOC730418	CALM1	CALM2	CALM3	PPP1R1B
REACTOME_CHEMOKINE_RECEPTORS_BIND_CHEMOKINES	http://www.broadinstitute.org/gsea/msigdb/cards/REACTOME_CHEMOKINE_RECEPTORS_BIND_CHEMOKINES	CXCL13	CXCR6	CCR9	CCL27	CCR1	CCR2	CCR3	CCR4	CCR5	CCR6	CCR7	CCR8	CCBP2	CX3CR1	CCR10	XCR1	CXCR3	CXCL1	CXCL2	CXCL3	IL8	CXCR1	CXCR2	CXCL10	CCL3L3	CXCL9	CCRL1	PF4	PPBP	CCL28	CXCR7	CXCL16	CCL2	CCL3	CCL3L1	CCL4	CCL5	CCL7	CCL11	CCL16	CCL17	CCL19	CCL20	CCL21	CCL22	CCL25	CXCL6	CXCL11
REACTOME_LOSS_OF_NLP_FROM_MITOTIC_CENTROSOMES	http://www.broadinstitute.org/gsea/msigdb/cards/REACTOME_LOSS_OF_NLP_FROM_MITOTIC_CENTROSOMES	ACTR1A	AKAP9	TUBB4A	TUBB4B	DCTN2	CETN2	PLK4	SDCCAG8	CNTRL	FGFR1OP	CEP250	DCTN3	NEDD1	CSNK1D	CSNK1E	DCTN1	DYNC1H1	DYNC1I2	TUBB	CEP164	MAPRE1	NINL	AZI1	CLASP1	HSP90AA1	LOC440917	NEK2	PAFAH1B1	PCM1	PCNT	PLK1	CEP192	HAUS2	PPP2R1A	PRKACA	CEP72	CDK5RAP2	PRKAR2B	CENPJ	TUBBP2	TUBA4A	TUBG1	LOC730418	YWHAE	YWHAG	ALMS1	TUBA1A	CEP76
REACTOME_NEUROTRANSMITTER_RECEPTOR_BINDING_AND_DOWNSTREAM_TRANSMISSION_IN_THE_POSTSYNAPTIC_CELL	http://www.broadinstitute.org/gsea/msigdb/cards/REACTOME_NEUROTRANSMITTER_RECEPTOR_BINDING_AND_DOWNSTREAM_TRANSMISSION_IN_THE_POSTSYNAPTIC_CELL	AKAP9	CACNG3	CACNG2	GNB5	ADCY1	ADCY2	ADCY3	ADCY5	ADCY6	ADCY7	CHRNA1	CHRNA2	CHRNA3	CHRNA4	CHRNA5	CHRNA7	ADCY8	CHRNB2	CHRNB3	CHRNB4	CHRND	CHRNE	CHRNG	ADCY9	AP2M1	AP2S1	CREB1	AP2A1	AP2A2	AP2B1	DLG1	DLG3	ADCY4	EPB41L1	ARHGEF9	PLCB1	GABBR1	GABRA1	GABRA2	GABRA3	GABRA4	GABRA5	GABRA6	GABRB1	GABRB2	GABRB3	GABRG2	GABRG3
REACTOME_CELL_CYCLE_CHECKPOINTS	http://www.broadinstitute.org/gsea/msigdb/cards/REACTOME_CELL_CYCLE_CHECKPOINTS	CDK2	PSMD14	CDKN1A	CDKN1B	ANAPC10	DBF4	UBE2C	CHEK1	CHEK2	PSMA8	PSME4	ORC6	ORC3	CDC26	ANAPC2	ANAPC4	HUS1	MAD2L1	MCM2	MCM3	MCM4	MCM5	MCM6	MCM7	MDM2	ATM	ORC1	ORC2	ORC4	ORC5	ANAPC5	ANAPC7	ANAPC11	ATR	MCM10	PSMA1	PSMA2	PSMA3	PSMA4	PSMA5	PSMA6	PSMA7	PSMB1	PSMB2	PSMB3	PSMB4	PSMB5	PSMB6
REACTOME_DIABETES_PATHWAYS	http://www.broadinstitute.org/gsea/msigdb/cards/REACTOME_DIABETES_PATHWAYS	CTDSP2	PREB	PDIA6	HYOU1	EXOC5	IGF2BP1	IGF2BP3	IGF2BP2	YIF1A	PDIA5	KDELR3	EXOC3	EXOSC8	KLHDC3	ADD1	EXOSC6	TPP1	CPE	SLC30A7	EXOC8	CTSG	DCTN1	DDIT3	DDX11	DCP2	EIF2S1	ERN1	EXTL3	F2	SEC31A	DIS3	ATF6	EXOSC7	EXOSC2	SEC11A	GCG	GH1	SERP1	SPCS1	GSK3A	ERO1L	HDGF	CXXC1	HSPA5	IGF2	IGFALS	IGFBP1	IGFBP2
REACTOME_P130CAS_LINKAGE_TO_MAPK_SIGNALING_FOR_INTEGRINS	http://www.broadinstitute.org/gsea/msigdb/cards/REACTOME_P130CAS_LINKAGE_TO_MAPK_SIGNALING_FOR_INTEGRINS	CRK	FGA	FGB	FGG	FN1	ITGA2B	ITGB3	APBB1IP	PTK2	RAP1A	RAP1B	SRC	TLN1	VWF	BCAR1
REACTOME_GLYCOPROTEIN_HORMONES	http://www.broadinstitute.org/gsea/msigdb/cards/REACTOME_GLYCOPROTEIN_HORMONES	CGA	CGB	FSHB	INHA	INHBA	INHBB	INHBC	LHB	TSHB	INHBE	CGB5	CGB8
REACTOME_NOREPINEPHRINE_NEUROTRANSMITTER_RELEASE_CYCLE	http://www.broadinstitute.org/gsea/msigdb/cards/REACTOME_NOREPINEPHRINE_NEUROTRANSMITTER_RELEASE_CYCLE	RIMS1	MAOA	RAB3A	SLC18A2	SLC22A2	SNAP25	STX1A	STXBP1	VAMP2	SYT1
REACTOME_PLC_BETA_MEDIATED_EVENTS	http://www.broadinstitute.org/gsea/msigdb/cards/REACTOME_PLC_BETA_MEDIATED_EVENTS	ADCY1	ADCY2	ADCY3	ADCY5	ADCY6	ADCY7	ADCY8	ADCY9	CREB1	ADRBK1	ADCY4	PLCB1	GNAI1	GNAI2	GNAI3	GNAO1	GNAT1	GNAT2	GNAZ	ITPR2	ITPR3	PDE1A	PDE1B	PLA2G4A	PLCB2	PLCB3	PLCB4	PRKACA	PRKACB	PRKACG	PRKAR1A	PRKAR1B	PRKAR2A	PRKAR2B	PRKCA	PRKCD	PRKCG	MAPK1	LOC730418	CALM1	CALM2	CALM3	CAMK4
REACTOME_REGULATION_OF_INSULIN_LIKE_GROWTH_FACTOR_IGF_ACTIVITY_BY_INSULIN_LIKE_GROWTH_FACTOR_BINDING_PROTEINS_IGFBPS	http://www.broadinstitute.org/gsea/msigdb/cards/REACTOME_REGULATION_OF_INSULIN_LIKE_GROWTH_FACTOR_IGF_ACTIVITY_BY_INSULIN_LIKE_GROWTH_FACTOR_BINDING_PROTEINS_IGFBPS	CTSG	F2	IGF2	IGFALS	IGFBP1	IGFBP2	IGFBP3	IGFBP4	IGFBP5	IGFBP6	KLK3	MMP1	MMP2	PAPPA	PLG	PAPPA2
REACTOME_GRB2_SOS_PROVIDES_LINKAGE_TO_MAPK_SIGNALING_FOR_INTERGRINS_	http://www.broadinstitute.org/gsea/msigdb/cards/REACTOME_GRB2_SOS_PROVIDES_LINKAGE_TO_MAPK_SIGNALING_FOR_INTERGRINS_	FGA	FGB	FGG	FN1	GRB2	ITGA2B	ITGB3	APBB1IP	PTK2	RAP1A	RAP1B	SOS1	SRC	TLN1	VWF
REACTOME_PEPTIDE_HORMONE_BIOSYNTHESIS	http://www.broadinstitute.org/gsea/msigdb/cards/REACTOME_PEPTIDE_HORMONE_BIOSYNTHESIS	CGA	CGB	FSHB	INHA	INHBA	INHBB	INHBC	LHB	PCSK1	POMC	TSHB	INHBE	CGB5	CGB8
REACTOME_G_PROTEIN_ACTIVATION	http://www.broadinstitute.org/gsea/msigdb/cards/REACTOME_G_PROTEIN_ACTIVATION	GNB5	GNAI1	GNAI2	GNAI3	GNAO1	GNAT1	GNAT2	GNAZ	GNB1	GNB2	GNB3	GNG3	GNG4	GNG5	GNG7	GNG10	GNG11	GNGT1	GNGT2	OPRM1	PDYN	GNG13	GNG2	POMC	GNG12	GNB4	GNG8
REACTOME_ACETYLCHOLINE_BINDING_AND_DOWNSTREAM_EVENTS	http://www.broadinstitute.org/gsea/msigdb/cards/REACTOME_ACETYLCHOLINE_BINDING_AND_DOWNSTREAM_EVENTS	CHRNA1	CHRNA2	CHRNA3	CHRNA4	CHRNA5	CHRNA7	CHRNB2	CHRNB3	CHRNB4	CHRND	CHRNE	CHRNG	CHRNA9	LOC732445	CHRNA6	CHRFAM7A
REACTOME_ABC_FAMILY_PROTEINS_MEDIATED_TRANSPORT	http://www.broadinstitute.org/gsea/msigdb/cards/REACTOME_ABC_FAMILY_PROTEINS_MEDIATED_TRANSPORT	ABCC5	ABCB6	ABCC9	ABCC4	ABCA7	ABCA10	ABCA9	ABCA8	CFTR	ABCC2	ABCA2	ABCA3	ABCD1	ABCD2	ABCB10	ABCA6	ABCA4	ABCA12	APOA1	ABCB5	ABCC6	ABCC1	ABCB1	PEX19	ABCD3	ABCG4	ABCG5	ABCG8	ABCD1P5	ABCC8	PEX3	ABCC11	ABCC3	ABCG1
REACTOME_TRNA_AMINOACYLATION	http://www.broadinstitute.org/gsea/msigdb/cards/REACTOME_TRNA_AMINOACYLATION	FARSB	WARS2	FARS2	EARS2	AARS	DARS	EPRS	FARSA	LARS2	HARS2	PARS2	GARS	PPA2	HARS	IARS	KARS	MARS	NARS	YARS2	LARS	PPA1	SARS2	DARS2	IARS2	RARS2	VARS2	AARS2	QARS	RARS	SARS	TARS	VARS	WARS	CARS2	AIMP2	NARS2	TARS2	CARS	YARS	AIMP1	2013-03-02	EEF1E1
REACTOME_OLFACTORY_SIGNALING_PATHWAY	http://www.broadinstitute.org/gsea/msigdb/cards/REACTOME_OLFACTORY_SIGNALING_PATHWAY	OR5I1	OR52E2	OR52J3	OR51L1	OR51A7	OR51S1	OR51F2	OR52R1	OR4X2	OR4B1	OR52M1	OR52K2	OR5P2	OR5P3	OR8I2	OR2D3	OR2D2	OR52W1	OR56A4	OR56A1	OR10P1	OR10AD1	OR10A7	OR4K14	OR4L1	OR4D2	OR7D4	OR7G1	OR1M1	OR1I1	OR10H4	OR2M5	OR2M3	OR2T12	OR14C36	OR2T34	OR2T10	OR2T4	OR2T11	OR10J5	OR2B11	OR10T2	OR10X1	OR10Z1	OR6K6	OR6N1	OR9A4	OR2Y1
REACTOME_STEROID_HORMONES	http://www.broadinstitute.org/gsea/msigdb/cards/REACTOME_STEROID_HORMONES	CGA	CYP2R1	STARD4	STARD6	CYP11A1	CYP11B1	CYP11B2	CYP17A1	CYP19A1	CYP21A2	CYP24A1	CYP27B1	AKR1B1	GC	HSD3B1	HSD3B2	HSD11B1	HSD17B1	HSD17B3	LHB	LRP2	POMC	LGMN	SRD5A1	SRD5A2	STAR	SRD5A3	CUBN	STARD5
REACTOME_PKA_MEDIATED_PHOSPHORYLATION_OF_CREB	http://www.broadinstitute.org/gsea/msigdb/cards/REACTOME_PKA_MEDIATED_PHOSPHORYLATION_OF_CREB	ADCY1	ADCY2	ADCY3	ADCY5	ADCY6	ADCY7	ADCY8	ADCY9	CREB1	ADCY4	PRKACA	PRKACB	PRKACG	PRKAR1A	PRKAR1B	PRKAR2A	PRKAR2B	LOC730418
REACTOME_RECRUITMENT_OF_NUMA_TO_MITOTIC_CENTROSOMES	http://www.broadinstitute.org/gsea/msigdb/cards/REACTOME_RECRUITMENT_OF_NUMA_TO_MITOTIC_CENTROSOMES	TUBGCP3	TUBGCP2	TUBGCP5	NEDD1	TUBG2	NUMA1	TUBG1	TUBGCP6	CCNB1	CDK1
REACTOME_AMINE_DERIVED_HORMONES	http://www.broadinstitute.org/gsea/msigdb/cards/REACTOME_AMINE_DERIVED_HORMONES	CGA	TPH2	AANAT	DBH	DDC	DIO1	DIO2	DIO3	IYD	PNMT	SLC5A5	TH	TPH1	TPO	TSHB
REACTOME_TRANSMEMBRANE_TRANSPORT_OF_SMALL_MOLECULES	http://www.broadinstitute.org/gsea/msigdb/cards/REACTOME_TRANSMEMBRANE_TRANSPORT_OF_SMALL_MOLECULES	ABCC5	ABCB6	ABCC9	ATP9A	ABCC4	TCIRG1	ABCA7	ABCA10	ABCA9	ABCA8	ATP8A1	SLC9A6	SLC35A1	SLC34A2	SLCO1B1	GNB5	ADCY1	SLC12A7	NUP50	ADCY2	CFTR	SLC26A1	SLC22A7	ADCY3	SLC38A3	SLC27A4	SLC35D2	NUPL2	ADCY5	SLC7A9	SLC2A6	ADCY6	SLC6A14	ADCY7	SLCO2B1	SLC46A1	ADCY8	SLC2A13	ADCY9	SLC26A9	SLC26A7	SLC5A11	SLC22A12	SLC16A10	SLC15A4	SLC24A4	ABCC2	SLC43A2
REACTOME_INTEGRIN_ALPHAIIB_BETA3_SIGNALING	http://www.broadinstitute.org/gsea/msigdb/cards/REACTOME_INTEGRIN_ALPHAIIB_BETA3_SIGNALING	RASGRP1	RASGRP2	RAPGEF3	RAPGEF4	CRK	CSK	AKT1	FGA	FGB	FGG	FN1	GRB2	ITGA2B	ITGB3	PDPK1	APBB1IP	PTK2	PTPN1	RAP1A	RAP1B	SHC1	SOS1	SRC	SYK	TLN1	VWF	BCAR1
REACTOME_NUCLEAR_RECEPTOR_TRANSCRIPTION_PATHWAY	http://www.broadinstitute.org/gsea/msigdb/cards/REACTOME_NUCLEAR_RECEPTOR_TRANSCRIPTION_PATHWAY	NR2E3	NR1H3	NR2C2AP	NR0B1	NR2F6	ESR1	ESR2	ESRRA	ESRRB	ESRRG	NR5A2	NR5A1	NR6A1	NR3C1	NRBP1	NRBF2	NR4A1	HNF4A	HNF4G	AR	NR3C2	NR4A2	PGR	PPARA	PPARD	PPARG	MED1	RARA	RARG	RORA	RORB	RORC	RXRA	RXRB	RXRG	NR2F1	THRA	THRB	NR2E1	LOC728381	LOC731106	NR1H2	VDR	NR4A3	NR0B2	NR1I2	NR1D1	NR1I3
REACTOME_INSULIN_SYNTHESIS_AND_PROCESSING	http://www.broadinstitute.org/gsea/msigdb/cards/REACTOME_INSULIN_SYNTHESIS_AND_PROCESSING	EXOC5	EXOC3	CPE	SLC30A7	EXOC8	ERO1L	INS	KIF5B	MYO5A	PCSK1	PCSK2	EXOC6	EXOC1	EXOC2	RAB27A	EXOC4	LOC644556	SLC30A5	SNAP25	STX1A	VAMP2
REACTOME_CYCLIN_E_ASSOCIATED_EVENTS_DURING_G1_S_TRANSITION_	http://www.broadinstitute.org/gsea/msigdb/cards/REACTOME_CYCLIN_E_ASSOCIATED_EVENTS_DURING_G1_S_TRANSITION_	CDK2	PSMD14	CDK7	CDKN1A	CDKN1B	CKS1B	MAX	MNAT1	MYC	PSMA1	PSMA2	PSMA3	PSMA4	PSMA5	PSMA6	PSMA7	PSMB1	PSMB2	PSMB3	PSMB4	PSMB5	PSMB6	PSMB7	PSMB8	PSMB9	PSMB10	PSMC1	PSMC2	PSMC3	PSMC4	PSMC5	PSMC6	PSMD1	PSMD2	PSMD3	PSMD4	PSMD5	PSMD7	PSMD8	PSMD9	PSMD10	PSMD11	PSMD12	PSMD13	PSME1	PSME2	RB1	RPS27A
REACTOME_HOMOLOGOUS_RECOMBINATION_REPAIR_OF_REPLICATION_INDEPENDENT_DOUBLE_STRAND_BREAKS	http://www.broadinstitute.org/gsea/msigdb/cards/REACTOME_HOMOLOGOUS_RECOMBINATION_REPAIR_OF_REPLICATION_INDEPENDENT_DOUBLE_STRAND_BREAKS	RAD50	H2AFX	LIG1	MRE11A	NBN	ATM	RAD51	RAD52	RPA1	RPA2	RPA3	LOC651610	BRCA1	BRCA2	TP53BP1	BRIP1	MDC1
REACTOME_G1_PHASE	http://www.broadinstitute.org/gsea/msigdb/cards/REACTOME_G1_PHASE	CDK4	CDK6	CDK7	CDKN1A	CDKN1B	CDKN2A	CDKN2B	CDKN2C	CDKN2D	CKS1B	E2F1	E2F2	E2F3	E2F4	E2F5	PPP2R3B	MNAT1	LOC441488	PPP2CA	PPP2CB	PPP2R1A	PPP2R1B	PPP2R2A	RB1	RBL1	RBL2	CCND1	RPS27A	SKP1	SKP2	TFDP1	RPS27AP11	LOC729964	UBA52	CUL1	CCND2	CCND3	CCNH
REACTOME_ELEVATION_OF_CYTOSOLIC_CA2_LEVELS	http://www.broadinstitute.org/gsea/msigdb/cards/REACTOME_ELEVATION_OF_CYTOSOLIC_CA2_LEVELS	ITPR2	ITPR3	P2RX1	TRPC7	STIM1	TRPC3	TRPC6	LOC730221	LOC730335	ORAI1
REACTOME_P53_DEPENDENT_G1_DNA_DAMAGE_RESPONSE	http://www.broadinstitute.org/gsea/msigdb/cards/REACTOME_P53_DEPENDENT_G1_DNA_DAMAGE_RESPONSE	CDK2	PSMD14	CDKN1A	CDKN1B	PSMA8	PSME4	MDM2	ATM	PSMA1	PSMA2	PSMA3	PSMA4	PSMA5	PSMA6	PSMA7	PSMB1	PSMB2	PSMB3	PSMB4	PSMB5	PSMB6	PSMB7	PSMB8	PSMB9	PSMB10	PSMC1	PSMC2	PSMC3	PSMC4	PSMC5	PSMC6	PSMD1	PSMD2	PSMD3	PSMD4	PSMD5	PSMD7	PSMD8	PSMD9	PSMD10	PSMD11	PSMD12	PSMD13	PSME1	PSME2	RPS27A	RFWD2	LOC651610
REACTOME_TRANSCRIPTION_COUPLED_NER_TC_NER	http://www.broadinstitute.org/gsea/msigdb/cards/REACTOME_TRANSCRIPTION_COUPLED_NER_TC_NER	CDK7	POLD3	ERCC8	ERCC1	ERCC2	ERCC3	ERCC4	ERCC5	ERCC6	GTF2H1	GTF2H2	GTF2H3	GTF2H4	LIG1	MNAT1	PCNA	POLD1	POLD2	POLE	POLE2	POLR2A	POLR2B	POLR2C	POLR2D	POLR2E	POLR2F	POLR2G	POLR2H	POLR2I	POLR2J	POLR2K	POLR2L	XAB2	POLD4	RFC2	RFC3	RFC4	RFC5	RPA1	RPA2	RPA3	LOC652857	GTF2H2B	TCEA1	CCNH
REACTOME_RNA_POL_II_TRANSCRIPTION_PRE_INITIATION_AND_PROMOTER_OPENING	http://www.broadinstitute.org/gsea/msigdb/cards/REACTOME_RNA_POL_II_TRANSCRIPTION_PRE_INITIATION_AND_PROMOTER_OPENING	CDK7	ERCC2	ERCC3	GTF2A1	GTF2A2	GTF2B	GTF2E1	GTF2E2	GTF2F1	GTF2F2	GTF2H1	GTF2H2	GTF2H3	GTF2H4	MNAT1	POLR2A	POLR2B	POLR2C	POLR2D	POLR2E	POLR2F	POLR2G	POLR2H	POLR2I	POLR2J	POLR2K	POLR2L	LOC652857	GTF2H2B	TAF1	TAF4	TAF4B	TAF5	TAF6	TAF9	TAF10	TAF11	TAF12	TAF13	TBP	CCNH
REACTOME_GLUCAGON_SIGNALING_IN_METABOLIC_REGULATION	http://www.broadinstitute.org/gsea/msigdb/cards/REACTOME_GLUCAGON_SIGNALING_IN_METABOLIC_REGULATION	ADCY1	ADCY2	ADCY3	ADCY5	ADCY6	ADCY7	ADCY8	ADCY9	ADCY4	GCG	GCGR	GNAS	GNB1	GNB2	GNB3	GNG3	GNG4	GNG5	GNG7	GNG10	GNG11	GNG13	GNG2	PRKACA	PRKACB	PRKACG	PRKAR1A	PRKAR1B	PRKAR2A	PRKAR2B	GNG12	GNB4	LOC730418	GNG8
REACTOME_MRNA_PROCESSING	http://www.broadinstitute.org/gsea/msigdb/cards/REACTOME_MRNA_PROCESSING	RBM5	THOC4	CDK7	HNRNPR	SRRM1	SF3B4	SF3A1	ADAR	ADARB1	CD2BP2	NXF1	PRPF8	NUP50	TXNL4A	PAPOLA	RNPS1	SF3A3	HNRNPA0	CLP1	SF3B2	NUDT21	NUPL2	HNRNPUL1	U2AF2	SNRPD2P1	NUP35	LSM11	CSTF1	CSTF2	CSTF3	DHX9	EIF4E	ERCC2	ERCC3	HNRNPA3	DNAJC8	NCBP2	SNRNP200	NUP205	NUP210	SF3B3	SF3B1	NUP188	NUP62	PRPF6	FUS	ZNF473	RBMX
REACTOME_SIGNALING_BY_PDGF	http://www.broadinstitute.org/gsea/msigdb/cards/REACTOME_SIGNALING_BY_PDGF	AKT3	CDKN1A	CDKN1B	ADCY1	ADCY2	ADCY3	ADCY5	ADCY6	ADCY7	ADCY8	CHUK	ADCY9	THEM4	COL1A1	COL1A2	COL2A1	COL3A1	COL4A1	COL4A2	COL4A3	COL4A4	COL4A5	COL5A1	COL5A2	COL6A1	COL6A2	COL6A3	COL9A1	COL9A2	COL9A3	CREB1	CRK	CRKL	ADRBK1	ADCY4	AKT1	AKT2	FOXO1	FOXO3	PHLPP1	MTOR	RICTOR	GRB2	GRB7	RAPGEF1	GSK3A	NR4A1	HRAS
REACTOME_ASSOCIATION_OF_TRIC_CCT_WITH_TARGET_PROTEINS_DURING_BIOSYNTHESIS	http://www.broadinstitute.org/gsea/msigdb/cards/REACTOME_ASSOCIATION_OF_TRIC_CCT_WITH_TARGET_PROTEINS_DURING_BIOSYNTHESIS	NOP56	ARFGEF2	CCT7	CCT4	CCT2	CCT8	FKBP9	XRN2	CCT5	FBXW2	FBXL3	FBXL5	FBXO6	FBXO4	AP3M1	KIFC3	FBXW5	FBXW7	KIF13A	FBXW4	TCP1	CCT3	LOC732391	USP11	LONP2	SPHK1	CCT6A
REACTOME_PREFOLDIN_MEDIATED_TRANSFER_OF_SUBSTRATE_TO_CCT_TRIC	http://www.broadinstitute.org/gsea/msigdb/cards/REACTOME_PREFOLDIN_MEDIATED_TRANSFER_OF_SUBSTRATE_TO_CCT_TRIC	TUBB3	TUBB4A	TUBB4B	PFDN6	CCT7	CCT4	CCT2	CCT8	TUBA3D	CCT5	TUBB2B	PFDN1	PFDN2	PFDN4	PFDN5	ACTB	LOC654264	TCP1	CCT3	TUBA4A	TUBA3C	TUBB2A	VBP1	TUBA1A	TUBB1	TUBB6	TUBA1C	CCT6A
REACTOME_HORMONE_LIGAND_BINDING_RECEPTORS	http://www.broadinstitute.org/gsea/msigdb/cards/REACTOME_HORMONE_LIGAND_BINDING_RECEPTORS	CGA	FSHB	FSHR	GNRH1	GNRH2	GNRHR	LHB	LHCGR	TSHB	TSHR
REACTOME_GPVI_MEDIATED_ACTIVATION_CASCADE	http://www.broadinstitute.org/gsea/msigdb/cards/REACTOME_GPVI_MEDIATED_ACTIVATION_CASCADE	AKT3	VAV3	COL1A1	COL1A2	PIK3R6	AKT1	AKT2	FCER1G	PIK3R5	FYN	LAT	RHOA	RHOB	RHOG	LCK	LCP2	LYN	PDPK1	PIK3CA	PIK3CB	PIK3CG	PIK3R1	PIK3R2	PLCG2	PRKCZ	RAC1	RAC2	SYK	VAV1	PIK3R3	CDC42
REACTOME_PROTEIN_FOLDING	http://www.broadinstitute.org/gsea/msigdb/cards/REACTOME_PROTEIN_FOLDING	TUBA1B	TUBB3	TUBB4A	TUBB4B	PFDN6	NOP56	ARFGEF2	CCT7	CCT4	CCT2	CCT8	FKBP9	TUBA3D	TBCB	XRN2	CCT5	FBXW2	FBXL3	FBXL5	FBXO6	FBXO4	AP3M1	TUBB2B	KIFC3	PFDN1	PFDN2	PFDN4	PFDN5	FBXW5	FBXW7	ACTB	KIF13A	FBXW4	LOC654264	TBCA	TBCC	TBCD	TBCE	TCP1	CCT3	TUBA4A	TUBA3C	TUBB2A	LOC732391	VBP1	TUBA1A	TUBB1	USP11
REACTOME_FORMATION_OF_TUBULIN_FOLDING_INTERMEDIATES_BY_CCT_TRIC	http://www.broadinstitute.org/gsea/msigdb/cards/REACTOME_FORMATION_OF_TUBULIN_FOLDING_INTERMEDIATES_BY_CCT_TRIC	TUBA1B	TUBB3	TUBB4A	TUBB4B	CCT7	CCT4	CCT2	CCT8	TUBA3D	CCT5	TUBB2B	LOC654264	TCP1	CCT3	TUBA4A	TUBA3C	TUBB2A	TUBA1A	TUBB1	TUBB6	TUBA1C	CCT6A
REACTOME_PEROXISOMAL_LIPID_METABOLISM	http://www.broadinstitute.org/gsea/msigdb/cards/REACTOME_PEROXISOMAL_LIPID_METABOLISM	ACOT8	SLC25A17	SLC27A2	CRAT	ABCD1	AMACR	HACL1	ACAA1	HSD17B4	IDH1	ACOX1	PHYH	CROT	FAR2	SCP2	ABCD1P5	ACOX2	ACOX3	FAR1	GNPAT	AGPS
REACTOME_POST_CHAPERONIN_TUBULIN_FOLDING_PATHWAY	http://www.broadinstitute.org/gsea/msigdb/cards/REACTOME_POST_CHAPERONIN_TUBULIN_FOLDING_PATHWAY	TUBA1B	TUBB3	TUBB4A	TUBB4B	TUBA3D	TBCB	TUBB2B	LOC654264	TBCA	TBCC	TBCD	TBCE	TUBA4A	TUBA3C	TUBB2A	TUBA1A	TUBB1	TUBB6	TUBA1C
REACTOME_STRIATED_MUSCLE_CONTRACTION	http://www.broadinstitute.org/gsea/msigdb/cards/REACTOME_STRIATED_MUSCLE_CONTRACTION	DES	DMD	MYBPC1	MYBPC2	MYH3	MYH6	MYH8	MYL1	MYL2	MYL3	MYL4	NEB	TMOD1	TNNC2	TNNC1	TNNI1	TNNI2	TNNI3	TNNT1	TNNT2	TPM1	TPM2	TPM3	TPM4	VIM	TCAP	ACTN2
REACTOME_METABOLISM_OF_NUCLEOTIDES	http://www.broadinstitute.org/gsea/msigdb/cards/REACTOME_METABOLISM_OF_NUCLEOTIDES	ADA	PAICS	ADSSL1	ADK	CTPS	UPP2	ADSL	ADSS	ADAL	DCK	DCTD	DGUOK	DHODH	DPYD	DPYS	DTYMK	DUT	TYMP	AK1	AK2	NT5C2	GART	AK5	AMPD1	AMPD2	AMPD3	GLRX	GMPR	GPX1	GSR	GUK1	NT5C	HPRT1	APRT	IMPDH1	IMPDH2	ATIC	NME1	NME2	NME4	PNP	NT5E	RRM2B	NT5C3	GMPR2	CMPK1	UPB1	PFAS
REACTOME_AMINE_LIGAND_BINDING_RECEPTORS	http://www.broadinstitute.org/gsea/msigdb/cards/REACTOME_AMINE_LIGAND_BINDING_RECEPTORS	HRH3	CHRM1	CHRM2	CHRM3	CHRM5	TAAR1	ADRA1D	ADRA1B	ADRA1A	ADRA2A	ADRA2B	ADRB1	ADRB2	ADRB3	DRD1	DRD2	DRD3	DRD5	TAAR6	HRH1	HRH2	HTR1A	HTR1B	HTR1D	HTR1E	HTR1F	HTR2A	HTR2B	HTR2C	HTR4	HTR5A	HTR6	HTR7	HRH4	LOC730413	TAAR8	TAAR5	TAAR2
REACTOME_METABOLISM_OF_PROTEINS	http://www.broadinstitute.org/gsea/msigdb/cards/REACTOME_METABOLISM_OF_PROTEINS	PIGK	COX17	MUC12	PREB	SLC25A13	ALG3	TIMM17B	B3GNT3	TUBA1B	TUBB3	TUBB4A	TUBB4B	SEC24B	TIMM23B	TIMM17A	TOMM40	TIMM44	PFDN6	SEC23A	NOP56	ARFGEF2	CCT7	CCT4	CCT2	ST6GALNAC2	MTX2	B3GNT2	CCT8	MAN1A2	SEC61B	RPL35	GALNT6	GALNT5	MAN1B1	MGAT4B	MGAT4A	FKBP9	TUBA3D	GALNT13	TBCB	GALNTL2	MUCL1	EEF1DP1	PIGU	DNAJC19	CHCHD4	GRPEL2	MUC17
REACTOME_DOWNSTREAM_SIGNAL_TRANSDUCTION	http://www.broadinstitute.org/gsea/msigdb/cards/REACTOME_DOWNSTREAM_SIGNAL_TRANSDUCTION	AKT3	CDKN1A	CDKN1B	ADCY1	ADCY2	ADCY3	ADCY5	ADCY6	ADCY7	ADCY8	CHUK	ADCY9	THEM4	CREB1	CRK	CRKL	ADRBK1	ADCY4	AKT1	AKT2	FOXO1	FOXO3	PHLPP1	MTOR	RICTOR	GRB2	GRB7	RAPGEF1	GSK3A	NR4A1	HRAS	ITPR2	ITPR3	KRAS	MDM2	FOXO4	NCK1	NRAS	PDE1A	PDE1B	PDGFA	PDGFB	PDGFRA	PDGFRB	PDPK1	PIK3CA	PIK3CB	PIK3R1
REACTOME_MUSCLE_CONTRACTION	http://www.broadinstitute.org/gsea/msigdb/cards/REACTOME_MUSCLE_CONTRACTION	SORBS3	MYL12B	MYL9	SORBS1	MYL6B	DES	DMD	LMOD1	ITGA1	ITGB5	MYBPC1	MYBPC2	MYH3	MYH6	MYH8	MYH11	MYL1	MYL2	MYL3	MYL4	MYL6	MYLK	NEB	ACTA2	MYL8P	LOC642076	TLN1	TMOD1	TNNC2	TNNC1	TNNI1	TNNI2	TNNI3	TNNT1	TNNT2	TPM1	TPM2	TPM3	TPM4	ACTG2	VCL	VIM	CALD1	CALM1	CALM2	CALM3	TCAP	ACTN2
REACTOME_SEROTONIN_RECEPTORS	http://www.broadinstitute.org/gsea/msigdb/cards/REACTOME_SEROTONIN_RECEPTORS	HTR1A	HTR1B	HTR1D	HTR1E	HTR1F	HTR2A	HTR2B	HTR2C	HTR4	HTR5A	HTR6	HTR7
REACTOME_CDC6_ASSOCIATION_WITH_THE_ORC_ORIGIN_COMPLEX	http://www.broadinstitute.org/gsea/msigdb/cards/REACTOME_CDC6_ASSOCIATION_WITH_THE_ORC_ORIGIN_COMPLEX	E2F1	E2F2	E2F3	ORC6	ORC3	ORC1	ORC2	ORC4	ORC5	MCM8	CDC6
REACTOME_M_G1_TRANSITION	http://www.broadinstitute.org/gsea/msigdb/cards/REACTOME_M_G1_TRANSITION	CDK2	PSMD14	DBF4	PSMA8	E2F1	E2F2	E2F3	PSME4	ORC6	ORC3	POLA2	RPA4	MCM2	MCM3	MCM4	MCM5	MCM6	MCM7	ORC1	ORC2	ORC4	ORC5	GMNN	POLA1	POLE	POLE2	MCM10	PRIM1	PRIM2	PSMA1	PSMA2	PSMA3	PSMA4	PSMA5	PSMA6	PSMA7	PSMB1	PSMB2	PSMB3	PSMB4	PSMB5	PSMB6	PSMB7	PSMB8	PSMB9	PSMB10	PSMC1	PSMC2
REACTOME_MRNA_SPLICING	http://www.broadinstitute.org/gsea/msigdb/cards/REACTOME_MRNA_SPLICING	RBM5	THOC4	HNRNPR	SRRM1	SF3B4	SF3A1	CD2BP2	PRPF8	TXNL4A	PAPOLA	RNPS1	SF3A3	HNRNPA0	CLP1	SF3B2	NUDT21	HNRNPUL1	U2AF2	SNRPD2P1	CSTF1	CSTF2	CSTF3	DHX9	HNRNPA3	DNAJC8	NCBP2	SNRNP200	SF3B3	SF3B1	PRPF6	FUS	RBMX	GTF2F1	GTF2F2	CPSF1	HNRNPA1	HNRNPA2B1	HNRNPC	HNRNPD	HNRNPF	HNRNPH1	HNRNPH2	HNRNPK	HNRNPL	HNRNPU	MAGOH	HNRNPM	NCBP1
REACTOME_MRNA_SPLICING_MINOR_PATHWAY	http://www.broadinstitute.org/gsea/msigdb/cards/REACTOME_MRNA_SPLICING_MINOR_PATHWAY	SF3B4	PRPF8	TXNL4A	SF3B2	SNRPD2P1	NCBP2	SNRNP200	SF3B3	SF3B1	PRPF6	GTF2F1	GTF2F2	NCBP1	NHP2L1	SF3B14	POLR2A	POLR2B	POLR2C	POLR2D	POLR2E	POLR2F	POLR2G	POLR2H	POLR2I	POLR2J	POLR2K	POLR2L	LSM2	SRSF1	SRSF2	SRSF6	SRSF7	LOC652147	LOC653889	SNRPB	SNRPD1	SNRPD2	SNRPD3	SNRPE	SNRPF	SNRPG	SF3B5	EFTUD2	SNRNP40	DDX23
REACTOME_3_UTR_MEDIATED_TRANSLATIONAL_REGULATION	http://www.broadinstitute.org/gsea/msigdb/cards/REACTOME_3_UTR_MEDIATED_TRANSLATIONAL_REGULATION	RPL35	RPL7AP27	EIF1AX	EIF2S1	EIF2S3	EIF4A1	EIF4A2	EIF4B	EIF4E	EIF4G1	FAU	RPL13A	RPL36	PABPC1	EIF3K	RPL10P16	FAM153A	EIF3FP3	RPL36P14	EIF3E	RPSAP12	RPS8P10	RPL7AP66	RPL10P9	RPS12P4	RPSA	RPS26P10	RPL23AP2	RPS12P22	RPL21P29	RPS26P35	RPL10A	RPL26L1	RPL3	RPL3L	RPL4	RPL5	RPL6	RPL7	RPL7A	RPL8	RPL9	RPL10	RPL11	RPL12	RPL13	RPL15	RPL17
REACTOME_PROCESSING_OF_CAPPED_INTRONLESS_PRE_MRNA	http://www.broadinstitute.org/gsea/msigdb/cards/REACTOME_PROCESSING_OF_CAPPED_INTRONLESS_PRE_MRNA	PAPOLA	CLP1	NUDT21	LSM11	CSTF1	CSTF2	CSTF3	NCBP2	ZNF473	CPSF1	NCBP1	PCF11	CPSF3	CPSF2	SNRPB	SNRPD3	SNRPE	SNRPF	SNRPG	SLBP	CPSF7	PABPN1	LSM10
REACTOME_PURINE_RIBONUCLEOSIDE_MONOPHOSPHATE_BIOSYNTHESIS	http://www.broadinstitute.org/gsea/msigdb/cards/REACTOME_PURINE_RIBONUCLEOSIDE_MONOPHOSPHATE_BIOSYNTHESIS	PAICS	ADSSL1	ADSL	ADSS	GART	IMPDH1	IMPDH2	ATIC	PFAS	PPAT	GMPS
REACTOME_G1_S_TRANSITION	http://www.broadinstitute.org/gsea/msigdb/cards/REACTOME_G1_S_TRANSITION	CDK2	PSMD14	CDK7	CDKN1A	CDKN1B	DBF4	CKS1B	DHFR	E2F1	ORC6	ORC3	POLA2	FBXO5	PPP2R3B	RPA4	MAX	MCM2	MCM3	MCM4	MCM5	MCM6	MCM7	MNAT1	LOC441488	MYC	ORC1	ORC2	ORC4	ORC5	PCNA	POLA1	POLE	POLE2	PPP2CA	PPP2CB	PPP2R1A	PPP2R1B	MCM10	PRIM1	PRIM2	PSMA1	PSMA2	PSMA3	PSMA4	PSMA5	PSMA6	PSMA7	PSMB1
REACTOME_CITRIC_ACID_CYCLE_TCA_CYCLE	http://www.broadinstitute.org/gsea/msigdb/cards/REACTOME_CITRIC_ACID_CYCLE_TCA_CYCLE	CS	DLD	DLST	FH	NNT	LOC283398	IDH2	IDH3A	IDH3B	IDH3G	MDH2	OGDH	ACO2	SDHA	SDHB	SDHC	SDHD	SUCLA2P1	LOC646675	LOC646677	LOC650667	LOC650674	LOC651820	SUCLG2	SUCLG1	SUCLA2
REACTOME_TRANSCRIPTION	http://www.broadinstitute.org/gsea/msigdb/cards/REACTOME_TRANSCRIPTION	THOC4	CDK7	CDK9	SRRM1	SNAPC5	POLR3F	POLR3C	PAPOLA	EHMT2	RNPS1	CLP1	NUDT21	POLR3A	LZTS1	SUPT16H	CBX3	U2AF2	HIST4H4	HIST2H3C	HIST3H2BB	LSM11	CSTF1	CSTF2	CSTF3	POLR3H	ERCC2	ERCC3	ERCC6	NCBP2	HIST1H2BA	POLR1A	ZNF473	COBRA1	PTRF	GTF2A1	GTF2A2	GTF2B	GTF2E1	GTF2E2	GTF2F1	GTF2F2	GTF2H1	GTF2H2	GTF2H3	GTF2H4	BRF1	GTF3C2	CPSF1
REACTOME_POL_SWITCHING	http://www.broadinstitute.org/gsea/msigdb/cards/REACTOME_POL_SWITCHING	POLD3	POLA2	PCNA	POLA1	POLD1	POLD2	PRIM1	PRIM2	POLD4	RFC2	RFC3	RFC4	RFC5
REACTOME_NUCLEOTIDE_EXCISION_REPAIR	http://www.broadinstitute.org/gsea/msigdb/cards/REACTOME_NUCLEOTIDE_EXCISION_REPAIR	CDK7	POLD3	ERCC8	DDB1	DDB2	ERCC1	ERCC2	ERCC3	ERCC4	ERCC5	ERCC6	GTF2H1	GTF2H2	GTF2H3	GTF2H4	LIG1	MNAT1	PCNA	POLD1	POLD2	POLE	POLE2	POLR2A	POLR2B	POLR2C	POLR2D	POLR2E	POLR2F	POLR2G	POLR2H	POLR2I	POLR2J	POLR2K	POLR2L	XAB2	POLD4	RAD23B	RFC2	RFC3	RFC4	RFC5	RPA1	RPA2	RPA3	LOC652672	LOC652857	GTF2H2B	TCEA1
REACTOME_REGULATION_OF_THE_FANCONI_ANEMIA_PATHWAY	http://www.broadinstitute.org/gsea/msigdb/cards/REACTOME_REGULATION_OF_THE_FANCONI_ANEMIA_PATHWAY	FANCD2	ZBTB32	ATM	ATR	RPS27A	LOC648152	LOC651610	LOC651921	RPS27AP11	UBA52	USP1
REACTOME_AXON_GUIDANCE	http://www.broadinstitute.org/gsea/msigdb/cards/REACTOME_AXON_GUIDANCE	RANBP9	PLXNC1	CDK5	PAK4	SEMA3A	MYL12B	MYL9	CAP2	CAP1	SEMA4D	DPYSL4	CFL1	STIP1	AP2M1	AP2S1	CLTA	CLTC	CNTN1	COL1A1	COL1A2	COL2A1	COL3A1	COL4A1	COL4A2	COL4A3	COL4A4	COL4A5	COL5A1	COL5A2	COL6A1	COL6A2	COL6A3	COL9A1	COL9A2	COL9A3	UNC5D	CREB1	CRMP1	CSNK2A1	CSNK2A2	CSNK2B	NCAN	HFE2	AP2A1	AP2A2	AP2B1	DCC	DCX
REACTOME_ACTIVATION_OF_CHAPERONE_GENES_BY_XBP1S	http://www.broadinstitute.org/gsea/msigdb/cards/REACTOME_ACTIVATION_OF_CHAPERONE_GENES_BY_XBP1S	CTDSP2	PREB	PDIA6	HYOU1	YIF1A	PDIA5	KDELR3	KLHDC3	ADD1	TPP1	DCTN1	DDX11	EXTL3	SEC31A	SERP1	GSK3A	HDGF	CXXC1	ACADVL	LMNA	DNAJB9	DDX12P	SULT1A4	DNAJB11	FKBP14	WIPI1	PPP2R5B	ARFGAP1	C19orf10	DNAJC3	SRPRB	TSPYL2	SHC1	SRPR	SSR1	SULT1A3	TLN1	WFS1	XBP1	ZBTB17	SYVN1	ATP6V0D1	GOSR2	EDEM1	TATDN2	CUL7
REACTOME_REGULATION_OF_INSULIN_SECRETION_BY_GLUCAGON_LIKE_PEPTIDE1	http://www.broadinstitute.org/gsea/msigdb/cards/REACTOME_REGULATION_OF_INSULIN_SECRETION_BY_GLUCAGON_LIKE_PEPTIDE1	RAPGEF3	GNB5	RAPGEF4	ADCY5	ADCY6	ADCY8	KCNG2	GCG	GLP1R	GNAS	GNB1	GNB2	GNB3	GNG3	GNG4	GNG5	GNG7	GNG10	GNG11	GNGT1	GNGT2	ITPR2	ITPR3	KCNB1	KCNC2	KCNS3	GNG13	GNG2	PRKACA	PRKACB	PRKACG	PRKAR1A	PRKAR1B	PRKAR2A	PRKAR2B	GNG12	RAP1A	RAP1B	GNB4	LOC730418	IQGAP1	GNG8	AKAP5
REACTOME_PERK_REGULATED_GENE_EXPRESSION	http://www.broadinstitute.org/gsea/msigdb/cards/REACTOME_PERK_REGULATED_GENE_EXPRESSION	EXOSC8	EXOSC6	DDIT3	DCP2	EIF2S1	DIS3	ATF6	EXOSC7	EXOSC2	HSPA5	IGFBP1	IL8	ASNS	ATF3	ATF4	NFYA	NFYB	PARN	EXOSC3	EXOSC1	EXOSC9	EXOSC4	EXOSC5	CCL2	ATF4P3	LOC730136	KHSRP	EIF2AK3	HERPUD1
REACTOME_G_ALPHA_Q_SIGNALLING_EVENTS	http://www.broadinstitute.org/gsea/msigdb/cards/REACTOME_G_ALPHA_Q_SIGNALLING_EVENTS	RASGRP1	LPAR6	RASGRP2	RGS19	NMUR1	GNB5	CYSLTR1	NMU	NPFFR2	PROKR1	UTS2	CHRM1	CHRM3	CHRM5	MGLL	ARHGEF25	LTB4R	PROKR2	NMS	DGKK	ADRA1D	ADRA1B	ADRA1A	ADRBK1	DGKA	DGKB	DGKG	DGKH	DGKQ	AGT	AGTR1	LPAR1	EDN1	EDN2	EDN3	EDNRA	EDNRB	F2	F2R	F2RL1	F2RL2	DAGLB	GPRC6A	PLCB1	LPAR3	FPR2	NTSR2	GAST
REACTOME_P2Y_RECEPTORS	http://www.broadinstitute.org/gsea/msigdb/cards/REACTOME_P2Y_RECEPTORS	LPAR6	P2RY10	GPR17	LPAR4	P2RY1	P2RY2	P2RY4	P2RY6	P2RY11	P2RY13	P2RY12	P2RY14
REACTOME_TRAFFICKING_OF_AMPA_RECEPTORS	http://www.broadinstitute.org/gsea/msigdb/cards/REACTOME_TRAFFICKING_OF_AMPA_RECEPTORS	CACNG3	CACNG2	AP2M1	AP2S1	AP2A1	AP2A2	AP2B1	DLG1	EPB41L1	CACNG4	GRIA1	GRIA2	GRIA3	GRIA4	MDM2	MYO6	NSF	PRKCA	PRKCB	PRKCG	CACNG8	LOC651907	GRIP2	CAMK2A	CAMK2B	CAMK2D	PICK1	AKAP5
REACTOME_NCAM1_INTERACTIONS	http://www.broadinstitute.org/gsea/msigdb/cards/REACTOME_NCAM1_INTERACTIONS	COL1A1	COL1A2	COL2A1	COL3A1	COL4A1	COL4A2	COL4A3	COL4A4	COL4A5	COL5A1	COL5A2	COL6A1	COL6A2	COL6A3	COL9A1	COL9A2	COL9A3	NCAN	GDNF	GFRA1	GFRA2	AGRN	NCAM1	NRTN	PRNP	PSPN	GFRA4	CNTN2	CACNA1S	CACNB1	CACNB2	CACNB3	CACNB4	ST8SIA4	ST8SIA2	CACNA1I	CACNA1H	CACNA1G	ARTN
REACTOME_CLASS_C_3_METABOTROPIC_GLUTAMATE_PHEROMONE_RECEPTORS	http://www.broadinstitute.org/gsea/msigdb/cards/REACTOME_CLASS_C_3_METABOTROPIC_GLUTAMATE_PHEROMONE_RECEPTORS	GPRC6A	GABBR1	GRM1	GRM2	GRM3	GRM4	GRM6	GRM7	GRM8	LOC652292	TAS1R2	TAS1R1	TAS1R3	CASR	GABBR2
REACTOME_REGULATION_OF_INSULIN_SECRETION	http://www.broadinstitute.org/gsea/msigdb/cards/REACTOME_REGULATION_OF_INSULIN_SECRETION	RAPGEF3	CDX2	GNB5	RAPGEF4	ADCY5	ADCY6	CHRM3	ADCY8	GPR119	CTNNB1	ADRA2A	DPP4	PLCB1	SEC11A	KCNG2	GATA4	GCG	GIP	GLP1R	GNA11	GNA15	GNAI1	GNAI2	GNAO1	GNAQ	GNAS	GNB1	GNB2	GNB3	GNG3	GNG4	GNG5	GNG7	GNG10	GNG11	GNGT1	GNGT2	FFAR1	SPCS1	SLC25A4	SLC25A5	GRP	SLC25A6	O3FAR1	INS	ISL1	ITPR2	ITPR3
REACTOME_NCAM_SIGNALING_FOR_NEURITE_OUT_GROWTH	http://www.broadinstitute.org/gsea/msigdb/cards/REACTOME_NCAM_SIGNALING_FOR_NEURITE_OUT_GROWTH	COL1A1	COL1A2	COL2A1	COL3A1	COL4A1	COL4A2	COL4A3	COL4A4	COL4A5	COL5A1	COL5A2	COL6A1	COL6A2	COL6A3	COL9A1	COL9A2	COL9A3	CREB1	NCAN	FGFR1	FYN	GDNF	GFRA1	GFRA2	GRB2	HRAS	AGRN	KRAS	NCAM1	NRAS	NRTN	SPTBN5	MAPK1	MAPK3	MAP2K1	MAP2K2	PRNP	PSPN	PTK2	SPTBN4	RAF1	GFRA4	SOS1	SPTA1	SPTAN1	SPTB	SPTBN1	SPTBN2
REACTOME_INHIBITION_OF_INSULIN_SECRETION_BY_ADRENALINE_NORADRENALINE	http://www.broadinstitute.org/gsea/msigdb/cards/REACTOME_INHIBITION_OF_INSULIN_SECRETION_BY_ADRENALINE_NORADRENALINE	GNB5	ADCY5	ADCY6	ADRA2A	GNAI1	GNAI2	GNAO1	GNB1	GNB2	GNB3	GNG3	GNG4	GNG5	GNG7	GNG10	GNG11	GNGT1	GNGT2	GNG13	GNG2	GNG12	GNB4	CACNB2	CACNB3	GNG8
REACTOME_NUCLEOTIDE_LIKE_PURINERGIC_RECEPTORS	http://www.broadinstitute.org/gsea/msigdb/cards/REACTOME_NUCLEOTIDE_LIKE_PURINERGIC_RECEPTORS	LPAR6	ADORA1	ADORA2A	ADORA2B	ADORA3	P2RY10	GPR17	LPAR4	P2RY1	P2RY2	P2RY4	P2RY6	P2RY11	P2RY13	P2RY12	P2RY14
REACTOME_ACTIVATION_OF_CHAPERONES_BY_ATF6_ALPHA	http://www.broadinstitute.org/gsea/msigdb/cards/REACTOME_ACTIVATION_OF_CHAPERONES_BY_ATF6_ALPHA	DDIT3	ATF6	HSPA5	ATF4	NFYA	NFYB	MBTPS2	ATF4P3	HSP90B1	LOC730136	XBP1	CALR	MBTPS1
REACTOME_TRANSPORT_OF_MATURE_MRNA_DERIVED_FROM_AN_INTRONLESS_TRANSCRIPT	http://www.broadinstitute.org/gsea/msigdb/cards/REACTOME_TRANSPORT_OF_MATURE_MRNA_DERIVED_FROM_AN_INTRONLESS_TRANSCRIPT	THOC4	NXF1	NUP50	NUPL2	NUP35	EIF4E	NCBP2	NUP205	NUP210	NUP188	NUP62	CPSF1	NUP43	NCBP1	NUP88	CPSF3	NUP54	CPSF2	NUP133	NUP107	RANBP2	TPR	NUP37	NUP85	NUP214	AAAS	SEH1L	RAE1	NUP155	NUP93	NUPL1	POM121	NUP153
REACTOME_EICOSANOID_LIGAND_BINDING_RECEPTORS	http://www.broadinstitute.org/gsea/msigdb/cards/REACTOME_EICOSANOID_LIGAND_BINDING_RECEPTORS	CYSLTR1	GPR44	LTB4R	OXER1	GPR17	LTB4R2	CYSLTR2	PTGDR	PTGER1	PTGER2	PTGER3	PTGER4	PTGFR	PTGIR	TBXA2R	LOC730002
REACTOME_ACTIVATION_OF_GENES_BY_ATF4	http://www.broadinstitute.org/gsea/msigdb/cards/REACTOME_ACTIVATION_OF_GENES_BY_ATF4	EXOSC8	EXOSC6	DDIT3	DCP2	DIS3	ATF6	EXOSC7	EXOSC2	IGFBP1	IL8	ASNS	ATF3	ATF4	NFYA	NFYB	PARN	EXOSC3	EXOSC1	EXOSC9	EXOSC4	EXOSC5	CCL2	ATF4P3	LOC730136	KHSRP	HERPUD1
REACTOME_UNFOLDED_PROTEIN_RESPONSE	http://www.broadinstitute.org/gsea/msigdb/cards/REACTOME_UNFOLDED_PROTEIN_RESPONSE	CTDSP2	PREB	PDIA6	HYOU1	YIF1A	PDIA5	KDELR3	EXOSC8	KLHDC3	ADD1	EXOSC6	TPP1	DCTN1	DDIT3	DDX11	DCP2	EIF2S1	ERN1	EXTL3	SEC31A	DIS3	ATF6	EXOSC7	EXOSC2	SERP1	GSK3A	HDGF	CXXC1	HSPA5	IGFBP1	IL8	ACADVL	LMNA	DNAJB9	ASNS	DDX12P	SULT1A4	ATF3	ATF4	NFYA	NFYB	PARN	EXOSC3	EXOSC1	MBTPS2	DNAJB11	EXOSC9	EXOSC4
REACTOME_CLASS_B_2_SECRETIN_FAMILY_RECEPTORS	http://www.broadinstitute.org/gsea/msigdb/cards/REACTOME_CLASS_B_2_SECRETIN_FAMILY_RECEPTORS	CALCRL	RAMP2	RAMP1	RAMP3	GNB5	FZD10	PTH2	ADCYAP1	ADCYAP1R1	ADM	CRH	CRHR2	CD55	EMR1	FZD2	GCG	GCGR	GHRH	GHRHR	GIP	GIPR	GLP1R	GNAS	GNB1	GNB2	GNB3	GNG3	GNG4	GNG5	GNG7	GNG10	GNG11	GNGT1	GNGT2	EMR2	IAPP	IHH	DHH	WNT16	GNG13	GNG2	WNT4	GNG12	PTCH1	PTH	PTHLH	PTH1R	PTH2R
REACTOME_GLUCAGON_TYPE_LIGAND_RECEPTORS	http://www.broadinstitute.org/gsea/msigdb/cards/REACTOME_GLUCAGON_TYPE_LIGAND_RECEPTORS	GNB5	ADCYAP1	ADCYAP1R1	GCG	GCGR	GHRH	GHRHR	GIP	GIPR	GLP1R	GNAS	GNB1	GNB2	GNB3	GNG3	GNG4	GNG5	GNG7	GNG10	GNG11	GNGT1	GNGT2	GNG13	GNG2	GNG12	GNB4	SCT	SCTR	VIP	VIPR1	VIPR2	GLP2R	GNG8
REACTOME_REGULATION_OF_INSULIN_SECRETION_BY_ACETYLCHOLINE	http://www.broadinstitute.org/gsea/msigdb/cards/REACTOME_REGULATION_OF_INSULIN_SECRETION_BY_ACETYLCHOLINE	CHRM3	PLCB1	GNA11	GNA15	GNAQ	MARCKS	PLCB2	PLCB3	PRKCA	LOC730413	GNA14
REACTOME_G_ALPHA1213_SIGNALLING_EVENTS	http://www.broadinstitute.org/gsea/msigdb/cards/REACTOME_G_ALPHA1213_SIGNALLING_EVENTS	NET1	VAV3	GNA13	GNB5	AKAP13	FGD4	ADRA1D	ADRA1B	ADRA1A	ECT2	FGD2	FGD1	ARHGEF9	ARHGEF12	ARHGEF18	NGEF	TIAM2	ARHGEF16	GNA12	GNB1	GNB2	GNB3	GNG3	GNG4	GNG5	GNG7	GNG10	GNG11	GNGT1	GNGT2	ABR	RHOA	RHOB	RHOC	RHOG	ARHGAP4	MCF2	ARHGEF4	ARHGEF3	GNG13	PIK3CA	PIK3R1	PIK3R2	PLXNB1	GNG2	GNG12	PREX1	RAC1
REACTOME_FANCONI_ANEMIA_PATHWAY	http://www.broadinstitute.org/gsea/msigdb/cards/REACTOME_FANCONI_ANEMIA_PATHWAY	FANCA	FANCC	FANCD2	FANCE	FANCB	FANCF	FANCG	ZBTB32	UBE2T	ATM	ATR	FANCL	FANCM	RPS27A	LOC648152	LOC651610	LOC651921	BRCA1	BRCA2	RPS27AP11	UBA52	USP1	PALB2	C17orf70	C19orf40
REACTOME_TRAFFICKING_OF_GLUR2_CONTAINING_AMPA_RECEPTORS	http://www.broadinstitute.org/gsea/msigdb/cards/REACTOME_TRAFFICKING_OF_GLUR2_CONTAINING_AMPA_RECEPTORS	AP2M1	AP2S1	AP2A1	AP2A2	AP2B1	GRIA1	GRIA2	GRIA3	GRIA4	NSF	PRKCA	PRKCB	PRKCG	LOC651907	GRIP2	PICK1
REACTOME_ACTIVATION_OF_CHAPERONE_GENES_BY_ATF6_ALPHA	http://www.broadinstitute.org/gsea/msigdb/cards/REACTOME_ACTIVATION_OF_CHAPERONE_GENES_BY_ATF6_ALPHA	DDIT3	ATF6	HSPA5	ATF4	NFYA	NFYB	ATF4P3	HSP90B1	LOC730136	XBP1	CALR
REACTOME_PROSTANOID_LIGAND_RECEPTORS	http://www.broadinstitute.org/gsea/msigdb/cards/REACTOME_PROSTANOID_LIGAND_RECEPTORS	GPR44	PTGDR	PTGER1	PTGER2	PTGER3	PTGER4	PTGFR	PTGIR	TBXA2R	LOC730002
REACTOME_OPSINS	http://www.broadinstitute.org/gsea/msigdb/cards/REACTOME_OPSINS	RRH	OPN5	OPN3	OPN1MW	OPN1LW	RGR	RHO	OPN1SW	OPN1MW2	OPN4
REACTOME_FORMATION_OF_RNA_POL_II_ELONGATION_COMPLEX_	http://www.broadinstitute.org/gsea/msigdb/cards/REACTOME_FORMATION_OF_RNA_POL_II_ELONGATION_COMPLEX_	CDK7	CDK9	SUPT16H	ERCC2	ERCC3	NCBP2	COBRA1	GTF2F1	GTF2F2	GTF2H1	GTF2H2	GTF2H3	GTF2H4	MNAT1	NCBP1	TH1L	POLR2A	POLR2B	POLR2C	POLR2D	POLR2E	POLR2F	POLR2G	POLR2H	POLR2I	POLR2J	POLR2K	POLR2L	TCEB1P3	LOC652857	GTF2H2B	SSRP1	SUPT4H1	SUPT5H	TCEA1	TCEB1	TCEB2	TCEB3	WHSC2	RDBP	ELL	CCNH	CCNT1	CCNT2	CTDP1
REACTOME_MRNA_3_END_PROCESSING	http://www.broadinstitute.org/gsea/msigdb/cards/REACTOME_MRNA_3_END_PROCESSING	THOC4	SRRM1	PAPOLA	RNPS1	CLP1	NUDT21	U2AF2	CSTF1	CSTF2	CSTF3	NCBP2	CPSF1	MAGOH	NCBP1	NFX1	CDC40	PCF11	CPSF3	CPSF2	SRSF1	SRSF2	SRSF3	SRSF4	SRSF5	SRSF6	SRSF7	LOC643446	UPF3B	U2AF1	CPSF7	PABPN1	SRSF9	SRSF11	DHX38	RBM8A
REACTOME_POST_TRANSLATIONAL_MODIFICATION_SYNTHESIS_OF_GPI_ANCHORED_PROTEINS	http://www.broadinstitute.org/gsea/msigdb/cards/REACTOME_POST_TRANSLATIONAL_MODIFICATION_SYNTHESIS_OF_GPI_ANCHORED_PROTEINS	PIGK	PIGU	PIGN	PIGW	PIGP	PIGT	PIGA	PIGC	PIGF	PIGH	PLAUR	DPM3	PIGG	PIGX	PIGV	SEMA6D	PGAP1	PIGO	GPAA1	DPM1	DPM2	PIGQ	PIGM	PIGS	PIGL	PIGB
REACTOME_CYCLIN_A_B1_ASSOCIATED_EVENTS_DURING_G2_M_TRANSITION	http://www.broadinstitute.org/gsea/msigdb/cards/REACTOME_CYCLIN_A_B1_ASSOCIATED_EVENTS_DURING_G2_M_TRANSITION	CDK7	MNAT1	PLK1	WEE1	XPO1	CCNA2	CCNA1	CCNB1	CCNH	PKMYT1	CCNB2	CDK1	CDC25A	CDC25B	CDC25C
REACTOME_ELONGATION_ARREST_AND_RECOVERY	http://www.broadinstitute.org/gsea/msigdb/cards/REACTOME_ELONGATION_ARREST_AND_RECOVERY	CDK9	SUPT16H	COBRA1	GTF2F1	GTF2F2	TH1L	POLR2A	POLR2B	POLR2C	POLR2D	POLR2E	POLR2F	POLR2G	POLR2H	POLR2I	POLR2J	POLR2K	POLR2L	TCEB1P3	SSRP1	SUPT4H1	SUPT5H	TCEA1	TCEB1	TCEB2	TCEB3	WHSC2	RDBP	ELL	CCNT1	CCNT2	CTDP1
REACTOME_SLC_MEDIATED_TRANSMEMBRANE_TRANSPORT	http://www.broadinstitute.org/gsea/msigdb/cards/REACTOME_SLC_MEDIATED_TRANSMEMBRANE_TRANSPORT	SLC9A6	SLC35A1	SLC34A2	SLCO1B1	SLC12A7	NUP50	SLC26A1	SLC22A7	SLC38A3	SLC27A4	SLC35D2	NUPL2	SLC7A9	SLC2A6	SLC6A14	SLCO2B1	SLC2A13	SLC26A9	SLC26A7	SLC5A11	SLC22A12	SLC16A10	SLC15A4	SLC24A4	SLC43A2	SLC44A3	NUP35	SLC31A1	CP	SLC32A1	SLC34A3	SLC25A10	SLC47A2	SLC30A7	SLC36A2	SLC2A12	SLC2A7	SLC5A8	SLC30A8	SLC26A3	SLC26A2	SLC29A1	SLC44A5	SLC36A1	ALB	SLC29A4	NUP205	SLC35D1
REACTOME_ADP_SIGNALLING_THROUGH_P2RY1	http://www.broadinstitute.org/gsea/msigdb/cards/REACTOME_ADP_SIGNALLING_THROUGH_P2RY1	GNB5	MAPK14	GNA11	GNA15	GNAQ	GNB1	GNB2	GNB3	GNG3	GNG4	GNG5	GNG7	GNG10	GNG11	GNGT1	GNGT2	P2RY1	GNG13	PLA2G4A	GNG2	GNG12	GNB4	SRC	GNG8	GNA14
REACTOME_G_BETA_GAMMA_SIGNALLING_THROUGH_PLC_BETA	http://www.broadinstitute.org/gsea/msigdb/cards/REACTOME_G_BETA_GAMMA_SIGNALLING_THROUGH_PLC_BETA	GNB5	PLCB1	GNB1	GNB2	GNB3	GNG3	GNG4	GNG5	GNG7	GNG10	GNG11	GNGT1	GNGT2	GNG13	PLCB2	PLCB3	GNG2	GNG12	GNB4	GNG8
REACTOME_CD28_CO_STIMULATION	http://www.broadinstitute.org/gsea/msigdb/cards/REACTOME_CD28_CO_STIMULATION	AKT3	THEM4	MAP3K8	AKT1	AKT2	MTOR	RICTOR	FYN	GRB2	LCK	LYN	PAK1	PAK2	PDPK1	PIK3CA	PIK3R1	PIK3R2	TRIB3	RAC1	MLST8	SRC	LOC729120	VAV1	YES1	MAPKAP1	PIK3R3	MAP3K14	CD28	GRAP2	CD80	CD86	CDC42
REACTOME_GPCR_DOWNSTREAM_SIGNALING	http://www.broadinstitute.org/gsea/msigdb/cards/REACTOME_GPCR_DOWNSTREAM_SIGNALING	AKT3	INSL5	RASGRP1	LPAR6	CALCRL	RASGRP2	RAMP2	RAMP1	RAMP3	NET1	RGS19	NMUR1	VAV3	CXCL13	CXCR6	GNA13	GNB5	RRH	ADCY1	OR5I1	ADCY2	CYSLTR1	CCR9	CGA	PDE10A	CCL27	NMU	NPFFR2	PROKR1	ADCY3	UTS2	ADCY5	ADCY6	AKAP13	GPR44	HRH3	CHRM1	CHRM2	ADCY7	PTH2	CHRM3	CHRM5	MGLL	ADCY8	ADCY9	ARHGEF25	ADCYAP1	ADCYAP1R1
REACTOME_SYNTHESIS_SECRETION_AND_DEACYLATION_OF_GHRELIN	http://www.broadinstitute.org/gsea/msigdb/cards/REACTOME_SYNTHESIS_SECRETION_AND_DEACYLATION_OF_GHRELIN	SEC11A	GCG	GH1	SPCS1	INS	LEP	PCSK1	GHRL	BCHE	SPCS3	MBOAT4	LOC653566	PLA2G7	SEC11C	KLF4	SPCS2
REACTOME_ADHERENS_JUNCTIONS_INTERACTIONS	http://www.broadinstitute.org/gsea/msigdb/cards/REACTOME_ADHERENS_JUNCTIONS_INTERACTIONS	CDH2	CDH3	CDH4	CDH5	CDH6	CDH7	CDH8	CDH9	CDH10	CDH11	CDH12	CDH13	CDH15	CDH18	CTNNA1	CTNNB1	CTNND1	CADM1	CADM2	PVRL3	JUP	PVR	PVRL1	PVRL2	CDH24	PVRL4	CDH1
REACTOME_CRMPS_IN_SEMA3A_SIGNALING	http://www.broadinstitute.org/gsea/msigdb/cards/REACTOME_CRMPS_IN_SEMA3A_SIGNALING	CDK5	SEMA3A	DPYSL4	CRMP1	DPYSL2	DPYSL3	FES	FYN	PLXNA1	PLXNA2	PLXNA3	DPYSL5	NRP1	CDK5R1
REACTOME_OTHER_SEMAPHORIN_INTERACTIONS	http://www.broadinstitute.org/gsea/msigdb/cards/REACTOME_OTHER_SEMAPHORIN_INTERACTIONS	PLXNC1	PLXND1	ITGA1	ITGB1	PLXNA1	PLXNA2	PLXNB3	TREM2	SEMA6A	SEMA4A	TYROBP	SEMA6D	SEMA7A	SEMA5A	SEMA3E
REACTOME_ACTIVATION_OF_RAC	http://www.broadinstitute.org/gsea/msigdb/cards/REACTOME_ACTIVATION_OF_RAC	PAK4	GPC1	NCK1	PAK1	PAK2	PAK6	PAK7	RAC1	ROBO1	SOS1	SOS2	LOC729030	NCK2	SLIT2
REACTOME_PURINE_SALVAGE	http://www.broadinstitute.org/gsea/msigdb/cards/REACTOME_PURINE_SALVAGE	ADA	ADK	ADAL	DCK	DGUOK	AMPD1	AMPD2	AMPD3	GMPR	HPRT1	APRT	PNP	GMPR2
REACTOME_G_ALPHA_I_SIGNALLING_EVENTS	http://www.broadinstitute.org/gsea/msigdb/cards/REACTOME_G_ALPHA_I_SIGNALLING_EVENTS	INSL5	RGS19	NMUR1	CXCL13	CXCR6	GNB5	RRH	ADCY1	ADCY2	CCR9	CCL27	NMU	ADCY3	ADCY5	ADCY6	GPR44	HRH3	CHRM2	ADCY7	ADCY8	ADCY9	RLN3	CCR1	CCR2	CCR3	CCR4	CCR5	CCR6	CCR7	CCR8	CNR1	CNR2	NMS	ADORA1	ADORA3	ADRA2A	ADRA2B	OXER1	DRD2	DRD3	AGT	AGTR2	APLNR	S1PR1	LPAR1	S1PR3	ADCY4	OPN5
REACTOME_SEMA3A_PAK_DEPENDENT_AXON_REPULSION	http://www.broadinstitute.org/gsea/msigdb/cards/REACTOME_SEMA3A_PAK_DEPENDENT_AXON_REPULSION	SEMA3A	CFL1	FES	FYN	HSP90AA1	HSP90AB1	LIMK1	PAK1	PAK2	PLXNA1	PLXNA2	PLXNA3	RAC1	LOC644816	NRP1
REACTOME_CD28_DEPENDENT_VAV1_PATHWAY	http://www.broadinstitute.org/gsea/msigdb/cards/REACTOME_CD28_DEPENDENT_VAV1_PATHWAY	FYN	GRB2	LCK	PAK1	PAK2	RAC1	VAV1	CD28	CD80	CD86	CDC42
REACTOME_SEMA4D_IN_SEMAPHORIN_SIGNALING	http://www.broadinstitute.org/gsea/msigdb/cards/REACTOME_SEMA4D_IN_SEMAPHORIN_SIGNALING	MYL12B	MYL9	SEMA4D	ERBB2	ARHGEF12	RND1	ARHGAP35	RHOA	RHOB	RHOC	RHOG	LIMK1	LIMK2	MET	MYH9	MYH10	MYH11	MYL6	PLXNB1	PTPRC	RAC1	RAC2	ROCK1	RRAS	MYL8P	LOC642076	ROCK1P1	MYH14	ROCK2	CD72	ARHGEF11	CDC42
REACTOME_SEMAPHORIN_INTERACTIONS	http://www.broadinstitute.org/gsea/msigdb/cards/REACTOME_SEMAPHORIN_INTERACTIONS	PLXNC1	CDK5	SEMA3A	MYL12B	MYL9	SEMA4D	DPYSL4	CFL1	CRMP1	DPYSL2	DPYSL3	ERBB2	FES	PLXND1	ARHGEF12	PIP5K1C	FYN	RND1	ARHGAP35	HSP90AA1	HSP90AB1	ITGA1	ITGB1	RHOA	RHOB	RHOC	RHOG	LIMK1	LIMK2	MET	MYH9	MYH10	MYH11	MYL6	PAK1	PAK2	PLXNA1	PLXNA2	PLXNB1	PLXNB3	TREM2	PLXNA3	DPYSL5	SEMA6A	PTPRC	RAC1	RAC2	ROCK1
REACTOME_SEMA4D_INDUCED_CELL_MIGRATION_AND_GROWTH_CONE_COLLAPSE	http://www.broadinstitute.org/gsea/msigdb/cards/REACTOME_SEMA4D_INDUCED_CELL_MIGRATION_AND_GROWTH_CONE_COLLAPSE	MYL12B	MYL9	SEMA4D	ERBB2	ARHGEF12	RND1	RHOA	RHOB	RHOC	RHOG	LIMK1	LIMK2	MYH9	MYH10	MYH11	MYL6	PLXNB1	RAC1	RAC2	ROCK1	MYL8P	LOC642076	ROCK1P1	MYH14	ROCK2	ARHGEF11	CDC42
REACTOME_SEMA3A_PLEXIN_REPULSION_SIGNALING_BY_INHIBITING_INTEGRIN_ADHESION	http://www.broadinstitute.org/gsea/msigdb/cards/REACTOME_SEMA3A_PLEXIN_REPULSION_SIGNALING_BY_INHIBITING_INTEGRIN_ADHESION	SEMA3A	FES	PIP5K1C	FYN	RND1	PLXNA1	PLXNA2	PLXNA3	RAC1	RRAS	TLN1	NRP1	FARP2
REACTOME_LYSOSOME_VESICLE_BIOGENESIS	http://www.broadinstitute.org/gsea/msigdb/cards/REACTOME_LYSOSOME_VESICLE_BIOGENESIS	AP1M2	AP1S1	CLTA	CLTC	CTSZ	AP1B1	AP1G1	DNASE2	DNM2	BLOC1S1	GNS	HSPA8	ARF1	M6PR	ARRB1	SH3GL2	VAMP2	VAMP7	TXNDC5	VAMP8	AP1S2	AP1M1	DNAJC6
REACTOME_G_BETA_GAMMA_SIGNALLING_THROUGH_PI3KGAMMA	http://www.broadinstitute.org/gsea/msigdb/cards/REACTOME_G_BETA_GAMMA_SIGNALLING_THROUGH_PI3KGAMMA	AKT3	GNB5	PIK3R6	AKT1	AKT2	PIK3R5	GNB1	GNB2	GNB3	GNG3	GNG4	GNG5	GNG7	GNG10	GNG11	GNGT1	GNGT2	RHOA	PDPK1	GNG13	PIK3CG	GNG2	GNG12	GNB4	GNG8
REACTOME_TRANSPORT_OF_GLUCOSE_AND_OTHER_SUGARS_BILE_SALTS_AND_ORGANIC_ACIDS_METAL_IONS_AND_AMINE_COMPOUNDS	http://www.broadinstitute.org/gsea/msigdb/cards/REACTOME_TRANSPORT_OF_GLUCOSE_AND_OTHER_SUGARS_BILE_SALTS_AND_ORGANIC_ACIDS_METAL_IONS_AND_AMINE_COMPOUNDS	SLC22A7	SLC2A6	SLC6A14	SLC2A13	SLC5A11	SLC22A12	SLC44A3	SLC31A1	CP	SLC47A2	SLC30A7	SLC2A12	SLC2A7	SLC30A8	SLC44A5	SLC44A1	SLC16A8	SLC41A1	SLC39A6	SLC39A1	SLC39A5	SLC13A5	SLC39A3	SLC39A2	SLC2A8	SLC40A1	SLC6A19	SLC10A6	SLC6A18	SLC22A18	RHCG	SLC6A20	SLC6A15	SLC47A1	SLC22A15	SLC39A4	SLC22A11	SLC2A9	SLC44A2	SLC39A10	RHAG	SLC5A7	SLC39A8	SLC13A3	SLC30A5	SLC2A1	SLC2A2	SLC2A3
REACTOME_SPHINGOLIPID_METABOLISM	http://www.broadinstitute.org/gsea/msigdb/cards/REACTOME_SPHINGOLIPID_METABOLISM	COL4A3BP	SPTLC1	NEU3	DEGS2	ACER1	NEU4	SGPP2	CSNK1G2	PPM1L	ARSK	SGMS2	CERS3	ARSG	KDSR	CERS6	GALC	SUMF2	SGMS1	GBA	GLA	GLB1	GM2A	SUMF1	CERS2	HEXA	HEXB	ENPP7	ARSI	ACER2	ARSH	ARSA	ARSB	STS	ARSE	ARSF	ASAH1	NEU1	NEU2	OSBP	CTSA	ACER3	SMPD3	SMPD4	PRKD1	PSAP	ASAH2	SPHK2	GBA2
REACTOME_PD1_SIGNALING	http://www.broadinstitute.org/gsea/msigdb/cards/REACTOME_PD1_SIGNALING	CSK	CD274	HLA-DPA1	HLA-DPB1	HLA-DQA1	HLA-DQA2	HLA-DRB1	HLA-DRB3	HLA-DRB5	LCK	PDCD1	PTPN6	PDCD1LG2	CD3D	CD3E	CD3G	CD247	CD4
REACTOME_G_ALPHA_S_SIGNALLING_EVENTS	http://www.broadinstitute.org/gsea/msigdb/cards/REACTOME_G_ALPHA_S_SIGNALLING_EVENTS	CALCRL	RAMP2	RAMP1	RAMP3	GNB5	ADCY1	ADCY2	CGA	PDE10A	ADCY3	ADCY5	ADCY6	ADCY7	PTH2	ADCY8	ADCY9	ADCYAP1	ADCYAP1R1	RLN3	RXFP2	ADM	TAAR1	ADORA2A	ADORA2B	CRH	CRHR2	GPBAR1	ADRB1	ADRB2	ADRB3	DRD1	DRD5	ADCY4	FSHB	FSHR	GCG	GCGR	GHRH	GHRHR	GIP	GIPR	PDE7B	GLP1R	GNAI1	GNAI2	GNAI3	GNAS	GNAZ
REACTOME_CELL_CELL_JUNCTION_ORGANIZATION	http://www.broadinstitute.org/gsea/msigdb/cards/REACTOME_CELL_CELL_JUNCTION_ORGANIZATION	CDH2	CDH3	CDH4	CDH5	CDH6	CDH7	CDH8	CDH9	CDH10	CDH11	CDH12	CDH13	CDH15	CDH18	INADL	CLDN16	CLDN4	CLDN3	CLDN7	CLDN19	CTNNA1	CTNNB1	CTNND1	CLDN14	CADM1	CLDN15	CADM2	PVRL3	CLDN17	JUP	CLDN20	CLDN11	F11R	PARD6A	CLDN18	CLDN22	PRKCI	PARD3	PVR	PVRL1	PVRL2	MPP5	CDH24	CLDN5	PVRL4	PARD6G	PARD6B	CLDN12
REACTOME_G_ALPHA_Z_SIGNALLING_EVENTS	http://www.broadinstitute.org/gsea/msigdb/cards/REACTOME_G_ALPHA_Z_SIGNALLING_EVENTS	RGS19	GNB5	ADCY1	ADCY2	ADCY3	ADCY5	ADCY6	ADCY7	ADCY8	ADCY9	ADRA2A	ADRA2B	ADCY4	RGS17	GNAI1	GNAI2	GNAI3	GNAS	GNAZ	GNB1	GNB2	GNB3	GNG3	GNG4	GNG5	GNG7	GNG10	GNG11	GNGT1	GNGT2	GNG13	GNG2	PRKCA	PRKCB	PRKCD	PRKCE	PRKCG	PRKCH	PRKCQ	GNG12	GNB4	RGS4	RGS20	GNG8
REACTOME_FACILITATIVE_NA_INDEPENDENT_GLUCOSE_TRANSPORTERS	http://www.broadinstitute.org/gsea/msigdb/cards/REACTOME_FACILITATIVE_NA_INDEPENDENT_GLUCOSE_TRANSPORTERS	SLC2A6	SLC2A12	SLC2A7	SLC2A8	SLC2A9	SLC2A1	SLC2A2	SLC2A3	SLC2A4	SLC2A5	SLC2A11	SLC2A10
REACTOME_COSTIMULATION_BY_THE_CD28_FAMILY	http://www.broadinstitute.org/gsea/msigdb/cards/REACTOME_COSTIMULATION_BY_THE_CD28_FAMILY	AKT3	THEM4	MAP3K8	CSK	CTLA4	BTLA	AKT1	AKT2	ICOSLG	MTOR	RICTOR	FYN	GRB2	CD274	ICOS	HLA-DPA1	HLA-DPB1	HLA-DQA1	HLA-DQA2	HLA-DRB1	HLA-DRB3	HLA-DRB5	LCK	LYN	PAK1	PAK2	PDCD1	PDPK1	PIK3CA	PIK3R1	PIK3R2	PPP2CA	PPP2CB	PPP2R1A	PPP2R1B	PPP2R5A	PPP2R5B	PPP2R5C	PPP2R5D	PPP2R5E	TRIB3	PTPN6	RAC1	MLST8	SRC	LOC729120	VAV1	YES1
REACTOME_SIGNALING_BY_ROBO_RECEPTOR	http://www.broadinstitute.org/gsea/msigdb/cards/REACTOME_SIGNALING_BY_ROBO_RECEPTOR	PAK4	CAP2	CAP1	CLASP1	SRGAP2	ABL1	ABL2	GPC1	NCK1	PAK1	PAK2	EVL	PFN1	PFN2	ENAH	PAK6	PAK7	SRGAP1	RAC1	ROBO1	ROBO2	ROBO3	SOS1	SOS2	LOC729030	VASP	NCK2	SLIT2	SRGAP3	CDC42
REACTOME_CD28_DEPENDENT_PI3K_AKT_SIGNALING	http://www.broadinstitute.org/gsea/msigdb/cards/REACTOME_CD28_DEPENDENT_PI3K_AKT_SIGNALING	AKT3	THEM4	MAP3K8	AKT1	AKT2	MTOR	RICTOR	FYN	LCK	PDPK1	PIK3CA	PIK3R1	PIK3R2	TRIB3	MLST8	LOC729120	MAPKAP1	PIK3R3	MAP3K14	CD28	CD80	CD86
REACTOME_TIGHT_JUNCTION_INTERACTIONS	http://www.broadinstitute.org/gsea/msigdb/cards/REACTOME_TIGHT_JUNCTION_INTERACTIONS	INADL	CLDN16	CLDN4	CLDN3	CLDN7	CLDN19	CLDN14	CLDN15	CLDN17	CLDN20	CLDN11	F11R	PARD6A	CLDN18	CLDN22	PRKCI	PARD3	MPP5	CLDN5	PARD6G	PARD6B	CLDN12	CLDN10	CLDN8	CLDN6	CLDN2	CLDN1	CLDN9	CRB3
REACTOME_G_PROTEIN_BETA_GAMMA_SIGNALLING	http://www.broadinstitute.org/gsea/msigdb/cards/REACTOME_G_PROTEIN_BETA_GAMMA_SIGNALLING	AKT3	GNB5	PIK3R6	AKT1	AKT2	PLCB1	PIK3R5	GNB1	GNB2	GNB3	GNG3	GNG4	GNG5	GNG7	GNG10	GNG11	GNGT1	GNGT2	RHOA	PDPK1	GNG13	PIK3CG	PLCB2	PLCB3	GNG2	GNG12	GNB4	GNG8
REACTOME_TRANSPORT_OF_INORGANIC_CATIONS_ANIONS_AND_AMINO_ACIDS_OLIGOPEPTIDES	http://www.broadinstitute.org/gsea/msigdb/cards/REACTOME_TRANSPORT_OF_INORGANIC_CATIONS_ANIONS_AND_AMINO_ACIDS_OLIGOPEPTIDES	SLC9A6	SLC34A2	SLC12A7	SLC26A1	SLC38A3	SLC7A9	SLC6A14	SLC26A9	SLC26A7	SLC16A10	SLC15A4	SLC24A4	SLC43A2	SLC32A1	SLC34A3	SLC25A10	SLC36A2	SLC5A8	SLC26A3	SLC26A2	SLC36A1	SLC9A8	SLC7A8	SLC7A11	SLC17A8	SLC24A2	SLC17A5	SLC24A5	SLC9A9	SLC6A19	SLC6A18	SLC9A4	SLC15A3	SLC26A4	SLC38A2	SLC6A20	SLC38A4	SLC6A15	SLC7A10	SLC17A7	SLC17A6	SLC24A3	SLC12A5	SLC4A5	SLC26A6	SLC1A1	SLC1A2	SLC1A3
REACTOME_GOLGI_ASSOCIATED_VESICLE_BIOGENESIS	http://www.broadinstitute.org/gsea/msigdb/cards/REACTOME_GOLGI_ASSOCIATED_VESICLE_BIOGENESIS	AP1M2	TGOLN2	AP4B1	AP1S1	AP3S1	CLTA	CLTC	CPD	SH3D19	AP1B1	AP1G1	DNM2	AP4E1	SNAPIN	FTH1	FTL	GAK	NECAP1	PLDN	BLOC1S1	SNX5	YIPF6	HSPA8	IGF2R	ARF1	BLOC1S3	ARRB1	OCRL	SNX9	PIK3C2A	TBC1D8B	CNO	RAB5C	SORT1	SH3GL2	SNX2	VAMP2	VAMP7	TFRC	TPD52	TPD52L1	LOC643454	TXNDC5	PICALM	DTNBP1	AP3B1	VAMP8	NAPA
REACTOME_CTLA4_INHIBITORY_SIGNALING	http://www.broadinstitute.org/gsea/msigdb/cards/REACTOME_CTLA4_INHIBITORY_SIGNALING	AKT3	CTLA4	AKT1	AKT2	FYN	LCK	LYN	PDPK1	PPP2CA	PPP2CB	PPP2R1A	PPP2R1B	PPP2R5A	PPP2R5B	PPP2R5C	PPP2R5D	PPP2R5E	SRC	YES1	CD80	CD86
REACTOME_FORMATION_OF_TRANSCRIPTION_COUPLED_NER_TC_NER_REPAIR_COMPLEX	http://www.broadinstitute.org/gsea/msigdb/cards/REACTOME_FORMATION_OF_TRANSCRIPTION_COUPLED_NER_TC_NER_REPAIR_COMPLEX	CDK7	ERCC8	ERCC1	ERCC2	ERCC3	ERCC4	ERCC5	ERCC6	GTF2H1	GTF2H2	GTF2H3	GTF2H4	MNAT1	POLR2A	POLR2B	POLR2C	POLR2D	POLR2E	POLR2F	POLR2G	POLR2H	POLR2I	POLR2J	POLR2K	POLR2L	XAB2	LOC652857	GTF2H2B	TCEA1	CCNH
REACTOME_AMINO_ACID_AND_OLIGOPEPTIDE_SLC_TRANSPORTERS	http://www.broadinstitute.org/gsea/msigdb/cards/REACTOME_AMINO_ACID_AND_OLIGOPEPTIDE_SLC_TRANSPORTERS	SLC38A3	SLC7A9	SLC6A14	SLC16A10	SLC15A4	SLC43A2	SLC32A1	SLC25A10	SLC36A2	SLC5A8	SLC36A1	SLC7A8	SLC7A11	SLC17A8	SLC17A5	SLC6A19	SLC6A18	SLC15A3	SLC38A2	SLC6A20	SLC38A4	SLC6A15	SLC7A10	SLC17A7	SLC17A6	SLC1A1	SLC1A2	SLC1A3	SLC1A4	SLC1A5	SLC1A6	SLC1A7	SLC3A1	SLC3A2	SLC5A5	SLC6A6	SLC6A12	SLC7A1	SLC7A2	SLC15A1	SLC15A2	SLC17A1	SLC7A5	SLC38A1	SLC7A3	SLC43A1	SLC7A7	SLC7A6
REACTOME_CDT1_ASSOCIATION_WITH_THE_CDC6_ORC_ORIGIN_COMPLEX	http://www.broadinstitute.org/gsea/msigdb/cards/REACTOME_CDT1_ASSOCIATION_WITH_THE_CDC6_ORC_ORIGIN_COMPLEX	PSMD14	PSMA8	PSME4	ORC6	ORC3	ORC1	ORC2	ORC4	ORC5	GMNN	PSMA1	PSMA2	PSMA3	PSMA4	PSMA5	PSMA6	PSMA7	PSMB1	PSMB2	PSMB3	PSMB4	PSMB5	PSMB6	PSMB7	PSMB8	PSMB9	PSMB10	PSMC1	PSMC2	PSMC3	PSMC4	PSMC5	PSMC6	PSMD1	PSMD2	PSMD3	PSMD4	PSMD5	PSMD7	PSMD8	PSMD9	PSMD10	PSMD11	PSMD12	PSMD13	PSME1	PSME2	RPS27A
REACTOME_BRANCHED_CHAIN_AMINO_ACID_CATABOLISM	http://www.broadinstitute.org/gsea/msigdb/cards/REACTOME_BRANCHED_CHAIN_AMINO_ACID_CATABOLISM	HIBADH	DBT	DLD	HIBCH	ACAD8	HSD17B10	ACADSB	IVD	ACAT1	ALDH6A1	AUH	MCCC1	BCAT1	BCAT2	BCKDHA	BCKDHB	MCCC2
REACTOME_REPAIR_SYNTHESIS_FOR_GAP_FILLING_BY_DNA_POL_IN_TC_NER	http://www.broadinstitute.org/gsea/msigdb/cards/REACTOME_REPAIR_SYNTHESIS_FOR_GAP_FILLING_BY_DNA_POL_IN_TC_NER	POLD3	PCNA	POLD1	POLD2	POLE	POLE2	POLD4	RFC2	RFC3	RFC4	RFC5	RPA1	RPA2	RPA3
REACTOME_RECEPTOR_LIGAND_BINDING_INITIATES_THE_SECOND_PROTEOLYTIC_CLEAVAGE_OF_NOTCH_RECEPTOR	http://www.broadinstitute.org/gsea/msigdb/cards/REACTOME_RECEPTOR_LIGAND_BINDING_INITIATES_THE_SECOND_PROTEOLYTIC_CLEAVAGE_OF_NOTCH_RECEPTOR	ADAM10	JAG1	DLL1	JAG2	NOTCH2	NOTCH3	NOTCH4	DLL4	RPS27A	ADAM17	RPS27AP11	UBA52
REACTOME_SYNTHESIS_OF_DNA	http://www.broadinstitute.org/gsea/msigdb/cards/REACTOME_SYNTHESIS_OF_DNA	CDK2	PSMD14	CDKN1A	CDKN1B	POLD3	PSMA8	DNA2	FEN1	PSME4	ORC6	ORC3	POLA2	LIG1	MCM2	MCM3	MCM4	MCM5	MCM6	MCM7	ORC1	ORC2	ORC4	ORC5	PCNA	GINS2	POLA1	POLD1	POLD2	POLE	POLE2	PRIM1	PRIM2	PSMA1	PSMA2	PSMA3	PSMA4	PSMA5	PSMA6	PSMA7	PSMB1	PSMB2	PSMB3	PSMB4	PSMB5	PSMB6	PSMB7	PSMB8	PSMB9
REACTOME_NA_CL_DEPENDENT_NEUROTRANSMITTER_TRANSPORTERS	http://www.broadinstitute.org/gsea/msigdb/cards/REACTOME_NA_CL_DEPENDENT_NEUROTRANSMITTER_TRANSPORTERS	SLC6A14	SLC6A19	SLC6A18	SLC6A20	SLC6A15	SLC6A1	SLC6A2	SLC6A3	SLC6A6	SLC6A7	SLC6A9	SLC6A11	SLC6A12	SLC18A1	SLC18A2	SLC22A2	SLC6A5
REACTOME_FORMATION_OF_FIBRIN_CLOT_CLOTTING_CASCADE	http://www.broadinstitute.org/gsea/msigdb/cards/REACTOME_FORMATION_OF_FIBRIN_CLOT_CLOTTING_CASCADE	A2M	F2	F3	F5	F7	F8	F9	F10	F11	F12	F13A1	F13B	FGA	FGB	FGG	GP1BA	GP1BB	GP5	GP9	KLKB1	KNG1	SERPINC1	PF4	PF4V1	PRCP	PROC	PROS1	TFPI	THBD	C1QBP	SERPING1	VWF
REACTOME_DEADENYLATION_OF_MRNA	http://www.broadinstitute.org/gsea/msigdb/cards/REACTOME_DEADENYLATION_OF_MRNA	PAIP1	EIF4A1	EIF4A2	EIF4B	EIF4E	EIF4G1	CNOT10	PABPC1	CNOT7	CNOT2	CNOT3	CNOT4	PARN	C2orf29	CNOT6	LOC645139	LOC651789	LOC652607	TNKS1BP1	RQCD1	CNOT8	EIF4A3
REACTOME_MRNA_DECAY_BY_5_TO_3_EXORIBONUCLEASE	http://www.broadinstitute.org/gsea/msigdb/cards/REACTOME_MRNA_DECAY_BY_5_TO_3_EXORIBONUCLEASE	LSM6	DDX6	DCP2	DCP1B	PATL1	EDC4	LSM5	LSM4	LSM1	LSM3	XRN1	DCP1A	LSM2	LOC645947	EDC3
REACTOME_SIGNAL_AMPLIFICATION	http://www.broadinstitute.org/gsea/msigdb/cards/REACTOME_SIGNAL_AMPLIFICATION	GNA13	GNB5	MAPK14	GNA11	GNA15	GNAI1	GNAI2	GNAI3	GNAQ	GNB1	GNB2	GNB3	GNG3	GNG4	GNG5	GNG7	GNG10	GNG11	GNGT1	GNGT2	P2RY1	GNG13	PLA2G4A	GNG2	GNG12	GNB4	P2RY12	SRC	TBXA2R	GNG8	GNA14
REACTOME_ZINC_TRANSPORTERS	http://www.broadinstitute.org/gsea/msigdb/cards/REACTOME_ZINC_TRANSPORTERS	SLC30A7	SLC30A8	SLC39A6	SLC39A1	SLC39A5	SLC39A3	SLC39A2	SLC39A4	SLC39A10	SLC39A8	SLC30A5	SLC30A1	SLC30A2	SLC30A3	SLC39A7
REACTOME_DOUBLE_STRAND_BREAK_REPAIR	http://www.broadinstitute.org/gsea/msigdb/cards/REACTOME_DOUBLE_STRAND_BREAK_REPAIR	RAD50	XRCC6	H2AFX	LOC389901	LIG1	LIG4	MRE11A	NBN	ATM	TDP1	PRKDC	RAD51	RAD52	RPA1	RPA2	RPA3	LOC651610	BRCA1	BRCA2	TP53BP1	XRCC4	XRCC5	BRIP1	MDC1
REACTOME_RAS_ACTIVATION_UOPN_CA2_INFUX_THROUGH_NMDA_RECEPTOR	http://www.broadinstitute.org/gsea/msigdb/cards/REACTOME_RAS_ACTIVATION_UOPN_CA2_INFUX_THROUGH_NMDA_RECEPTOR	AKAP9	GRIN1	GRIN2A	GRIN2B	GRIN2C	GRIN2D	HRAS	NEFL	RASGRF1	RASGRF2	CALM1	CALM2	CALM3	CAMK2A	CAMK2B	CAMK2D	ACTN2
REACTOME_METAL_ION_SLC_TRANSPORTERS	http://www.broadinstitute.org/gsea/msigdb/cards/REACTOME_METAL_ION_SLC_TRANSPORTERS	SLC31A1	CP	SLC30A7	SLC30A8	SLC41A1	SLC39A6	SLC39A1	SLC39A5	SLC39A3	SLC39A2	SLC40A1	SLC39A4	SLC39A10	SLC39A8	SLC30A5	SLC11A1	SLC30A1	SLC30A2	SLC30A3	SLC39A7	SLC41A2	HEPH
REACTOME_AUTODEGRADATION_OF_THE_E3_UBIQUITIN_LIGASE_COP1	http://www.broadinstitute.org/gsea/msigdb/cards/REACTOME_AUTODEGRADATION_OF_THE_E3_UBIQUITIN_LIGASE_COP1	PSMD14	PSMA8	PSME4	ATM	PSMA1	PSMA2	PSMA3	PSMA4	PSMA5	PSMA6	PSMA7	PSMB1	PSMB2	PSMB3	PSMB4	PSMB5	PSMB6	PSMB7	PSMB8	PSMB9	PSMB10	PSMC1	PSMC2	PSMC3	PSMC4	PSMC5	PSMC6	PSMD1	PSMD2	PSMD3	PSMD4	PSMD5	PSMD7	PSMD8	PSMD9	PSMD10	PSMD11	PSMD12	PSMD13	PSME1	PSME2	RPS27A	RFWD2	LOC651610	LOC652826	TP53	RPS27AP11	RFWD2P1
REACTOME_SMOOTH_MUSCLE_CONTRACTION	http://www.broadinstitute.org/gsea/msigdb/cards/REACTOME_SMOOTH_MUSCLE_CONTRACTION	SORBS3	MYL12B	MYL9	SORBS1	MYL6B	LMOD1	ITGA1	ITGB5	MYH11	MYL6	MYLK	ACTA2	MYL8P	LOC642076	TLN1	TPM1	TPM2	TPM3	TPM4	ACTG2	VCL	CALD1	CALM1	CALM2	CALM3
REACTOME_ACTIVATION_OF_NMDA_RECEPTOR_UPON_GLUTAMATE_BINDING_AND_POSTSYNAPTIC_EVENTS	http://www.broadinstitute.org/gsea/msigdb/cards/REACTOME_ACTIVATION_OF_NMDA_RECEPTOR_UPON_GLUTAMATE_BINDING_AND_POSTSYNAPTIC_EVENTS	AKAP9	ADCY1	ADCY3	ADCY8	CREB1	RPS6KA6	GRIA1	GRIA2	GRIA3	GRIA4	GRIN1	GRIN2A	GRIN2B	GRIN2C	GRIN2D	HRAS	NEFL	PDPK1	PRKACB	MAPK1	RAF1	RASGRF1	RASGRF2	RPS6KA1	RPS6KA2	RPS6KA3	RRAS	BRAF	CALM1	CALM2	CALM3	CAMK4	CAMK2A	CAMK2B	CAMK2D	CAMKK1	ACTN2
REACTOME_CREB_PHOSPHORYLATION_THROUGH_THE_ACTIVATION_OF_RAS	http://www.broadinstitute.org/gsea/msigdb/cards/REACTOME_CREB_PHOSPHORYLATION_THROUGH_THE_ACTIVATION_OF_RAS	AKAP9	CREB1	RPS6KA6	GRIN1	GRIN2A	GRIN2B	GRIN2C	GRIN2D	HRAS	NEFL	PDPK1	MAPK1	RAF1	RASGRF1	RASGRF2	RPS6KA1	RPS6KA2	RPS6KA3	RRAS	BRAF	CALM1	CALM2	CALM3	CAMK2A	CAMK2B	CAMK2D	ACTN2
REACTOME_POST_NMDA_RECEPTOR_ACTIVATION_EVENTS	http://www.broadinstitute.org/gsea/msigdb/cards/REACTOME_POST_NMDA_RECEPTOR_ACTIVATION_EVENTS	AKAP9	ADCY1	ADCY3	ADCY8	CREB1	RPS6KA6	GRIN1	GRIN2A	GRIN2B	GRIN2C	GRIN2D	HRAS	NEFL	PDPK1	PRKACB	MAPK1	RAF1	RASGRF1	RASGRF2	RPS6KA1	RPS6KA2	RPS6KA3	RRAS	BRAF	CALM1	CALM2	CALM3	CAMK4	CAMK2A	CAMK2B	CAMK2D	CAMKK1	ACTN2
REACTOME_UNBLOCKING_OF_NMDA_RECEPTOR_GLUTAMATE_BINDING_AND_ACTIVATION	http://www.broadinstitute.org/gsea/msigdb/cards/REACTOME_UNBLOCKING_OF_NMDA_RECEPTOR_GLUTAMATE_BINDING_AND_ACTIVATION	AKAP9	GRIA1	GRIA2	GRIA3	GRIA4	GRIN1	GRIN2A	GRIN2B	GRIN2C	GRIN2D	NEFL	CAMK2A	CAMK2B	CAMK2D	ACTN2
REACTOME_METABOLISM_OF_MRNA	http://www.broadinstitute.org/gsea/msigdb/cards/REACTOME_METABOLISM_OF_MRNA	PSMD14	PAIP1	RNPS1	LSM6	RPL35	EXOSC8	EXOSC6	MAPK14	PSMA8	RPL7AP27	DDX6	DCP2	DCP1B	EIF4A1	EIF4A2	EIF4B	EIF4E	EIF4G1	ELAVL1	AKT1	ETF1	FAU	PATL1	CASC3	DIS3	NCBP2	EXOSC7	SMG1	PSME4	SMG6	SMG5	EXOSC2	RPL13A	EDC4	LSM5	GSPT2	LSM4	RPL36	CNOT10	UPF2	PABPC1	LSM1	LSM3	RPL10P16	FAM153A	DCPS	CNOT7	HNRNPD
REACTOME_MRNA_DECAY_BY_3_TO_5_EXORIBONUCLEASE	http://www.broadinstitute.org/gsea/msigdb/cards/REACTOME_MRNA_DECAY_BY_3_TO_5_EXORIBONUCLEASE	EXOSC8	EXOSC6	DIS3	EXOSC7	EXOSC2	DCPS	EXOSC3	EXOSC1	EXOSC9	EXOSC4	EXOSC5
REACTOME_BILE_SALT_AND_ORGANIC_ANION_SLC_TRANSPORTERS	http://www.broadinstitute.org/gsea/msigdb/cards/REACTOME_BILE_SALT_AND_ORGANIC_ANION_SLC_TRANSPORTERS	SLC47A2	SLC16A8	SLC13A5	SLC10A6	SLC47A1	SLC13A3	SLC13A1	SLC16A1	SLC13A2	SLC16A3	SLC16A7
REACTOME_DEADENYLATION_DEPENDENT_MRNA_DECAY	http://www.broadinstitute.org/gsea/msigdb/cards/REACTOME_DEADENYLATION_DEPENDENT_MRNA_DECAY	PAIP1	LSM6	EXOSC8	EXOSC6	DDX6	DCP2	DCP1B	EIF4A1	EIF4A2	EIF4B	EIF4E	EIF4G1	PATL1	DIS3	EXOSC7	EXOSC2	EDC4	LSM5	LSM4	CNOT10	PABPC1	LSM1	LSM3	DCPS	CNOT7	CNOT2	CNOT3	CNOT4	PARN	EXOSC3	EXOSC1	EXOSC9	XRN1	EXOSC4	C2orf29	DCP1A	EXOSC5	CNOT6	LSM2	LOC645139	LOC645947	LOC651789	LOC652607	EDC3	TNKS1BP1	RQCD1	CNOT8	EIF4A3
REACTOME_CREB_PHOSPHORYLATION_THROUGH_THE_ACTIVATION_OF_CAMKII	http://www.broadinstitute.org/gsea/msigdb/cards/REACTOME_CREB_PHOSPHORYLATION_THROUGH_THE_ACTIVATION_OF_CAMKII	AKAP9	CREB1	GRIN1	GRIN2A	GRIN2B	GRIN2C	GRIN2D	NEFL	CALM1	CALM2	CALM3	CAMK2A	CAMK2B	CAMK2D	ACTN2
REACTOME_THROMBOXANE_SIGNALLING_THROUGH_TP_RECEPTOR	http://www.broadinstitute.org/gsea/msigdb/cards/REACTOME_THROMBOXANE_SIGNALLING_THROUGH_TP_RECEPTOR	GNA13	GNB5	GNA11	GNA15	GNAQ	GNB1	GNB2	GNB3	GNG3	GNG4	GNG5	GNG7	GNG10	GNG11	GNGT1	GNGT2	GNG13	GNG2	GNG12	GNB4	TBXA2R	GNG8	GNA14
REACTOME_CELL_EXTRACELLULAR_MATRIX_INTERACTIONS	http://www.broadinstitute.org/gsea/msigdb/cards/REACTOME_CELL_EXTRACELLULAR_MATRIX_INTERACTIONS	FERMT2	FLNC	PARVB	ILK	ITGB1	LIMS1	FBLIM1	PARVA	RSU1	TESK1	LIMS3	VASP	ACTN1	ARHGEF6
REACTOME_ADP_SIGNALLING_THROUGH_P2RY12	http://www.broadinstitute.org/gsea/msigdb/cards/REACTOME_ADP_SIGNALLING_THROUGH_P2RY12	GNB5	GNAI1	GNAI2	GNAI3	GNB1	GNB2	GNB3	GNG3	GNG4	GNG5	GNG7	GNG10	GNG11	GNGT1	GNGT2	GNG13	GNG2	GNG12	GNB4	P2RY12	GNG8
REACTOME_CELL_JUNCTION_ORGANIZATION	http://www.broadinstitute.org/gsea/msigdb/cards/REACTOME_CELL_JUNCTION_ORGANIZATION	CDH2	CDH3	CDH4	CDH5	CDH6	CDH7	CDH8	CDH9	CDH10	CDH11	CDH12	CDH13	CDH15	CDH18	INADL	CLDN16	FERMT2	COL17A1	CLDN4	CLDN3	CLDN7	CLDN19	CTNNA1	CTNNB1	CTNND1	FLNC	CLDN14	CADM1	CLDN15	CADM2	PVRL3	CLDN17	PARVB	ILK	ITGB1	ITGB4	JUP	LAMA3	LAMB3	LAMC2	LIMS1	CLDN20	CLDN11	F11R	PARD6A	CLDN18	PLEC	CLDN22
REACTOME_AMINE_COMPOUND_SLC_TRANSPORTERS	http://www.broadinstitute.org/gsea/msigdb/cards/REACTOME_AMINE_COMPOUND_SLC_TRANSPORTERS	SLC6A14	SLC44A3	SLC44A5	SLC44A1	SLC6A19	SLC6A18	RHCG	SLC6A20	SLC6A15	SLC44A2	RHAG	SLC5A7	SLC6A1	SLC6A2	SLC6A3	SLC6A6	SLC6A7	SLC6A9	SLC6A11	SLC6A12	SLC14A1	SLC18A1	SLC18A2	SLC22A2	SLC44A4	SLC14A2	SLC6A5
REACTOME_PYRUVATE_METABOLISM	http://www.broadinstitute.org/gsea/msigdb/cards/REACTOME_PYRUVATE_METABOLISM	DLAT	DLD	SLC16A8	LDHA	LDHB	PDHA1	PDHB	PDK1	PDK2	PDK3	PDK4	PDP1	PDPR	PDP2	LOC650883	SLC16A1	BSG	PDHX	SLC16A3
REACTOME_PURINE_CATABOLISM	http://www.broadinstitute.org/gsea/msigdb/cards/REACTOME_PURINE_CATABOLISM	NT5C2	GPX1	NT5C	PNP	NT5E	XDH	NT5C1A	CAT	NT5C1B	GDA
REACTOME_GLUCOSE_TRANSPORT	http://www.broadinstitute.org/gsea/msigdb/cards/REACTOME_GLUCOSE_TRANSPORT	NUP50	NUPL2	NUP35	NUP205	NUP210	NUP188	NUP62	G6PC	SLC37A4	GCK	GCKR	HK1	HK2	HK3	NUP43	NUP88	NUP54	NUP133	NUP107	G6PC2	RANBP2	SLC2A1	SLC2A2	SLC2A3	SLC2A4	TPR	NUP37	NUP85	NUP214	AAAS	SEH1L	RAE1	G6PC3	NUP155	NUP93	NUPL1	POM121	NUP153
REACTOME_FRS2_MEDIATED_CASCADE	http://www.broadinstitute.org/gsea/msigdb/cards/REACTOME_FRS2_MEDIATED_CASCADE	FRS3	FRS2	KLB	FGF1	FGF2	FGF3	FGF4	FGF5	FGF6	FGF7	FGF8	FGF9	FGF10	FGFR1	FGFR3	FGFR2	FGFR4	FGF20	FGF22	GRB2	HRAS	KRAS	NRAS	MAPK1	MAPK3	MAP2K1	MAP2K2	RAF1	SOS1	YWHAB	FGF23	FGF18	FGF17	KL	CDK1	FGF19
REACTOME_METABOLISM_OF_RNA	http://www.broadinstitute.org/gsea/msigdb/cards/REACTOME_METABOLISM_OF_RNA	SNUPN	PSMD14	PRMT5	PAIP1	NUP50	RNPS1	NUPL2	LSM6	DDX20	RPL35	EXOSC8	EXOSC6	SNRPD2P1	CLNS1A	NUP35	MAPK14	PSMA8	RPL7AP27	DDX6	DCP2	DCP1B	EIF4A1	EIF4A2	EIF4B	EIF4E	EIF4G1	ELAVL1	AKT1	ETF1	FAU	PATL1	CASC3	DIS3	NCBP2	EXOSC7	SMG1	NUP205	PSME4	NUP210	SMG6	SMG5	EXOSC2	NUP188	RPL13A	NUP62	EDC4	LSM5	GSPT2
REACTOME_MITOTIC_G1_G1_S_PHASES	http://www.broadinstitute.org/gsea/msigdb/cards/REACTOME_MITOTIC_G1_G1_S_PHASES	CDK2	CDK4	CDK6	PSMD14	CDK7	CDKN1A	CDKN1B	CDKN2A	CDKN2B	CDKN2C	CDKN2D	DBF4	CKS1B	LIN54	DHFR	DYRK1A	E2F1	E2F2	E2F3	E2F4	E2F5	ORC6	ORC3	POLA2	FBXO5	PPP2R3B	LIN9	RPA4	HDAC1	MAX	MCM2	MCM3	MCM4	MCM5	MCM6	MCM7	MNAT1	LOC441488	MYBL2	MYC	ORC1	ORC2	ORC4	ORC5	PCNA	POLA1	POLE	POLE2
REACTOME_PI_3K_CASCADE	http://www.broadinstitute.org/gsea/msigdb/cards/REACTOME_PI_3K_CASCADE	AKT3	CDKN1A	CDKN1B	FRS2	CHUK	THEM4	CREB1	KLB	AKT1	AKT2	FGF1	FGF2	FGF3	FGF4	FGF5	FGF6	FGF7	FGF8	FGF9	FGF10	FGFR1	FGFR3	FGFR2	FGFR4	FOXO1	FOXO3	PHLPP1	MTOR	RICTOR	GAB1	FGF20	FGF22	GRB2	GSK3A	NR4A1	MDM2	FOXO4	PDPK1	PIK3CA	PIK3R1	BAD	PTEN	TRIB3	RPS6KB2	MLST8	TSC2	LOC729120	LOC731292
REACTOME_DOWNSTREAM_SIGNALING_OF_ACTIVATED_FGFR	http://www.broadinstitute.org/gsea/msigdb/cards/REACTOME_DOWNSTREAM_SIGNALING_OF_ACTIVATED_FGFR	AKT3	CDKN1A	CDKN1B	ADCY1	ADCY2	FRS3	FRS2	ADCY3	ADCY5	ADCY6	ADCY7	ADCY8	CHUK	ADCY9	THEM4	CREB1	KLB	ADRBK1	ADCY4	AKT1	AKT2	FGF1	FGF2	FGF3	FGF4	FGF5	FGF6	FGF7	FGF8	FGF9	FGF10	FGFR1	FGFR3	FGFR2	FGFR4	FOXO1	FOXO3	PHLPP1	MTOR	RICTOR	GAB1	FGF20	FGF22	GRB2	GSK3A	NR4A1	HRAS	ITPR2
REACTOME_REGULATION_OF_MITOTIC_CELL_CYCLE	http://www.broadinstitute.org/gsea/msigdb/cards/REACTOME_REGULATION_OF_MITOTIC_CELL_CYCLE	CDK2	PSMD14	ANAPC10	UBE2C	PSMA8	PSME4	CDC26	FBXO5	ANAPC2	ANAPC4	MAD2L1	ANAPC5	ANAPC7	ANAPC11	PLK1	PSMA1	PSMA2	PSMA3	PSMA4	PSMA5	PSMA6	PSMA7	PSMB1	PSMB2	PSMB3	PSMB4	PSMB5	PSMB6	PSMB7	PSMB8	PSMB9	PSMB10	PSMC1	PSMC2	PSMC3	PSMC4	PSMC5	PSMC6	PSMD1	PSMD2	PSMD3	PSMD4	PSMD5	PSMD7	PSMD8	PSMD9	PSMD10	PSMD11
REACTOME_TAK1_ACTIVATES_NFKB_BY_PHOSPHORYLATION_AND_ACTIVATION_OF_IKKS_COMPLEX	http://www.broadinstitute.org/gsea/msigdb/cards/REACTOME_TAK1_ACTIVATES_NFKB_BY_PHOSPHORYLATION_AND_ACTIVATION_OF_IKKS_COMPLEX	NOD1	TAB1	CHUK	AGER	TAB2	TAB3	HMGB1	APP	IKBKB	IRAK1	IRAK2	NFKB2	NFKBIA	NFKBIB	RELA	S100A12	S100B	SAA1	NOD2	MAP3K7	TRAF6	IKBKG	RIPK2
REACTOME_REGULATION_OF_AMPK_ACTIVITY_VIA_LKB1	http://www.broadinstitute.org/gsea/msigdb/cards/REACTOME_REGULATION_OF_AMPK_ACTIVITY_VIA_LKB1	PRKAG2	CAB39	PRKAG3	PPM1A	STRADB	PRKAA1	PRKAA2	PRKAB1	PRKAB2	PRKAG1	RPTOR	LOC644462	STK11	CAB39L	STRADA
REACTOME_MITOTIC_M_M_G1_PHASES	http://www.broadinstitute.org/gsea/msigdb/cards/REACTOME_MITOTIC_M_M_G1_PHASES	KIF20A	CDK2	PSMD14	STAG1	NDC80	CENPA	CENPC1	NUDC	STAG2	DBF4	KIF2C	ZWINT	PMF1	PSMA8	SPC24	SGOL2	SGOL1	E2F1	E2F2	E2F3	SKA1	MAPRE1	PSME4	CLASP1	ITGB3BP	ORC6	ORC3	POLA2	CENPI	AHCTF1	NSL1	FBXO5	RPA4	BIRC5	SKA2	NUP43	INCENP	APITD1	KIF2A	CENPP	MAD2L1	MCM2	MCM3	MCM4	MCM5	MCM6	MCM7	ORC1
REACTOME_MYOGENESIS	http://www.broadinstitute.org/gsea/msigdb/cards/REACTOME_MYOGENESIS	CDH2	CDH4	CDH15	MAPK14	CTNNA1	CTNNB1	ABL1	MEF2A	MEF2BNB-MEF2B	MEF2C	MEF2D	MYF5	MYF6	MYOD1	MYOG	NEO1	NTN3	CDON	MAPK11	MAP2K6	MAPK12	BNIP2	TCF4	TCF3	TCF12	MEF2BNB	BOC	CDC42
REACTOME_MAP_KINASE_ACTIVATION_IN_TLR_CASCADE	http://www.broadinstitute.org/gsea/msigdb/cards/REACTOME_MAP_KINASE_ACTIVATION_IN_TLR_CASCADE	NOD1	TAB1	CREB1	ATF2	MAPK14	DUSP3	DUSP4	DUSP6	DUSP7	ELK1	TAB2	FOS	TAB3	IRAK1	IRAK2	JUN	MEF2A	MEF2C	ATF1	PPP2CA	PPP2CB	PPP2R1A	PPP2R1B	PPP2R5D	MAPK1	MAPK3	MAPK7	MAPK8	MAPK11	MAPK9	MAPK10	MAP2K1	MAP2K2	MAP2K3	MAP2K6	MAP2K7	RPS6KA1	RPS6KA2	RPS6KA3	NOD2	MAP2K4	LOC650832	MAP3K7	TRAF6	MAPKAPK3	IKBKG	RIPK2	RPS6KA5
REACTOME_PHOSPHOLIPASE_C_MEDIATED_CASCADE	http://www.broadinstitute.org/gsea/msigdb/cards/REACTOME_PHOSPHOLIPASE_C_MEDIATED_CASCADE	ADCY1	ADCY2	ADCY3	ADCY5	ADCY6	ADCY7	ADCY8	ADCY9	CREB1	KLB	ADRBK1	ADCY4	FGF1	FGF2	FGF3	FGF4	FGF5	FGF6	FGF7	FGF8	FGF9	FGF10	FGFR1	FGFR3	FGFR2	FGFR4	FGF20	FGF22	ITPR2	ITPR3	PDE1A	PDE1B	PLCG1	PRKACA	PRKACB	PRKACG	PRKAR1A	PRKAR1B	PRKAR2A	PRKAR2B	PRKCA	PRKCD	PRKCE	PRKCG	LOC730418	CALM1	CALM2	FGF23
REACTOME_ACTIVATION_OF_KAINATE_RECEPTORS_UPON_GLUTAMATE_BINDING	http://www.broadinstitute.org/gsea/msigdb/cards/REACTOME_ACTIVATION_OF_KAINATE_RECEPTORS_UPON_GLUTAMATE_BINDING	GNB5	DLG1	DLG3	PLCB1	GNB1	GNB2	GNB3	GNG3	GNG4	GNG5	GNG7	GNG10	GNG11	GNGT1	GNGT2	GRIK1	GRIK2	GRIK3	GRIK4	GRIK5	GNG13	PLCB2	PLCB3	GNG2	GNG12	GNB4	CALM1	CALM2	CALM3	NCALD	GNG8
REACTOME_IONOTROPIC_ACTIVITY_OF_KAINATE_RECEPTORS	http://www.broadinstitute.org/gsea/msigdb/cards/REACTOME_IONOTROPIC_ACTIVITY_OF_KAINATE_RECEPTORS	DLG1	DLG3	GRIK1	GRIK2	GRIK3	GRIK4	GRIK5	CALM1	CALM2	CALM3	NCALD
REACTOME_ACTIVATION_OF_THE_AP1_FAMILY_OF_TRANSCRIPTION_FACTORS	http://www.broadinstitute.org/gsea/msigdb/cards/REACTOME_ACTIVATION_OF_THE_AP1_FAMILY_OF_TRANSCRIPTION_FACTORS	ATF2	MAPK14	FOS	JUN	MAPK1	MAPK3	MAPK8	MAPK11	MAPK9	MAPK10
REACTOME_MAPK_TARGETS_NUCLEAR_EVENTS_MEDIATED_BY_MAP_KINASES	http://www.broadinstitute.org/gsea/msigdb/cards/REACTOME_MAPK_TARGETS_NUCLEAR_EVENTS_MEDIATED_BY_MAP_KINASES	CREB1	ATF2	MAPK14	DUSP3	DUSP4	DUSP6	DUSP7	ELK1	FOS	JUN	MEF2A	MEF2C	ATF1	PPP2CA	PPP2CB	PPP2R1A	PPP2R1B	PPP2R5D	MAPK1	MAPK3	MAPK7	MAPK8	MAPK11	MAPK9	MAPK10	RPS6KA1	RPS6KA2	RPS6KA3	RPS6KA5	MAPKAPK2
REACTOME_SYNTHESIS_AND_INTERCONVERSION_OF_NUCLEOTIDE_DI_AND_TRIPHOSPHATES	http://www.broadinstitute.org/gsea/msigdb/cards/REACTOME_SYNTHESIS_AND_INTERCONVERSION_OF_NUCLEOTIDE_DI_AND_TRIPHOSPHATES	CTPS	DTYMK	AK1	AK2	AK5	GLRX	GSR	GUK1	NME1	NME2	NME4	RRM2B	CMPK1	CTPS2	RRM1	RRM2	NME1-NME2	TXN	TXNRD1
REACTOME_GPCR_LIGAND_BINDING	http://www.broadinstitute.org/gsea/msigdb/cards/REACTOME_GPCR_LIGAND_BINDING	INSL5	LPAR6	CALCRL	RAMP2	RAMP1	RAMP3	NMUR1	CXCL13	CXCR6	GNB5	RRH	CYSLTR1	CCR9	CGA	CCL27	NMU	NPFFR2	PROKR1	UTS2	FZD10	GPR44	HRH3	CHRM1	CHRM2	PTH2	CHRM3	CHRM5	ADCYAP1	ADCYAP1R1	RLN3	RXFP2	CCR1	CCR2	CCR3	CCR4	CCR5	CCR6	CCR7	CCR8	CCBP2	LTB4R	CNR1	CNR2	PROKR2	NMS	ADM	ADORA1	TAAR1
REACTOME_RNA_POL_I_RNA_POL_III_AND_MITOCHONDRIAL_TRANSCRIPTION	http://www.broadinstitute.org/gsea/msigdb/cards/REACTOME_RNA_POL_I_RNA_POL_III_AND_MITOCHONDRIAL_TRANSCRIPTION	CDK7	SNAPC5	POLR3F	POLR3C	EHMT2	POLR3A	LZTS1	CBX3	HIST4H4	HIST2H3C	HIST3H2BB	POLR3H	ERCC2	ERCC3	ERCC6	HIST1H2BA	POLR1A	PTRF	GTF2H1	GTF2H2	GTF2H3	GTF2H4	BRF1	GTF3C2	HIST1H2AE	HIST1H2AD	H2AFX	H2AFZ	HIST1H2BD	HIST1H2BB	H3F3A	H3F3B	HIST2H3A	H3F3AP5	MNAT1	NFIB	POLR1D	POLR3K	POLR2E	POLR2F	POLR2H	POLR2K	POLR2L	POLRMT	POU2F1	RRN3	BRF2	HIST2H4B
REACTOME_JNK_C_JUN_KINASES_PHOSPHORYLATION_AND_ACTIVATION_MEDIATED_BY_ACTIVATED_HUMAN_TAK1	http://www.broadinstitute.org/gsea/msigdb/cards/REACTOME_JNK_C_JUN_KINASES_PHOSPHORYLATION_AND_ACTIVATION_MEDIATED_BY_ACTIVATED_HUMAN_TAK1	NOD1	TAB1	TAB2	TAB3	IRAK1	IRAK2	MAPK8	MAPK9	MAPK10	MAP2K7	NOD2	MAP2K4	MAP3K7	TRAF6	IKBKG	RIPK2
REACTOME_SHC_MEDIATED_CASCADE	http://www.broadinstitute.org/gsea/msigdb/cards/REACTOME_SHC_MEDIATED_CASCADE	KLB	FGF1	FGF2	FGF3	FGF4	FGF5	FGF6	FGF7	FGF8	FGF9	FGF10	FGFR1	FGFR3	FGFR2	FGFR4	FGF20	FGF22	GRB2	HRAS	KRAS	NRAS	SHC1	SOS1	FGF23	FGF18	FGF17	KL	FGF19
REACTOME_THROMBIN_SIGNALLING_THROUGH_PROTEINASE_ACTIVATED_RECEPTORS_PARS	http://www.broadinstitute.org/gsea/msigdb/cards/REACTOME_THROMBIN_SIGNALLING_THROUGH_PROTEINASE_ACTIVATED_RECEPTORS_PARS	GNA13	GNB5	F2	F2R	F2RL2	GNA11	GNA12	GNA15	GNAQ	GNB1	GNB2	GNB3	GNG3	GNG4	GNG5	GNG7	GNG10	GNG11	GNGT1	GNGT2	ARRB1	ARRB2	GNG13	GNG2	MAPK1	MAPK3	GNG12	GNB4	SRC	F2RL3	GNG8	GNA14
REACTOME_ENERGY_DEPENDENT_REGULATION_OF_MTOR_BY_LKB1_AMPK	http://www.broadinstitute.org/gsea/msigdb/cards/REACTOME_ENERGY_DEPENDENT_REGULATION_OF_MTOR_BY_LKB1_AMPK	PRKAG2	CAB39	PRKAG3	PPM1A	STRADB	PRKAA1	PRKAA2	PRKAB1	PRKAB2	PRKAG1	RPTOR	RHEB	LOC644462	STK11	TSC1	TSC2	CAB39L	STRADA
REACTOME_MITOTIC_G2_G2_M_PHASES	http://www.broadinstitute.org/gsea/msigdb/cards/REACTOME_MITOTIC_G2_G2_M_PHASES	ACTR1A	AKAP9	CDK2	CDK7	TUBB4A	TUBB4B	TUBGCP3	DCTN2	CETN2	PLK4	SDCCAG8	TUBGCP2	CNTRL	FGFR1OP	CEP250	DCTN3	TUBGCP5	NEDD1	CSNK1D	CSNK1E	DCTN1	DYNC1H1	DYNC1I2	E2F1	E2F3	TUBB	CEP164	MAPRE1	NINL	AZI1	CLASP1	TUBG2	HSP90AA1	MNAT1	LOC440917	NEK2	NUMA1	PAFAH1B1	PCM1	PCNT	PLK1	CEP192	HAUS2	PPP2R1A	PRKACA	CEP72	CDK5RAP2	PRKAR2B
REACTOME_REGULATION_OF_RHEB_GTPASE_ACTIVITY_BY_AMPK	http://www.broadinstitute.org/gsea/msigdb/cards/REACTOME_REGULATION_OF_RHEB_GTPASE_ACTIVITY_BY_AMPK	PRKAG2	PRKAG3	PRKAA1	PRKAA2	PRKAB1	PRKAB2	PRKAG1	RHEB	TSC1	TSC2
REACTOME_ACTIVATED_TAK1_MEDIATES_P38_MAPK_ACTIVATION	http://www.broadinstitute.org/gsea/msigdb/cards/REACTOME_ACTIVATED_TAK1_MEDIATES_P38_MAPK_ACTIVATION	NOD1	TAB1	MAPK14	TAB2	TAB3	IRAK1	IRAK2	MAPK11	MAP2K3	MAP2K6	NOD2	LOC650832	MAP3K7	TRAF6	MAPKAPK3	IKBKG	RIPK2	MAPKAPK2
REACTOME_DNA_REPAIR	http://www.broadinstitute.org/gsea/msigdb/cards/REACTOME_DNA_REPAIR	RAD50	CDK7	CCNO	MAD2L2	POLD3	ERCC8	ALKBH2	DDB1	DDB2	ERCC1	ERCC2	ERCC3	ERCC4	ERCC5	ERCC6	FANCA	FANCC	FANCD2	FANCE	FANCB	FANCF	FANCG	ALKBH3	FEN1	SMUG1	XRCC6	ZBTB32	UBE2T	GTF2H1	GTF2H2	GTF2H3	GTF2H4	H2AFX	APEX1	LOC389901	LIG1	LIG3	LIG4	MGMT	MNAT1	MPG	MRE11A	MUTYH	NBN	ATM	NTHL1	OGG1	PCNA
REACTOME_EFFECTS_OF_PIP2_HYDROLYSIS	http://www.broadinstitute.org/gsea/msigdb/cards/REACTOME_EFFECTS_OF_PIP2_HYDROLYSIS	RASGRP1	RASGRP2	MGLL	DGKK	DGKA	DGKB	DGKG	DGKH	DGKQ	DAGLB	ITPR2	ITPR3	PRKCD	PRKCE	PRKCH	PRKCQ	TRPC7	TRPC3	TRPC6	LOC730221	LOC730335	DAGLA	DGKE	DGKD	DGKI
REACTOME_RNA_POL_II_PRE_TRANSCRIPTION_EVENTS	http://www.broadinstitute.org/gsea/msigdb/cards/REACTOME_RNA_POL_II_PRE_TRANSCRIPTION_EVENTS	CDK7	CDK9	SUPT16H	ERCC2	ERCC3	NCBP2	COBRA1	GTF2A1	GTF2A2	GTF2B	GTF2E1	GTF2E2	GTF2F1	GTF2F2	GTF2H1	GTF2H2	GTF2H3	GTF2H4	MNAT1	NCBP1	TH1L	POLR2A	POLR2B	POLR2C	POLR2D	POLR2E	POLR2F	POLR2G	POLR2H	POLR2I	POLR2J	POLR2K	POLR2L	TCEB1P3	LOC652857	GTF2H2B	SSRP1	SUPT4H1	SUPT5H	TAF1	TAF4	TAF4B	TAF5	TAF6	TAF9	TAF10	TAF11	TAF12
REACTOME_ROLE_OF_DCC_IN_REGULATING_APOPTOSIS	http://www.broadinstitute.org/gsea/msigdb/cards/REACTOME_ROLE_OF_DCC_IN_REGULATING_APOPTOSIS	DAPK1	DAPK3	DCC	UNC5B	DAPK2	APPL1	CASP3	CASP9	UNC5A	MAGED1
REACTOME_POST_TRANSLATIONAL_PROTEIN_MODIFICATION	http://www.broadinstitute.org/gsea/msigdb/cards/REACTOME_POST_TRANSLATIONAL_PROTEIN_MODIFICATION	PIGK	MUC12	PREB	ALG3	B3GNT3	SEC24B	SEC23A	ST6GALNAC2	B3GNT2	MAN1A2	GALNT6	GALNT5	MAN1B1	MGAT4B	MGAT4A	GALNT13	GALNTL2	MUCL1	PIGU	MUC17	MUC15	ALG10B	B3GNTL1	ARSK	DAD1	DDOST	GALNTL5	DHPS	DPAGT1	B3GNT6	EIF5A	ALG14	F2	F7	F9	F10	DOLK	SEC31A	ARSG	GANAB	PIGN	FUT8	ST6GALNAC3	MGAT4C	SUMF2	GALNT1	GALNT2	GALNT3
REACTOME_CHROMOSOME_MAINTENANCE	http://www.broadinstitute.org/gsea/msigdb/cards/REACTOME_CHROMOSOME_MAINTENANCE	STAG1	SYCP2	CENPA	POLD3	STAG3	STAG2	RUVBL2	DIDO1	OIP5	HIST4H4	HIST3H2BB	DKC1	DNA2	FEN1	SYNE2	SYNE1	ITGB3BP	POLA2	CENPI	HIST1H2BA	SUN2	POT1	TINF2	SMC1B	HIST1H2AE	HIST1H2AD	H2AFX	H2AFZ	HIST1H2BD	HIST1H2BB	HSPA2	LIG1	LMNA	LMNB1	CENPP	LOC440577	NPM1	SYCP3	PCNA	RSF1	MIS18A	POLA1	POLD1	POLD2	POLE	POLE2	TERF2IP	ATR
REACTOME_DEPOSITION_OF_NEW_CENPA_CONTAINING_NUCLEOSOMES_AT_THE_CENTROMERE	http://www.broadinstitute.org/gsea/msigdb/cards/REACTOME_DEPOSITION_OF_NEW_CENPA_CONTAINING_NUCLEOSOMES_AT_THE_CENTROMERE	CENPA	OIP5	HIST4H4	HIST3H2BB	ITGB3BP	CENPI	HIST1H2BA	HIST1H2AE	HIST1H2AD	H2AFX	H2AFZ	HIST1H2BD	HIST1H2BB	CENPP	LOC440577	NPM1	RSF1	MIS18A	CENPQ	MIS18BP1	HJURP	HIST2H4B	CENPN	CASC5	RBBP4	RBBP7	CENPK	RBBP4P1	CENPH	HIST2H2AA4	CENPO	MLF1IP	HIST1H4I	HIST1H2AJ	HIST1H2AC	HIST1H2AB	HIST2H2AA3	HIST2H2AC	HIST1H2BG	HIST1H2BL	HIST1H2BN	HIST1H2BM	HIST1H2BF	HIST1H2BE	HIST1H2BH	HIST1H2BI	HIST1H2BC	HIST1H2BO
REACTOME_L1CAM_INTERACTIONS	http://www.broadinstitute.org/gsea/msigdb/cards/REACTOME_L1CAM_INTERACTIONS	RANBP9	STIP1	AP2M1	AP2S1	CLTA	CLTC	CNTN1	CSNK2A1	CSNK2A2	CSNK2B	NCAN	AP2A1	AP2A2	AP2B1	DCX	DLG1	DLG3	DNM1	DNM2	DPYSL2	EGFR	ALCAM	FGFR1	KIF4A	CNTN6	RPS6KA6	LAMA1	KIF4B	ANK1	ANK3	ITGA1	ITGA2	ITGA2B	ITGA5	ITGA9	ITGAV	ITGB1	ITGB3	KCNQ2	KCNQ3	L1CAM	LAMB1	LAMC1	MSN	NCAM1	NRCAM	PAK1	SPTBN5
REACTOME_ROLE_OF_SECOND_MESSENGERS_IN_NETRIN1_SIGNALING	http://www.broadinstitute.org/gsea/msigdb/cards/REACTOME_ROLE_OF_SECOND_MESSENGERS_IN_NETRIN1_SIGNALING	DCC	PITPNA	PLCG1	TRPC7	TRPC3	TRPC4	TRPC5	TRPC6	LOC730221	LOC730335	NTN1
REACTOME_SIGNALING_BY_ILS	http://www.broadinstitute.org/gsea/msigdb/cards/REACTOME_SIGNALING_BY_ILS	NOD1	TAB1	IRAK3	CHUK	MAP3K8	CRK	CRKL	CSF2	CSF2RA	CSF2RB	PTK2B	TAB2	PELI3	FYN	TAB3	GRB2	RAPGEF1	BLNK	HCK	HGF	HRAS	IKBKB	IL1A	IL1B	IL1R1	IL1RAP	IL1RN	IL2	IL2RA	IL2RB	IL2RG	IL3	IL3RA	IL5	IL5RA	IL6	IL6R	IL6ST	IL7	IL7R	IL18	INPPL1	IRAK1	IRAK2	JAK1	JAK2	JAK3	KRAS
REACTOME_NETRIN1_SIGNALING	http://www.broadinstitute.org/gsea/msigdb/cards/REACTOME_NETRIN1_SIGNALING	UNC5D	HFE2	DCC	DOCK1	UNC5B	ABLIM3	FYN	RGMB	ABLIM1	MYO10	NCK1	NEO1	PITPNA	PLCG1	PRKCQ	RGMA	TRPC7	PTK2	RAC1	NTN4	ROBO1	SIAH1	SIAH2	SLIT1	SLIT3	SRC	TRIO	TRPC3	TRPC4	TRPC5	TRPC6	LOC730030	LOC730221	LOC730335	EZR	UNC5C	WASL	UNC5A	SLIT2	NTN1	CDC42
REACTOME_METABOLISM_OF_LIPIDS_AND_LIPOPROTEINS	http://www.broadinstitute.org/gsea/msigdb/cards/REACTOME_METABOLISM_OF_LIPIDS_AND_LIPOPROTEINS	MED6	ACOT8	MED16	COL4A3BP	LPCAT3	CDK8	CEPT1	CDS1	PEMT	YAP1	CDIPT	SLC25A17	NCOA2	AGPAT1	AGPAT2	SPTLC1	SLCO1B1	PMVK	EBP	CETP	CGA	NEU3	CYP46A1	PPARGC1A	SLC27A5	SLC27A2	GLIPR1	CHAT	AKR1C4	PLA2G16	CHKA	CHKB	MED8	MGLL	APOA5	CYP2R1	CLPS	PLD4	PLIN2	DEGS2	ACER1	SLC44A3	MBOAT2	NEU4	SGPP2	PPARGC1B	STARD4	CPT1A
REACTOME_INTERACTION_BETWEEN_L1_AND_ANKYRINS	http://www.broadinstitute.org/gsea/msigdb/cards/REACTOME_INTERACTION_BETWEEN_L1_AND_ANKYRINS	ANK1	ANK3	KCNQ2	KCNQ3	L1CAM	NRCAM	SPTBN5	SCN3B	SPTBN4	SCN1B	SCN2A	SCN2B	SCN4A	SCN5A	SCN7A	SCN8A	LOC650400	SPTA1	SPTAN1	SPTB	SPTBN1	SPTBN2	LOC731231
REACTOME_SIGNAL_TRANSDUCTION_BY_L1	http://www.broadinstitute.org/gsea/msigdb/cards/REACTOME_SIGNAL_TRANSDUCTION_BY_L1	AP2M1	AP2S1	CLTA	CLTC	CSNK2A1	CSNK2A2	CSNK2B	AP2A1	AP2A2	AP2B1	EGFR	FGFR1	RPS6KA6	ITGA2B	ITGA5	ITGA9	ITGAV	ITGB1	ITGB3	L1CAM	NCAM1	PAK1	MAPK1	MAPK3	MAP2K1	MAP2K2	RAC1	RPS6KA1	RPS6KA2	RPS6KA3	SH3GL2	NRP1	RPS6KA4	RPS6KA5
REACTOME_FATTY_ACID_TRIACYLGLYCEROL_AND_KETONE_BODY_METABOLISM	http://www.broadinstitute.org/gsea/msigdb/cards/REACTOME_FATTY_ACID_TRIACYLGLYCEROL_AND_KETONE_BODY_METABOLISM	MED6	MED16	CDK8	YAP1	NCOA2	AGPAT1	AGPAT2	PPARGC1A	GLIPR1	MED8	APOA5	PLIN2	PPARGC1B	CPT1A	CPT1B	CPT2	AGPAT6	CREBBP	CTGF	GPAT2	CYP1A1	CYP4A11	CYP7A1	ECI1	DECR1	AGT	ECHS1	ABCA1	EP300	ESRRA	ALAS1	FABP1	ACSL1	ACSL3	ACSL4	FASN	MED19	FDFT1	FHL2	NCOA6	CDK19	GPD1L	LPIN1	ACSL6	SIN3B	MED13L	LCLAT1	LPCAT4
REACTOME_TRANSPORT_OF_VITAMINS_NUCLEOSIDES_AND_RELATED_MOLECULES	http://www.broadinstitute.org/gsea/msigdb/cards/REACTOME_TRANSPORT_OF_VITAMINS_NUCLEOSIDES_AND_RELATED_MOLECULES	SLC35A1	SLCO1B1	SLC27A4	SLC35D2	SLCO2B1	SLC29A1	ALB	SLC29A4	SLC35D1	SLC35A3	SLCO4A1	SLCO3A1	SLCO1B3	SLC27A6	SLC29A2	SLC35B2	SLCO4C1	SLC27A1	SLCO1C1	AVP	SLC29A3	SLC35C1	SLC28A3	SLCO2A1	SLCO1A2	SLC35A2	SLC35B4	SLC5A6	SLC28A2	SLC28A1	SLC33A1
REACTOME_HIGHLY_CALCIUM_PERMEABLE_POSTSYNAPTIC_NICOTINIC_ACETYLCHOLINE_RECEPTORS	http://www.broadinstitute.org/gsea/msigdb/cards/REACTOME_HIGHLY_CALCIUM_PERMEABLE_POSTSYNAPTIC_NICOTINIC_ACETYLCHOLINE_RECEPTORS	CHRNA1	CHRNA2	CHRNA3	CHRNA4	CHRNA5	CHRNA7	CHRNB2	CHRNB3	CHRNB4	CHRNA9	LOC732445	CHRNA6	CHRFAM7A
REACTOME_RNA_POL_I_PROMOTER_OPENING	http://www.broadinstitute.org/gsea/msigdb/cards/REACTOME_RNA_POL_I_PROMOTER_OPENING	HIST4H4	HIST2H3C	HIST3H2BB	HIST1H2BA	HIST1H2AE	HIST1H2AD	H2AFX	H2AFZ	HIST1H2BD	HIST1H2BB	H3F3A	H3F3B	HIST2H3A	H3F3AP5	HIST2H4B	MAPK3	H3F3AP6	HIST2H3D	HIST2H2AA4	LOC731820	UBTF	HIST1H4I	HIST1H2AJ	HIST1H2AC	HIST1H2AB	HIST2H2AA3	HIST2H2AC	HIST1H2BG	HIST1H2BL	HIST1H2BN	HIST1H2BM	HIST1H2BF	HIST1H2BE	HIST1H2BH	HIST1H2BI	HIST1H2BC	HIST1H2BO	HIST2H2BE	HIST1H3A	HIST1H3D	HIST1H3C	HIST1H3E	HIST1H3I	HIST1H3G	HIST1H3J	HIST1H3H	HIST1H3B	HIST1H4A
REACTOME_PRESYNAPTIC_NICOTINIC_ACETYLCHOLINE_RECEPTORS	http://www.broadinstitute.org/gsea/msigdb/cards/REACTOME_PRESYNAPTIC_NICOTINIC_ACETYLCHOLINE_RECEPTORS	CHRNA1	CHRNA2	CHRNA3	CHRNA4	CHRNA5	CHRNB2	CHRNB3	CHRNB4	CHRND	CHRNE	CHRNG	CHRNA6
REACTOME_ORGANIC_CATION_ANION_ZWITTERION_TRANSPORT	http://www.broadinstitute.org/gsea/msigdb/cards/REACTOME_ORGANIC_CATION_ANION_ZWITTERION_TRANSPORT	SLC22A7	SLC22A12	SLC22A18	SLC22A15	SLC22A11	SLC22A1	SLC22A3	SLC22A2	SLC22A4	SLC22A5	SLC22A16	SLC22A6	SLC22A8
REACTOME_DCC_MEDIATED_ATTRACTIVE_SIGNALING	http://www.broadinstitute.org/gsea/msigdb/cards/REACTOME_DCC_MEDIATED_ATTRACTIVE_SIGNALING	DCC	DOCK1	ABLIM3	FYN	ABLIM1	NCK1	PTK2	RAC1	SRC	TRIO	WASL	NTN1	CDC42
REACTOME_RECYCLING_PATHWAY_OF_L1	http://www.broadinstitute.org/gsea/msigdb/cards/REACTOME_RECYCLING_PATHWAY_OF_L1	AP2M1	AP2S1	CLTA	CLTC	AP2A1	AP2A2	AP2B1	DNM1	DNM2	DPYSL2	KIF4A	RPS6KA6	KIF4B	L1CAM	MSN	MAPK1	KIAA1598	RDX	RPS6KA1	RPS6KA2	RPS6KA3	SH3GL2	SRC	EZR	NUMB	RPS6KA4	RPS6KA5
REACTOME_SYNTHESIS_OF_SUBSTRATES_IN_N_GLYCAN_BIOSYTHESIS	http://www.broadinstitute.org/gsea/msigdb/cards/REACTOME_SYNTHESIS_OF_SUBSTRATES_IN_N_GLYCAN_BIOSYTHESIS	DOLK	ALG5	GMPPB	GMPPA	MPI	PGM3	PMM1	PMM2	DPM3	DOLPP1	GNPNAT1	DPM1	DPM2	GFPT2
REACTOME_RESPIRATORY_ELECTRON_TRANSPORT	http://www.broadinstitute.org/gsea/msigdb/cards/REACTOME_RESPIRATORY_ELECTRON_TRANSPORT	UQCR11	NDUFA11	COX4I1	COX5B	COX6A1	COX6B1	COX6C	COX7B	COX7C	COX8A	CYC1	ETFA	ETFB	ETFDH	UQCRQ	NDUFS7	UQCRHL	COX1	COX2	COX3	CYTB	ND1	ND2	ND3	ND4	ND4L	ND5	ND6	NDUFA1	NDUFA2	NDUFA3	NDUFA4	NDUFA5	NDUFA6	NDUFA7	NDUFA8	NDUFA9	NDUFA10	NDUFAB1	NDUFB1	NDUFB2	NDUFB3	NDUFB4	NDUFB5	NDUFB6	NDUFB7	NDUFB8	NDUFB9
REACTOME_ASPARAGINE_N_LINKED_GLYCOSYLATION	http://www.broadinstitute.org/gsea/msigdb/cards/REACTOME_ASPARAGINE_N_LINKED_GLYCOSYLATION	PREB	ALG3	SEC24B	SEC23A	MAN1A2	MAN1B1	MGAT4B	MGAT4A	ALG10B	DAD1	DDOST	DPAGT1	ALG14	DOLK	SEC31A	GANAB	FUT8	MGAT4C	B4GALT1	LOC285407	PDIA3	ALG5	GMPPB	GMPPA	ALG6	ST8SIA6	STT3A	LMAN1	MAN1A1	MAN2A1	MGAT1	MGAT2	MGAT3	MGAT5	MPI	ALG11	ST8SIA3	SAR1B	PGM3	PMM1	PMM2	DPM3	EDEM2	UGGT2	ALG13	PRKCSH	ALG1	UGGT1
REACTOME_ASSEMBLY_OF_THE_PRE_REPLICATIVE_COMPLEX	http://www.broadinstitute.org/gsea/msigdb/cards/REACTOME_ASSEMBLY_OF_THE_PRE_REPLICATIVE_COMPLEX	PSMD14	PSMA8	E2F1	E2F2	E2F3	PSME4	ORC6	ORC3	MCM2	MCM3	MCM4	MCM5	MCM6	MCM7	ORC1	ORC2	ORC4	ORC5	GMNN	PSMA1	PSMA2	PSMA3	PSMA4	PSMA5	PSMA6	PSMA7	PSMB1	PSMB2	PSMB3	PSMB4	PSMB5	PSMB6	PSMB7	PSMB8	PSMB9	PSMB10	PSMC1	PSMC2	PSMC3	PSMC4	PSMC5	PSMC6	PSMD1	PSMD2	PSMD3	PSMD4	PSMD5	PSMD7
REACTOME_BIOSYNTHESIS_OF_THE_N_GLYCAN_PRECURSOR_DOLICHOL_LIPID_LINKED_OLIGOSACCHARIDE_LLO_AND_TRANSFER_TO_A_NASCENT_PROTEIN	http://www.broadinstitute.org/gsea/msigdb/cards/REACTOME_BIOSYNTHESIS_OF_THE_N_GLYCAN_PRECURSOR_DOLICHOL_LIPID_LINKED_OLIGOSACCHARIDE_LLO_AND_TRANSFER_TO_A_NASCENT_PROTEIN	ALG3	ALG10B	DPAGT1	ALG14	DOLK	LOC285407	ALG5	GMPPB	GMPPA	ALG6	MPI	ALG11	PGM3	PMM1	PMM2	DPM3	ALG13	ALG1	DOLPP1	GNPNAT1	ALG8	ALG12	ALG9	ALG10	ALG2	DPM1	DPM2	RFT1	GFPT2
REACTOME_IL1_SIGNALING	http://www.broadinstitute.org/gsea/msigdb/cards/REACTOME_IL1_SIGNALING	NOD1	TAB1	IRAK3	CHUK	MAP3K8	TAB2	PELI3	TAB3	IKBKB	IL1A	IL1B	IL1R1	IL1RAP	IL1RN	IRAK1	IRAK2	TMEM189-UBE2V1	MAP3K3	MYD88	IRAK4	TOLLIP	MAP2K1	MAP2K6	PELI2	PELI1	NOD2	MAP2K4	SKP1	MAP3K7	TRAF6	UBE2N	IL1R2	TNIP2	CUL1	IKBKG	RIPK2	SQSTM1	BTRC	RBX1
REACTOME_GLOBAL_GENOMIC_NER_GG_NER	http://www.broadinstitute.org/gsea/msigdb/cards/REACTOME_GLOBAL_GENOMIC_NER_GG_NER	CDK7	POLD3	DDB1	DDB2	ERCC1	ERCC2	ERCC3	ERCC4	ERCC5	GTF2H1	GTF2H2	GTF2H3	GTF2H4	LIG1	MNAT1	PCNA	POLD1	POLD2	POLE	POLE2	POLD4	RAD23B	RFC2	RFC3	RFC4	RFC5	RPA1	RPA2	RPA3	LOC652672	LOC652857	GTF2H2B	XPA	XPC	CCNH
REACTOME_CGMP_EFFECTS	http://www.broadinstitute.org/gsea/msigdb/cards/REACTOME_CGMP_EFFECTS	KCNMB2	MRVI1	PDE10A	KCNMB3	KCNMB4	KCNMB1	PDE11A	PDE1A	PDE2A	PDE3A	PDE3B	PDE6A	PDE6G	PDE9A	PDE1B	PDE6B	PRKG1	PRKG2	PDE5A
REACTOME_REGULATION_OF_SIGNALING_BY_CBL	http://www.broadinstitute.org/gsea/msigdb/cards/REACTOME_REGULATION_OF_SIGNALING_BY_CBL	CRK	CRKL	FYN	GRB2	RAPGEF1	BLNK	HCK	LYN	PIK3CA	PIK3CB	PIK3CD	PIK3R1	PIK3R2	SYK	VAV1	YES1	PIK3R3	CBL
REACTOME_AMINO_ACID_SYNTHESIS_AND_INTERCONVERSION_TRANSAMINATION	http://www.broadinstitute.org/gsea/msigdb/cards/REACTOME_AMINO_ACID_SYNTHESIS_AND_INTERCONVERSION_TRANSAMINATION	PHGDH	GLS2	GLS	GLUD1	GLUL	GOT1	GOT2	GPT	PSAT1	ASNS	OAT	PSPH	PYCR1	ALDH18A1	LOC643554	GPT2	CCBL1
REACTOME_CALNEXIN_CALRETICULIN_CYCLE	http://www.broadinstitute.org/gsea/msigdb/cards/REACTOME_CALNEXIN_CALRETICULIN_CYCLE	MAN1B1	GANAB	PDIA3	EDEM2	UGGT2	PRKCSH	UGGT1	EDEM3	CALR	CANX	EDEM1
REACTOME_SYNTHESIS_SECRETION_AND_INACTIVATION_OF_GIP	http://www.broadinstitute.org/gsea/msigdb/cards/REACTOME_SYNTHESIS_SECRETION_AND_INACTIVATION_OF_GIP	GPR119	DPP4	SEC11A	GATA4	GIP	FFAR1	SPCS1	ISL1	PAX6	PCSK1	SPCS3	LOC653566	SEC11C	SPCS2
REACTOME_PASSIVE_TRANSPORT_BY_AQUAPORINS	http://www.broadinstitute.org/gsea/msigdb/cards/REACTOME_PASSIVE_TRANSPORT_BY_AQUAPORINS	AQP8	AQP1	AQP2	AQP3	AQP4	AQP5	AQP6	AQP7	AQP9	MIP	AQP10
REACTOME_NEPHRIN_INTERACTIONS	http://www.broadinstitute.org/gsea/msigdb/cards/REACTOME_NEPHRIN_INTERACTIONS	CD2AP	FYN	NCK1	NPHS1	PIK3CA	PIK3CB	PIK3R1	PIK3R2	SPTAN1	SPTBN1	LOC729030	ACTN4	KIRREL2	NCK2	KIRREL3	ACTN1	ACTN2	IQGAP1	WASL	MAGI2
REACTOME_IL_3_5_AND_GM_CSF_SIGNALING	http://www.broadinstitute.org/gsea/msigdb/cards/REACTOME_IL_3_5_AND_GM_CSF_SIGNALING	CRK	CRKL	CSF2	CSF2RA	CSF2RB	FYN	GRB2	RAPGEF1	BLNK	HCK	HRAS	IL2	IL2RA	IL2RB	IL2RG	IL3	IL3RA	IL5	IL5RA	INPPL1	JAK1	JAK2	JAK3	LYN	PIK3CA	PIK3CB	PIK3CD	PIK3R1	PIK3R2	PRKACB	PTPN6	SHC1	SOS1	STAT5A	STAT5B	SYK	TEC	VAV1	YES1	YWHAZ	PIK3R3	CBL	GAB2
REACTOME_NITRIC_OXIDE_STIMULATES_GUANYLATE_CYCLASE	http://www.broadinstitute.org/gsea/msigdb/cards/REACTOME_NITRIC_OXIDE_STIMULATES_GUANYLATE_CYCLASE	KCNMB2	MRVI1	PDE10A	KCNMB3	KCNMB4	GUCY1A2	GUCY1A3	GUCY1B3	KCNMB1	NOS1	NOS2	NOS3	PDE11A	PDE1A	PDE2A	PDE3A	PDE3B	PDE6A	PDE6G	PDE9A	PDE1B	PDE6B	PRKG1	PRKG2	PDE5A
REACTOME_PLATELET_HOMEOSTASIS	http://www.broadinstitute.org/gsea/msigdb/cards/REACTOME_PLATELET_HOMEOSTASIS	KCNMB2	MRVI1	GNB5	PDE10A	MAPK14	FGR	KCNMB3	KCNMB4	GNAS	GNB1	GNB2	GNB3	GNG3	GNG4	GNG5	GNG7	GNG10	GNG11	GNGT1	GNGT2	GUCY1A2	GUCY1A3	GUCY1B3	APOB	ITPR2	ITPR3	KCNMB1	NOS1	NOS2	NOS3	ATP2A1	ATP2A2	ATP2A3	ATP2B2	ATP2B3	P2RX1	PDE11A	PDE1A	PDE2A	PDE3A	PDE3B	PDE6A	PDE6G	PDE9A	PDE1B	PDE6B	PECAM1	GNG13
REACTOME_N_GLYCAN_TRIMMING_IN_THE_ER_AND_CALNEXIN_CALRETICULIN_CYCLE	http://www.broadinstitute.org/gsea/msigdb/cards/REACTOME_N_GLYCAN_TRIMMING_IN_THE_ER_AND_CALNEXIN_CALRETICULIN_CYCLE	MAN1B1	GANAB	PDIA3	EDEM2	UGGT2	PRKCSH	UGGT1	MOGS	EDEM3	CALR	CANX	EDEM1	MLEC
REACTOME_PLATELET_SENSITIZATION_BY_LDL	http://www.broadinstitute.org/gsea/msigdb/cards/REACTOME_PLATELET_SENSITIZATION_BY_LDL	MAPK14	FGR	APOB	PECAM1	PLA2G4A	PPP2CA	PPP2CB	PPP2R1A	PPP2R1B	PPP2R5A	PPP2R5B	PPP2R5C	PPP2R5D	PPP2R5E	PTPN6	LRP8
REACTOME_AQUAPORIN_MEDIATED_TRANSPORT	http://www.broadinstitute.org/gsea/msigdb/cards/REACTOME_AQUAPORIN_MEDIATED_TRANSPORT	GNB5	ADCY1	ADCY2	ADCY3	ADCY5	ADCY6	ADCY7	ADCY8	ADCY9	ADCY4	RAB11FIP2	GNAS	GNB1	GNB2	GNB3	GNG3	GNG4	GNG5	GNG7	GNG10	GNG11	GNGT1	GNGT2	AQP8	AQP1	AQP2	AQP3	AQP4	AQP5	AQP6	AQP7	AQP9	MIP	MYO5B	GNG13	GNG2	AVP	AVPR2	PRKACA	PRKACB	PRKACG	PRKAR1A	PRKAR1B	PRKAR2A	PRKAR2B	GNG12	GNB4	LOC730418
REACTOME_IL_RECEPTOR_SHC_SIGNALING	http://www.broadinstitute.org/gsea/msigdb/cards/REACTOME_IL_RECEPTOR_SHC_SIGNALING	CSF2	CSF2RA	CSF2RB	GRB2	HRAS	IL2	IL2RA	IL2RB	IL2RG	IL3	IL3RA	IL5	IL5RA	INPPL1	JAK1	JAK2	JAK3	PIK3CA	PIK3CB	PIK3CD	PIK3R1	PIK3R2	PTPN6	SHC1	SOS1	PIK3R3	GAB2
REACTOME_RAP1_SIGNALLING	http://www.broadinstitute.org/gsea/msigdb/cards/REACTOME_RAP1_SIGNALLING	RASGRP1	RASGRP2	RAPGEF3	RAPGEF4	RAP1GAP2	PRKACA	PRKACB	PRKACG	PRKG1	RAF1	RAP1A	RAP1B	RAP1GAP	SIPA1	LOC730418	YWHAB	YWHAZ
REACTOME_PLATELET_CALCIUM_HOMEOSTASIS	http://www.broadinstitute.org/gsea/msigdb/cards/REACTOME_PLATELET_CALCIUM_HOMEOSTASIS	ITPR2	ITPR3	ATP2A1	ATP2A2	ATP2A3	ATP2B2	ATP2B3	P2RX1	TRPC7	SLC8A2	SLC8A1	SLC8A3	STIM1	TRPC3	TRPC6	LOC730221	LOC730335	ORAI1
REACTOME_SIGNAL_REGULATORY_PROTEIN_SIRP_FAMILY_INTERACTIONS	http://www.broadinstitute.org/gsea/msigdb/cards/REACTOME_SIGNAL_REGULATORY_PROTEIN_SIRP_FAMILY_INTERACTIONS	SIRPB1	SIRPA	PTK2B	FYB	GRB2	SIRPG	PTK2	PTPN6	SRC	TYROBP	SKAP2	CD47
REACTOME_PROSTACYCLIN_SIGNALLING_THROUGH_PROSTACYCLIN_RECEPTOR	http://www.broadinstitute.org/gsea/msigdb/cards/REACTOME_PROSTACYCLIN_SIGNALLING_THROUGH_PROSTACYCLIN_RECEPTOR	GNB5	GNAS	GNB1	GNB2	GNB3	GNG3	GNG4	GNG5	GNG7	GNG10	GNG11	GNGT1	GNGT2	GNG13	GNG2	GNG12	PTGIR	GNB4	GNG8
REACTOME_GABA_SYNTHESIS_RELEASE_REUPTAKE_AND_DEGRADATION	http://www.broadinstitute.org/gsea/msigdb/cards/REACTOME_GABA_SYNTHESIS_RELEASE_REUPTAKE_AND_DEGRADATION	SLC32A1	ABAT	RIMS1	GAD1	GAD2	HSPA8	RAB3A	SLC6A1	SLC6A11	SLC6A12	SNAP25	STX1A	STXBP1	VAMP2	SYT1	ALDH5A1	DNAJC5
REACTOME_INCRETIN_SYNTHESIS_SECRETION_AND_INACTIVATION	http://www.broadinstitute.org/gsea/msigdb/cards/REACTOME_INCRETIN_SYNTHESIS_SECRETION_AND_INACTIVATION	CDX2	GPR119	CTNNB1	DPP4	SEC11A	GATA4	GCG	GIP	GNB3	FFAR1	SPCS1	GRP	O3FAR1	ISL1	LEP	PAX6	PCSK1	GNG13	SPCS3	LOC653566	SEC11C	SPCS2
REACTOME_TRANSPORT_OF_ORGANIC_ANIONS	http://www.broadinstitute.org/gsea/msigdb/cards/REACTOME_TRANSPORT_OF_ORGANIC_ANIONS	SLCO1B1	SLCO2B1	ALB	SLCO4A1	SLCO3A1	SLCO1B3	SLCO4C1	SLCO1C1	AVP	SLCO2A1	SLCO1A2
REACTOME_SYNTHESIS_SECRETION_AND_INACTIVATION_OF_GLP1	http://www.broadinstitute.org/gsea/msigdb/cards/REACTOME_SYNTHESIS_SECRETION_AND_INACTIVATION_OF_GLP1	CDX2	GPR119	CTNNB1	DPP4	SEC11A	GCG	GNB3	FFAR1	SPCS1	GRP	O3FAR1	LEP	PAX6	PCSK1	GNG13	SPCS3	LOC653566	SEC11C	SPCS2
REACTOME_REGULATION_OF_WATER_BALANCE_BY_RENAL_AQUAPORINS	http://www.broadinstitute.org/gsea/msigdb/cards/REACTOME_REGULATION_OF_WATER_BALANCE_BY_RENAL_AQUAPORINS	GNB5	ADCY1	ADCY2	ADCY3	ADCY5	ADCY6	ADCY7	ADCY8	ADCY9	ADCY4	RAB11FIP2	GNAS	GNB1	GNB2	GNB3	GNG3	GNG4	GNG5	GNG7	GNG10	GNG11	GNGT1	GNGT2	AQP1	AQP2	AQP3	AQP4	MYO5B	GNG13	GNG2	AVP	AVPR2	PRKACA	PRKACB	PRKACG	PRKAR1A	PRKAR1B	PRKAR2A	PRKAR2B	GNG12	GNB4	LOC730418	RAB11A	GNG8
REACTOME_DESTABILIZATION_OF_MRNA_BY_BRF1	http://www.broadinstitute.org/gsea/msigdb/cards/REACTOME_DESTABILIZATION_OF_MRNA_BY_BRF1	EXOSC8	EXOSC6	DCP2	AKT1	DIS3	EXOSC7	EXOSC2	EXOSC3	EXOSC1	EXOSC9	XRN1	EXOSC4	DCP1A	EXOSC5	ZFP36L1	YWHAB	MAPKAPK2
REACTOME_IRAK1_RECRUITS_IKK_COMPLEX	http://www.broadinstitute.org/gsea/msigdb/cards/REACTOME_IRAK1_RECRUITS_IKK_COMPLEX	CHUK	PELI3	IKBKB	IRAK1	TMEM189-UBE2V1	PELI2	PELI1	TRAF6	UBE2N	IKBKG
REACTOME_TRAF6_MEDIATED_IRF7_ACTIVATION	http://www.broadinstitute.org/gsea/msigdb/cards/REACTOME_TRAF6_MEDIATED_IRF7_ACTIVATION	TANK	CREBBP	EP300	DDX58	TBK1	IFNA1	IFNA2	IFNA4	IFNA5	IFNA6	IFNA7	IFNA8	IFNA10	IFNA14	IFNA16	IFNA17	IFNA21	IFNB1	IRF1	IRF2	IRF3	IRF7	MAVS	IFIH1	TRAF2	TRAF6	TRIM25	SIKE1	RNF135	IKBKE
REACTOME_CIRCADIAN_CLOCK	http://www.broadinstitute.org/gsea/msigdb/cards/REACTOME_CIRCADIAN_CLOCK	NAMPT	NCOA2	PPARGC1A	CPT1A	CREB1	ATF2	CREBBP	CRY1	CRY2	CSNK1D	CSNK1E	DBP	EP300	F7	NCOA6	CCRN4L	FBXL3	NR3C1	HIF1A	ARNTL	MEF2C	MEF2D	NPAS2	SERPINE1	PER1	PPARA	MED1	AVP	ARNTL2	RORA	RPS27A	RXRA	SKP1	SMARCD3	SREBF1	TBL1X	RPS27AP11	UBA52	BHLHE41	TBL1XR1	NCOA3	ELOVL3	CUL1	PRIC285	BHLHE40	NCOA1	HDAC3	PER2
REACTOME_TRAF6_MEDIATED_NFKB_ACTIVATION	http://www.broadinstitute.org/gsea/msigdb/cards/REACTOME_TRAF6_MEDIATED_NFKB_ACTIVATION	CHUK	AGER	DDX58	HMGB1	APP	IKBKB	MAP3K1	NFKB2	NFKBIA	NFKBIB	MAVS	RELA	S100A12	S100B	SAA1	IFIH1	TRAF2	TRAF6	TRIM25	RNF135	IKBKG
REACTOME_FACTORS_INVOLVED_IN_MEGAKARYOCYTE_DEVELOPMENT_AND_PLATELET_PRODUCTION	http://www.broadinstitute.org/gsea/msigdb/cards/REACTOME_FACTORS_INVOLVED_IN_MEGAKARYOCYTE_DEVELOPMENT_AND_PLATELET_PRODUCTION	SH2B3	KIF20A	CDK2	CDK5	HMG20B	SH2B2	EHD1	KIF2C	AKAP10	VPS45	HIST2H3C	CREBBP	GATA5	KLC3	ZFPM1	DOCK1	DOCK2	DOCK3	EP300	JMJD1C	KIFAP3	KDM1A	RCOR1	DOCK9	ZFPM2	CBX5	MAFF	KIF4A	ABL1	SIN3A	SH2B1	KIF26A	GATA1	GATA2	GATA3	GATA4	GATA6	KIF4B	RACGAP1	H3F3A	H3F3B	HBB	HBD	HBE1	HBG2	HDAC1	HDAC2	EHD2
REACTOME_REGULATION_OF_IFNG_SIGNALING	http://www.broadinstitute.org/gsea/msigdb/cards/REACTOME_REGULATION_OF_IFNG_SIGNALING	IFNG	IFNGR1	IFNGR2	JAK1	JAK2	PTPN1	PTPN2	PTPN6	LOC646981	STAT1	SUMO1	PIAS1	SOCS1	SOCS3
REACTOME_GABA_A_RECEPTOR_ACTIVATION	http://www.broadinstitute.org/gsea/msigdb/cards/REACTOME_GABA_A_RECEPTOR_ACTIVATION	ARHGEF9	GABRA1	GABRA2	GABRA3	GABRA4	GABRA5	GABRA6	GABRB1	GABRB2	GABRB3	GABRG2	GABRG3
REACTOME_REGULATION_OF_MRNA_STABILITY_BY_PROTEINS_THAT_BIND_AU_RICH_ELEMENTS	http://www.broadinstitute.org/gsea/msigdb/cards/REACTOME_REGULATION_OF_MRNA_STABILITY_BY_PROTEINS_THAT_BIND_AU_RICH_ELEMENTS	PSMD14	EXOSC8	EXOSC6	MAPK14	PSMA8	DCP2	EIF4G1	ELAVL1	AKT1	DIS3	EXOSC7	PSME4	EXOSC2	PABPC1	HNRNPD	HSPA1B	HSPA8	HSPB1	TNPO1	PARN	EXOSC3	EXOSC1	EXOSC9	XRN1	EXOSC4	PRKCA	PRKCD	DCP1A	MAPK11	PSMA1	PSMA2	PSMA3	PSMA4	PSMA5	PSMA6	PSMA7	PSMB1	PSMB2	PSMB3	EXOSC5	PSMB4	PSMB5	PSMB6	PSMB7	PSMB8	PSMB9	PSMB10	PSMC1
REACTOME_INHIBITION_OF_VOLTAGE_GATED_CA2_CHANNELS_VIA_GBETA_GAMMA_SUBUNITS	http://www.broadinstitute.org/gsea/msigdb/cards/REACTOME_INHIBITION_OF_VOLTAGE_GATED_CA2_CHANNELS_VIA_GBETA_GAMMA_SUBUNITS	GABBR1	GNB1	GNB2	GNB3	GNG3	GNG4	GNG5	GNG7	GNG10	GNGT1	GNGT2	KCNJ2	KCNJ3	KCNJ4	KCNJ5	KCNJ6	KCNJ9	KCNJ10	KCNJ12	KCNJ15	KCNJ16	GNG2	GNG12	GNG8	GABBR2
REACTOME_IRAK2_MEDIATED_ACTIVATION_OF_TAK1_COMPLEX_UPON_TLR7_8_OR_9_STIMULATION	http://www.broadinstitute.org/gsea/msigdb/cards/REACTOME_IRAK2_MEDIATED_ACTIVATION_OF_TAK1_COMPLEX_UPON_TLR7_8_OR_9_STIMULATION	TAB1	TAB2	TAB3	IRAK2	RPS27A	MAP3K7	TRAF6	RPS27AP11	UBA52
REACTOME_TRAF6_MEDIATED_INDUCTION_OF_NFKB_AND_MAP_KINASES_UPON_TLR7_8_OR_9_ACTIVATION	http://www.broadinstitute.org/gsea/msigdb/cards/REACTOME_TRAF6_MEDIATED_INDUCTION_OF_NFKB_AND_MAP_KINASES_UPON_TLR7_8_OR_9_ACTIVATION	NOD1	TAB1	CHUK	CREB1	ATF2	MAPK14	AGER	DUSP3	DUSP4	DUSP6	DUSP7	ELK1	TAB2	FOS	PELI3	TAB3	HMGB1	APP	IKBKB	IRAK1	IRAK2	JUN	TMEM189-UBE2V1	MEF2A	MEF2C	MAP3K1	MYD88	ATF1	NFKB2	NFKBIA	NFKBIB	IRAK4	TLR7	ECSIT	TLR8	TLR9	PPP2CA	PPP2CB	PPP2R1A	PPP2R1B	PPP2R5D	MAPK1	MAPK3	MAPK7	MAPK8	MAPK11	MAPK9	MAPK10
REACTOME_TRAF3_DEPENDENT_IRF_ACTIVATION_PATHWAY	http://www.broadinstitute.org/gsea/msigdb/cards/REACTOME_TRAF3_DEPENDENT_IRF_ACTIVATION_PATHWAY	CREBBP	EP300	DDX58	TBK1	IFNB1	IRF3	IRF7	MAVS	IFIH1	TRAF3	TRIM25	SIKE1	RNF135	IKBKE
REACTOME_GABA_B_RECEPTOR_ACTIVATION	http://www.broadinstitute.org/gsea/msigdb/cards/REACTOME_GABA_B_RECEPTOR_ACTIVATION	ADCY1	ADCY2	ADCY3	ADCY5	ADCY6	ADCY7	ADCY8	ADCY9	ADCY4	GABBR1	GNAI1	GNAI2	GNAI3	GNAL	GNB1	GNB2	GNB3	GNG3	GNG4	GNG5	GNG7	GNG10	GNGT1	GNGT2	KCNJ2	KCNJ3	KCNJ4	KCNJ5	KCNJ6	KCNJ9	KCNJ10	KCNJ12	KCNJ15	KCNJ16	GNG2	GNG12	GNG8	GABBR2
REACTOME_NFKB_ACTIVATION_THROUGH_FADD_RIP1_PATHWAY_MEDIATED_BY_CASPASE_8_AND10	http://www.broadinstitute.org/gsea/msigdb/cards/REACTOME_NFKB_ACTIVATION_THROUGH_FADD_RIP1_PATHWAY_MEDIATED_BY_CASPASE_8_AND10	CHUK	DDX58	IKBKB	MAVS	IFIH1	TRIM25	CASP8	RNF135	CASP10	IKBKG	RIPK1	FADD
REACTOME_DESTABILIZATION_OF_MRNA_BY_KSRP	http://www.broadinstitute.org/gsea/msigdb/cards/REACTOME_DESTABILIZATION_OF_MRNA_BY_KSRP	EXOSC8	EXOSC6	MAPK14	DCP2	AKT1	DIS3	EXOSC7	EXOSC2	PARN	EXOSC3	EXOSC1	EXOSC9	EXOSC4	MAPK11	EXOSC5	YWHAZ	KHSRP
REACTOME_TRANSPORT_TO_THE_GOLGI_AND_SUBSEQUENT_MODIFICATION	http://www.broadinstitute.org/gsea/msigdb/cards/REACTOME_TRANSPORT_TO_THE_GOLGI_AND_SUBSEQUENT_MODIFICATION	PREB	SEC24B	SEC23A	MAN1A2	MGAT4B	MGAT4A	SEC31A	FUT8	MGAT4C	B4GALT1	ST8SIA6	LMAN1	MAN1A1	MAN2A1	MGAT1	MGAT2	MGAT3	MGAT5	ST8SIA3	SAR1B	MAN1C1	SEC13	ST6GAL1	MANEA	ST8SIA2	B4GALT4	B4GALT3	B4GALT2	MCFD2	B4GALT6	B4GALT5	SEC24C	SEC24D
REACTOME_IRON_UPTAKE_AND_TRANSPORT	http://www.broadinstitute.org/gsea/msigdb/cards/REACTOME_IRON_UPTAKE_AND_TRANSPORT	TCIRG1	SLC46A1	ATP6V1G3	CP	ATP6V0A2	ATP6V0D2	ATP6V1C2	FTH1	FTL	FLVCR1	SLC40A1	HMOX1	HMOX2	ATP6V0A4	ATP6V1D	ATP6V1H	ATP6V1A	ATP6V1B1	ATP6V1B2	ATP6V0C	ATP6V1C1	ATP6V1E1	ATP6V0B	ATP6V1G2	STEAP3	MCOLN1	TF	TFRC	CYBRD1	ATP6V0E1	ATP6V1E2	ATP6V0D1	ATP6V1F	ABCG2	ATP6V1G1	HEPH
REACTOME_DESTABILIZATION_OF_MRNA_BY_TRISTETRAPROLIN_TTP	http://www.broadinstitute.org/gsea/msigdb/cards/REACTOME_DESTABILIZATION_OF_MRNA_BY_TRISTETRAPROLIN_TTP	EXOSC8	EXOSC6	DCP2	DIS3	EXOSC7	EXOSC2	TNPO1	EXOSC3	EXOSC1	EXOSC9	XRN1	EXOSC4	DCP1A	EXOSC5	YWHAB	ZFP36	MAPKAPK2
REACTOME_INTERFERON_GAMMA_SIGNALING	http://www.broadinstitute.org/gsea/msigdb/cards/REACTOME_INTERFERON_GAMMA_SIGNALING	IRF9	GBP4	GBP5	GBP6	FCGR1A	FCGR1B	GBP1	GBP2	HLA-A	HLA-B	HLA-C	HLA-DPA1	HLA-DPB1	HLA-DQA1	HLA-DQA2	HLA-DRB1	HLA-DRB3	HLA-DRB5	HLA-F	HLA-G	ICAM1	IRF8	IFNG	IFNGR1	IFNGR2	IRF1	IRF2	IRF3	IRF4	IRF5	IRF6	IRF7	JAK1	JAK2	GBP7	CIITA	LOC441019	MT2A	NCAM1	OAS1	OAS2	OAS3	PML	PRKCD	B2M	PTAFR	PTPN1	PTPN2
REACTOME_N_GLYCAN_ANTENNAE_ELONGATION	http://www.broadinstitute.org/gsea/msigdb/cards/REACTOME_N_GLYCAN_ANTENNAE_ELONGATION	MGAT4B	MGAT4A	MGAT4C	B4GALT1	ST8SIA6	MGAT5	ST8SIA3	ST6GAL1	ST8SIA2	B4GALT4	B4GALT3	B4GALT2	B4GALT6	B4GALT5
REACTOME_TRAF6_MEDIATED_IRF7_ACTIVATION_IN_TLR7_8_OR_9_SIGNALING	http://www.broadinstitute.org/gsea/msigdb/cards/REACTOME_TRAF6_MEDIATED_IRF7_ACTIVATION_IN_TLR7_8_OR_9_SIGNALING	IRAK1	IRF7	TMEM189-UBE2V1	MYD88	IRAK4	TLR7	TLR8	TLR9	TRAF6	UBE2N
REACTOME_ACTIVATION_OF_IRF3_IRF7_MEDIATED_BY_TBK1_IKK_EPSILON	http://www.broadinstitute.org/gsea/msigdb/cards/REACTOME_ACTIVATION_OF_IRF3_IRF7_MEDIATED_BY_TBK1_IKK_EPSILON	TICAM1	LY96	TBK1	TICAM2	IRF3	IRF7	RPS27A	TLR3	TLR4	TRAF3	RPS27AP11	UBA52	CD14	IKBKE
REACTOME_ION_TRANSPORT_BY_P_TYPE_ATPASES	http://www.broadinstitute.org/gsea/msigdb/cards/REACTOME_ION_TRANSPORT_BY_P_TYPE_ATPASES	ATP9A	ATP8A1	ATP8B3	ATP10B	ATP11B	ATP11A	ATP2C1	ATP11C	ATP9B	ATP1A1	ATP1A2	ATP1A3	ATP12A	ATP1A4	ATP1B1	ATP1B2	ATP1B3	FXYD2	ATP2A1	ATP2A2	ATP2A3	ATP2B2	ATP2B3	ATP4A	ATP4B	ATP8A2	ATP8B1	ATP7A	ATP7B	ATP10A	ATP10D	LOC644732	ATP8B4	ATP2C2
REACTOME_INTERFERON_ALPHA_BETA_SIGNALING	http://www.broadinstitute.org/gsea/msigdb/cards/REACTOME_INTERFERON_ALPHA_BETA_SIGNALING	ADAR	IRF9	IFITM3	IFITM2	USP18	LOC144383	EGR1	IFI6	GBP2	HLA-A	HLA-B	HLA-C	HLA-F	HLA-G	IRF8	IFI27	IFI35	IFIT2	IFIT1	IFIT3	IFNA1	IFNA2	IFNA4	IFNA5	IFNA6	IFNA7	IFNA8	IFNA10	IFNA14	IFNA16	IFNA17	IFNA21	IFNAR1	IFNAR2	IFNB1	IRF1	IRF2	IRF3	IRF4	IRF5	IRF6	IRF7	ISG20	JAK1	MX1	MX2	OAS1	OAS2
REACTOME_ADVANCED_GLYCOSYLATION_ENDPRODUCT_RECEPTOR_SIGNALING	http://www.broadinstitute.org/gsea/msigdb/cards/REACTOME_ADVANCED_GLYCOSYLATION_ENDPRODUCT_RECEPTOR_SIGNALING	DDOST	AGER	HMGB1	APP	LGALS3	PRKCSH	MAPK1	MAPK3	S100A12	S100B	SAA1	CAPZA1	CAPZA2
REACTOME_GABA_RECEPTOR_ACTIVATION	http://www.broadinstitute.org/gsea/msigdb/cards/REACTOME_GABA_RECEPTOR_ACTIVATION	ADCY1	ADCY2	ADCY3	ADCY5	ADCY6	ADCY7	ADCY8	ADCY9	ADCY4	ARHGEF9	GABBR1	GABRA1	GABRA2	GABRA3	GABRA4	GABRA5	GABRA6	GABRB1	GABRB2	GABRB3	GABRG2	GABRG3	GABRR1	GABRR2	GNAI1	GNAI2	GNAI3	GNAL	GNB1	GNB2	GNB3	GNG3	GNG4	GNG5	GNG7	GNG10	GNGT1	GNGT2	KCNJ2	KCNJ3	KCNJ4	KCNJ5	KCNJ6	KCNJ9	KCNJ10	KCNJ12	KCNJ15	KCNJ16
REACTOME_KINESINS	http://www.broadinstitute.org/gsea/msigdb/cards/REACTOME_KINESINS	KIF20A	KIF2C	KLC3	KIFAP3	KIF4A	KIF26A	KIF4B	RACGAP1	KIF2A	KIF3C	KIF5A	KIF5B	KLC1	KIF11	KIFC1	KIF22	KIF15	KIF9	KLC2	KIF18A	KIF2B	KLC4	KIF3B	KIF23
REACTOME_N_GLYCAN_ANTENNAE_ELONGATION_IN_THE_MEDIAL_TRANS_GOLGI	http://www.broadinstitute.org/gsea/msigdb/cards/REACTOME_N_GLYCAN_ANTENNAE_ELONGATION_IN_THE_MEDIAL_TRANS_GOLGI	MGAT4B	MGAT4A	FUT8	MGAT4C	B4GALT1	ST8SIA6	MAN2A1	MGAT2	MGAT3	MGAT5	ST8SIA3	ST6GAL1	ST8SIA2	B4GALT4	B4GALT3	B4GALT2	B4GALT6	B4GALT5
REACTOME_REGULATION_OF_IFNA_SIGNALING	http://www.broadinstitute.org/gsea/msigdb/cards/REACTOME_REGULATION_OF_IFNA_SIGNALING	USP18	IFNA1	IFNA2	IFNA4	IFNA5	IFNA6	IFNA7	IFNA8	IFNA10	IFNA14	IFNA16	IFNA17	IFNA21	IFNAR1	IFNAR2	IFNB1	JAK1	PTPN1	PTPN6	STAT1	STAT2	TYK2	SOCS1	SOCS3
REACTOME_INTERFERON_SIGNALING	http://www.broadinstitute.org/gsea/msigdb/cards/REACTOME_INTERFERON_SIGNALING	ADAR	IRF9	IFITM3	IFITM2	NUP50	NUPL2	USP18	GBP4	GBP5	NUP35	LOC144383	GBP6	EGR1	EIF4A1	EIF4A2	EIF4E	EIF4G1	EIF4G2	FCGR1A	FCGR1B	NUP205	FLNB	NUP210	NUP188	DDX58	NUP62	IFI6	ARIH1	GBP1	GBP2	HLA-A	HLA-B	HLA-C	HLA-DPA1	HLA-DPB1	HLA-DQA1	HLA-DQA2	HLA-DRB1	HLA-DRB3	HLA-DRB5	HLA-F	HLA-G	EIF4E3	ICAM1	IRF8	IFI27	IFI35	IFIT2
REACTOME_NEGATIVE_REGULATORS_OF_RIG_I_MDA5_SIGNALING	http://www.broadinstitute.org/gsea/msigdb/cards/REACTOME_NEGATIVE_REGULATORS_OF_RIG_I_MDA5_SIGNALING	CYLD	DDX58	TBK1	UBE2K	IRF3	PCBP2	HERC5	PIN1	RNF125	OTUD5	MAVS	RPS27A	IFIH1	TNFAIP3	TRAF3	RPS27AP11	UBA52	UBA7	UBE2D1	UBE2D2	UBE2D3	TRIM25	NLRX1	NLRC5	RNF135	TAX1BP1	ATG12	UBE2L6	ATG5	ISG15	IKBKE
REACTOME_NFKB_AND_MAP_KINASES_ACTIVATION_MEDIATED_BY_TLR4_SIGNALING_REPERTOIRE	http://www.broadinstitute.org/gsea/msigdb/cards/REACTOME_NFKB_AND_MAP_KINASES_ACTIVATION_MEDIATED_BY_TLR4_SIGNALING_REPERTOIRE	NOD1	TAB1	CHUK	CREB1	ATF2	MAPK14	TICAM1	AGER	DUSP3	DUSP4	DUSP6	DUSP7	ELK1	TAB2	FOS	LY96	TAB3	HMGB1	APP	TICAM2	IKBKB	IRAK1	IRAK2	JUN	MEF2A	MEF2C	ATF1	NFKB2	NFKBIA	NFKBIB	PPP2CA	PPP2CB	PPP2R1A	PPP2R1B	PPP2R5D	MAPK1	MAPK3	MAPK7	MAPK8	MAPK11	MAPK9	MAPK10	MAP2K1	MAP2K2	MAP2K3	MAP2K6	MAP2K7	RELA
REACTOME_TRANSFERRIN_ENDOCYTOSIS_AND_RECYCLING	http://www.broadinstitute.org/gsea/msigdb/cards/REACTOME_TRANSFERRIN_ENDOCYTOSIS_AND_RECYCLING	TCIRG1	ATP6V1G3	ATP6V0A2	ATP6V0D2	ATP6V1C2	ATP6V0A4	ATP6V1D	ATP6V1H	ATP6V1A	ATP6V1B1	ATP6V1B2	ATP6V0C	ATP6V1C1	ATP6V1E1	ATP6V0B	ATP6V1G2	STEAP3	MCOLN1	TF	TFRC	ATP6V0E1	ATP6V1E2	ATP6V0D1	ATP6V1F	ATP6V1G1
REACTOME_DSCAM_INTERACTIONS	http://www.broadinstitute.org/gsea/msigdb/cards/REACTOME_DSCAM_INTERACTIONS	MAPK14	DCC	DSCAM	PAK1	MAPK8	MAPK11	MAPK13	DSCAML1	RAC1	MAPK12	NTN1
REACTOME_ION_CHANNEL_TRANSPORT	http://www.broadinstitute.org/gsea/msigdb/cards/REACTOME_ION_CHANNEL_TRANSPORT	ATP9A	ATP8A1	ATP8B3	HTR3C	ATP10B	ATP11B	ARHGEF9	ATP11A	GABRA1	GABRA2	GABRA3	GABRA4	GABRA5	GABRA6	GABRB1	GABRB2	GABRB3	GABRG2	GABRG3	GABRR1	GABRR2	ATP2C1	GLRA1	GLRA2	GLRB	ATP11C	HTR3A	ATP9B	ATP1A1	ATP1A2	ATP1A3	ATP12A	ATP1A4	ATP1B1	ATP1B2	ATP1B3	FXYD2	ATP2A1	ATP2A2	ATP2A3	ATP2B2	ATP2B3	ATP4A	ATP4B	ATP8A2	ATP8B1	ATP7A	ATP7B
REACTOME_DESTABILIZATION_OF_MRNA_BY_AUF1_HNRNP_D0	http://www.broadinstitute.org/gsea/msigdb/cards/REACTOME_DESTABILIZATION_OF_MRNA_BY_AUF1_HNRNP_D0	PSMD14	PSMA8	EIF4G1	PSME4	PABPC1	HNRNPD	HSPA1B	HSPA8	HSPB1	PSMA1	PSMA2	PSMA3	PSMA4	PSMA5	PSMA6	PSMA7	PSMB1	PSMB2	PSMB3	PSMB4	PSMB5	PSMB6	PSMB7	PSMB8	PSMB9	PSMB10	PSMC1	PSMC2	PSMC3	PSMC4	PSMC5	PSMC6	PSMD1	PSMD2	PSMD3	PSMD4	PSMD5	PSMD7	PSMD8	PSMD9	PSMD10	PSMD11	PSMD12	PSMD13	PSME1	PSME2	RPS27A	LOC652607
REACTOME_TRAF6_MEDIATED_INDUCTION_OF_TAK1_COMPLEX	http://www.broadinstitute.org/gsea/msigdb/cards/REACTOME_TRAF6_MEDIATED_INDUCTION_OF_TAK1_COMPLEX	TAB1	TICAM1	TAB2	LY96	TAB3	TICAM2	RPS27A	MAP3K7	TLR3	TLR4	TRAF6	RPS27AP11	UBA52	CD14
REACTOME_RIG_I_MDA5_MEDIATED_INDUCTION_OF_IFN_ALPHA_BETA_PATHWAYS	http://www.broadinstitute.org/gsea/msigdb/cards/REACTOME_RIG_I_MDA5_MEDIATED_INDUCTION_OF_IFN_ALPHA_BETA_PATHWAYS	TANK	CHUK	CREBBP	CYLD	AGER	EP300	DDX58	DAK	TBK1	UBE2K	HMGB1	IFNA1	IFNA2	IFNA4	IFNA5	IFNA6	IFNA7	IFNA8	IFNA10	IFNA14	IFNA16	IFNA17	IFNA21	IFNB1	APP	IKBKB	IRF1	IRF2	IRF3	IRF7	MAP3K1	NFKB2	NFKBIA	NFKBIB	PCBP2	HERC5	PIN1	RNF125	OTUD5	MAVS	RELA	RPS27A	S100A12	S100B	SAA1	IFIH1	TNFAIP3	TRAF2
REACTOME_IKK_COMPLEX_RECRUITMENT_MEDIATED_BY_RIP1	http://www.broadinstitute.org/gsea/msigdb/cards/REACTOME_IKK_COMPLEX_RECRUITMENT_MEDIATED_BY_RIP1	CHUK	TICAM1	LY96	TICAM2	IKBKB	TLR3	TLR4	IKBKG	RIPK1	CD14
REACTOME_LIGAND_GATED_ION_CHANNEL_TRANSPORT	http://www.broadinstitute.org/gsea/msigdb/cards/REACTOME_LIGAND_GATED_ION_CHANNEL_TRANSPORT	HTR3C	ARHGEF9	GABRA1	GABRA2	GABRA3	GABRA4	GABRA5	GABRA6	GABRB1	GABRB2	GABRB3	GABRG2	GABRG3	GABRR1	GABRR2	GLRA1	GLRA2	GLRB	HTR3A	GLRA3	HTR3B
REACTOME_FORMATION_OF_INCISION_COMPLEX_IN_GG_NER	http://www.broadinstitute.org/gsea/msigdb/cards/REACTOME_FORMATION_OF_INCISION_COMPLEX_IN_GG_NER	CDK7	DDB1	DDB2	ERCC1	ERCC2	ERCC3	ERCC4	ERCC5	GTF2H1	GTF2H2	GTF2H3	GTF2H4	MNAT1	RAD23B	RPA1	RPA2	RPA3	LOC652672	LOC652857	GTF2H2B	XPA	XPC	CCNH
REACTOME_TRANSCRIPTIONAL_REGULATION_OF_WHITE_ADIPOCYTE_DIFFERENTIATION	http://www.broadinstitute.org/gsea/msigdb/cards/REACTOME_TRANSCRIPTIONAL_REGULATION_OF_WHITE_ADIPOCYTE_DIFFERENTIATION	MED6	MED16	CDK4	CDK8	NCOA2	CEBPB	CEBPD	PPARGC1A	MED8	CREBBP	EBF1	EGR2	EP300	FABP4	MED19	NCOA6	CDK19	MED13L	MED4	LEP	MED11	LPL	MED31	PCK1	ANGPTL4	MED15	PLIN1	PPARA	PPARG	MED1	MED18	MED9	MED29	RELA	RXRA	SLC2A4	SMARCD3	SREBF1	MED22	KLF5	TBL1X	NR2F2	TGFB1	TNF	WNT1	WNT10B	TBL1XR1	MED25
REACTOME_ENDOSOMAL_SORTING_COMPLEX_REQUIRED_FOR_TRANSPORT_ESCRT	http://www.broadinstitute.org/gsea/msigdb/cards/REACTOME_ENDOSOMAL_SORTING_COMPLEX_REQUIRED_FOR_TRANSPORT_ESCRT	STAM2	SNF8	CHMP4B	VPS37A	VPS37D	CHMP2B	VPS4A	CHMP2A	CHMP4A	VPS36	VPS28	CHMP5	VTA1	CHMP3	VPS37C	RPS27A	TSG101	RPS27AP11	UBA52	CHMP6	VPS37B	STAM	VPS25	HGS	CHMP7	CHMP4C	VPS4B
REACTOME_MEIOTIC_RECOMBINATION	http://www.broadinstitute.org/gsea/msigdb/cards/REACTOME_MEIOTIC_RECOMBINATION	RAD50	CDK2	CDK4	DMC1	HIST4H4	HIST2H3C	HIST3H2BB	SPO11	HIST1H2BA	MLH3	HIST1H2AE	HIST1H2AD	H2AFX	H2AFZ	HIST1H2BD	HIST1H2BB	H3F3A	H3F3B	HIST2H3A	H3F3AP5	MLH1	MRE11A	MSH4	MSH5	NBN	ATM	HIST2H4B	TEX15	PRDM9	RAD51	RAD51C	RBBP8	RPA1	RPA2	RPA3	BLM	H3F3AP6	LOC651610	HIST2H3D	BRCA1	BRCA2	TOP3A	HIST2H2AA4	LOC731820	HIST3H3	HIST1H4I	HIST1H2AJ	HIST1H2AC
REACTOME_IL_2_SIGNALING	http://www.broadinstitute.org/gsea/msigdb/cards/REACTOME_IL_2_SIGNALING	CSF2	CSF2RA	CSF2RB	PTK2B	GRB2	HRAS	IL2	IL2RA	IL2RB	IL2RG	IL3	IL3RA	IL5	IL5RA	INPPL1	JAK1	JAK2	JAK3	KRAS	LCK	NRAS	PIK3CA	PIK3CB	PIK3CD	PIK3R1	PIK3R2	MAPK1	MAPK3	MAP2K1	MAP2K2	PTPN6	RAF1	SHC1	SOS1	STAT5A	STAT5B	SYK	YWHAB	PIK3R3	CDK1	GAB2
REACTOME_IL_6_SIGNALING	http://www.broadinstitute.org/gsea/msigdb/cards/REACTOME_IL_6_SIGNALING	IL6	IL6R	IL6ST	JAK1	JAK2	LOC649891	STAT1	STAT3	TYK2	CBL	SOCS3
REACTOME_PLATELET_AGGREGATION_PLUG_FORMATION	http://www.broadinstitute.org/gsea/msigdb/cards/REACTOME_PLATELET_AGGREGATION_PLUG_FORMATION	RASGRP1	RASGRP2	RAPGEF3	RAPGEF4	CRK	CSK	ADRA2A	ADRA2B	AKT1	F2	FGA	FGB	FGG	FN1	GP1BA	GP1BB	GP5	GP9	GRB2	ITGA2B	ITGB3	MPL	PDPK1	APBB1IP	PTK2	PTPN1	RAP1A	RAP1B	SHC1	SOS1	SRC	SYK	THPO	TLN1	VWF	BCAR1
REACTOME_SIGNALING_BY_NOTCH	http://www.broadinstitute.org/gsea/msigdb/cards/REACTOME_SIGNALING_BY_NOTCH	HDAC6	HDAC5	MAMLD1	ADAM10	CDK8	ST3GAL6	TMED2	DTX2	CNTN1	CREBBP	MIB2	JAG1	DTX1	E2F1	E2F3	EIF2C3	EIF2C4	EP300	SNW1	TNRC6B	DTX4	NCSTN	HEY1	HEY2	POFUT1	KAT2A	HEYL	EIF2C1	B4GALT1	EIF2C2	TNRC6A	DLL1	HDAC1	HDAC2	HIF1A	HES1	RBPJ	JAG2	JUN	HES5	LFNG	ARRB1	ARRB2	MFNG	MOV10	LOC441488	MYC	NOTCH2
REACTOME_LAGGING_STRAND_SYNTHESIS	http://www.broadinstitute.org/gsea/msigdb/cards/REACTOME_LAGGING_STRAND_SYNTHESIS	POLD3	DNA2	FEN1	POLA2	LIG1	PCNA	POLA1	POLD1	POLD2	PRIM1	PRIM2	POLD4	RFC2	RFC3	RFC4	RFC5	RPA1	RPA2	RPA3
REACTOME_INTRINSIC_PATHWAY	http://www.broadinstitute.org/gsea/msigdb/cards/REACTOME_INTRINSIC_PATHWAY	A2M	F2	F8	F9	F10	F11	F12	GP1BA	GP1BB	GP5	GP9	KLKB1	KNG1	PRCP	C1QBP	SERPING1	VWF
REACTOME_INHIBITION_OF_REPLICATION_INITIATION_OF_DAMAGED_DNA_BY_RB1_E2F1	http://www.broadinstitute.org/gsea/msigdb/cards/REACTOME_INHIBITION_OF_REPLICATION_INITIATION_OF_DAMAGED_DNA_BY_RB1_E2F1	E2F1	POLA2	PPP2R3B	LOC441488	POLA1	PPP2CA	PPP2CB	PPP2R1A	PPP2R1B	PRIM1	PRIM2	RB1	TFDP1
REACTOME_ETHANOL_OXIDATION	http://www.broadinstitute.org/gsea/msigdb/cards/REACTOME_ETHANOL_OXIDATION	ADH1A	ADH1B	ADH1C	ADH4	ADH6	ADH7	ALDH1A1	ALDH2	ACSS2	ACSS1
REACTOME_SYNTHESIS_OF_VERY_LONG_CHAIN_FATTY_ACYL_COAS	http://www.broadinstitute.org/gsea/msigdb/cards/REACTOME_SYNTHESIS_OF_VERY_LONG_CHAIN_FATTY_ACYL_COAS	ACSL1	ACSL3	ACSL4	ACSL6	HSD17B12	ACSL5	ELOVL2	ELOVL5	ELOVL1	ELOVL4	ELOVL6	ELOVL7	ELOVL3	TECR
REACTOME_DNA_REPLICATION	http://www.broadinstitute.org/gsea/msigdb/cards/REACTOME_DNA_REPLICATION	KIF20A	CDK2	PSMD14	CDKN1A	CDKN1B	STAG1	NDC80	CENPA	CENPC1	POLD3	NUDC	STAG2	DBF4	KIF2C	ZWINT	PMF1	PSMA8	SPC24	SGOL2	SGOL1	DNA2	E2F1	E2F2	E2F3	SKA1	FEN1	MAPRE1	PSME4	CLASP1	ITGB3BP	ORC6	ORC3	POLA2	CENPI	AHCTF1	NSL1	FBXO5	RPA4	BIRC5	SKA2	NUP43	INCENP	APITD1	KIF2A	LIG1	CENPP	MAD2L1	MCM2
REACTOME_CLEAVAGE_OF_GROWING_TRANSCRIPT_IN_THE_TERMINATION_REGION_	http://www.broadinstitute.org/gsea/msigdb/cards/REACTOME_CLEAVAGE_OF_GROWING_TRANSCRIPT_IN_THE_TERMINATION_REGION_	THOC4	SRRM1	PAPOLA	RNPS1	CLP1	NUDT21	U2AF2	LSM11	CSTF1	CSTF2	CSTF3	NCBP2	ZNF473	CPSF1	MAGOH	NCBP1	NFX1	CDC40	PCF11	CPSF3	CPSF2	SRSF1	SRSF2	SRSF3	SRSF4	SRSF5	SRSF6	SRSF7	LOC643446	UPF3B	SNRPB	SNRPD3	SNRPE	SNRPF	SNRPG	U2AF1	SLBP	CPSF7	PABPN1	LSM10	SRSF9	SRSF11	DHX38	RBM8A
REACTOME_PKB_MEDIATED_EVENTS	http://www.broadinstitute.org/gsea/msigdb/cards/REACTOME_PKB_MEDIATED_EVENTS	EIF4B	EIF4E	EIF4EBP1	EIF4G1	AKT2	MTOR	EEF2K	PDE3B	PRKAG2	CAB39	PRKAG3	PPM1A	STRADB	PRKAA1	PRKAA2	PRKAB1	PRKAB2	PRKAG1	RPTOR	RHEB	RPS6	RPS6KB1	MLST8	LOC644462	STK11	TSC1	TSC2	CAB39L	STRADA
REACTOME_E2F_MEDIATED_REGULATION_OF_DNA_REPLICATION	http://www.broadinstitute.org/gsea/msigdb/cards/REACTOME_E2F_MEDIATED_REGULATION_OF_DNA_REPLICATION	DHFR	E2F1	ORC6	ORC3	POLA2	FBXO5	PPP2R3B	LOC441488	ORC1	ORC2	ORC4	ORC5	PCNA	POLA1	PPP2CA	PPP2CB	PPP2R1A	PPP2R1B	PRIM1	PRIM2	RB1	RRM2	DHFRP1	TFDP1	TK2	TYMS	CDT1	CDC45	MCM8	CCNA1	CCNB1	CCNE1	CDK1	CDC6	CDC25A
REACTOME_METABOLISM_OF_CARBOHYDRATES	http://www.broadinstitute.org/gsea/msigdb/cards/REACTOME_METABOLISM_OF_CARBOHYDRATES	ABCC5	GPC6	UST	SLC25A13	B3GNT3	ST3GAL6	B3GNT2	NUP50	HPSE	LYVE1	B3GNT1	KERA	NUPL2	TREH	B4GALT7	CHST14	B3GALT6	NUP35	B3GAT2	VCAN	NCAN	CSPG4	SLC25A10	DCN	CHST13	ACAN	AGL	ENO1	ENO2	ENO3	EXT1	EXT2	FBP1	PRPS1L1	GPC2	HS3ST5	GPC4	ALDOA	GPC5	CHSY1	ALDOB	RPIA	ALDOC	NUP205	NUP210	FMOD	NUP188	CHST5
REACTOME_HORMONE_SENSITIVE_LIPASE_HSL_MEDIATED_TRIACYLGLYCEROL_HYDROLYSIS	http://www.broadinstitute.org/gsea/msigdb/cards/REACTOME_HORMONE_SENSITIVE_LIPASE_HSL_MEDIATED_TRIACYLGLYCEROL_HYDROLYSIS	MGLL	FABP4	LIPE	ABHD5	PLIN1	PPP1CA	PPP1CB	PPP1CC	PRKACA	PRKACB	PRKACG	LOC730418	CAV1
REACTOME_SIGNALING_BY_INSULIN_RECEPTOR	http://www.broadinstitute.org/gsea/msigdb/cards/REACTOME_SIGNALING_BY_INSULIN_RECEPTOR	TCIRG1	FRS2	THEM4	ATP6V1G3	CRK	KLB	DOK1	EIF4B	EIF4E	EIF4EBP1	EIF4G1	AKT2	FGF1	FGF2	FGF3	FGF4	FGF5	FGF6	FGF7	FGF8	FGF9	FGF10	FGFR1	FGFR3	FGFR2	FGFR4	ATP6V0A2	ATP6V0D2	ATP6V1C2	MTOR	GAB1	SHC2	FGF20	FGF22	GRB2	GRB10	EEF2K	PIK3R4	HRAS	INS	INSR	IRS1	KRAS	NRAS	ATP6V0A4	ATP6V1D	PDE3B	PRKAG2
REACTOME_SIGNAL_ATTENUATION	http://www.broadinstitute.org/gsea/msigdb/cards/REACTOME_SIGNAL_ATTENUATION	CRK	DOK1	SHC2	GRB2	GRB10	INS	INSR	IRS1	SHC3	MAPK3	SHC1	SOS1	LOC730244	IRS2
REACTOME_PURINE_METABOLISM	http://www.broadinstitute.org/gsea/msigdb/cards/REACTOME_PURINE_METABOLISM	ADA	PAICS	ADSSL1	ADK	ADSL	ADSS	ADAL	DCK	DGUOK	NT5C2	GART	AMPD1	AMPD2	AMPD3	GMPR	GPX1	NT5C	HPRT1	APRT	IMPDH1	IMPDH2	ATIC	PNP	NT5E	GMPR2	PFAS	PPAT	XDH	NT5C1A	CAT	GMPS	NT5C1B	GDA
REACTOME_SOS_MEDIATED_SIGNALLING	http://www.broadinstitute.org/gsea/msigdb/cards/REACTOME_SOS_MEDIATED_SIGNALLING	GRB2	HRAS	IRS1	KRAS	NRAS	MAPK1	MAPK3	MAP2K1	MAP2K2	RAF1	SOS1	YWHAB	IRS2	CDK1
REACTOME_RNA_POL_III_TRANSCRIPTION_INITIATION_FROM_TYPE_3_PROMOTER	http://www.broadinstitute.org/gsea/msigdb/cards/REACTOME_RNA_POL_III_TRANSCRIPTION_INITIATION_FROM_TYPE_3_PROMOTER	SNAPC5	POLR3F	POLR3C	POLR3A	LZTS1	POLR3H	POLR1D	POLR3K	POLR2E	POLR2F	POLR2H	POLR2K	POLR2L	POU2F1	BRF2	POLR3B	POLR3E	POLR3D	SNAPC1	SNAPC2	SNAPC3	SNAPC4	TBP	ZNF143	POLR3GL	POLR1C
REACTOME_APOPTOSIS	http://www.broadinstitute.org/gsea/msigdb/cards/REACTOME_APOPTOSIS	BCL2L11	DNM1L	BCAP31	PSMD14	ADD1	DYNLL2	PSMA8	CTNNB1	DAPK1	DAPK3	DCC	DFFA	DFFB	DSG1	DSG2	DSG3	DSP	E2F1	AKT1	UNC5B	ACIN1	PSME4	FNTA	DAPK2	APPL1	GAS2	BBC3	DBNL	GSN	GZMB	H1F0	HIST1H1C	HIST1H1D	HIST1H1E	HIST1H1B	HIST1H1A	HMGB1	HMGB2	APAF1	APC	BIRC2	XIAP	FAS	FASLG	KPNA1	KPNB1	LMNA	LMNB1
REACTOME_LIPID_DIGESTION_MOBILIZATION_AND_TRANSPORT	http://www.broadinstitute.org/gsea/msigdb/cards/REACTOME_LIPID_DIGESTION_MOBILIZATION_AND_TRANSPORT	CETP	MGLL	APOA5	CLPS	ABCA1	A2M	ALB	FABP4	LDLRAP1	HSPG2	APOA1	APOA2	APOB	APOC2	APOC3	APOE	LCAT	LDLR	LIPC	LIPE	LPA	LPL	MTTP	P4HB	ABHD5	SAR1B	PLIN1	PLTP	PNLIP	PNLIPRP2	PPP1CA	PPP1CB	PPP1CC	PRKACA	PRKACB	PRKACG	SDC1	ABCG5	ABCG8	BMP1	LOC730418	CUBN	AMN	CAV1	SCARB1	ABCG1
REACTOME_HEMOSTASIS	http://www.broadinstitute.org/gsea/msigdb/cards/REACTOME_HEMOSTASIS	AKT3	SH2B3	KIF20A	RASGRP1	CDK2	CDK5	RASGRP2	KCNMB2	ABCC4	MRVI1	HMG20B	RAPGEF3	VAV3	MERTK	CAP1	SH2B2	GNA13	GNB5	CFL1	PDE10A	EHD1	KIF2C	RAPGEF4	SLC7A9	AKAP10	VPS45	MGLL	CLU	AMICA1	HIST2H3C	COL1A1	COL1A2	LOC128192	LOC131691	CREBBP	DGKK	CRK	GATA5	SIRPA	MAPK14	CSK	PIK3R6	KLC3	ADRA2A	ADRA2B	CXADR	DGKA	DGKB
REACTOME_INFLUENZA_LIFE_CYCLE	http://www.broadinstitute.org/gsea/msigdb/cards/REACTOME_INFLUENZA_LIFE_CYCLE	NUP50	NUPL2	RPL35	CLTA	CLTC	NUP35	RPL7AP27	FAU	NUP205	NUP210	NUP188	RPL13A	NUP62	RPL36	RPL10P16	FAM153A	GRSF1	GTF2F1	GTF2F2	HSPA1B	HSP90AA1	RPL36P14	NUP43	KPNA1	KPNB1	IPO5	RPSAP12	RPS8P10	RPL7AP66	RPL10P9	RPS12P4	RPSA	RPS26P10	RPL23AP2	RPS12P22	RPL21P29	RPS26P35	RPL10A	NUP88	RPL26L1	NUP54	POLR2A	POLR2B	POLR2C	POLR2D	POLR2E	POLR2F	POLR2G
REACTOME_INFLUENZA_VIRAL_RNA_TRANSCRIPTION_AND_REPLICATION	http://www.broadinstitute.org/gsea/msigdb/cards/REACTOME_INFLUENZA_VIRAL_RNA_TRANSCRIPTION_AND_REPLICATION	RPL35	RPL7AP27	FAU	RPL13A	RPL36	RPL10P16	FAM153A	GRSF1	GTF2F1	GTF2F2	HSP90AA1	RPL36P14	IPO5	RPSAP12	RPS8P10	RPL7AP66	RPL10P9	RPS12P4	RPSA	RPS26P10	RPL23AP2	RPS12P22	RPL21P29	RPS26P35	RPL10A	RPL26L1	POLR2A	POLR2B	POLR2C	POLR2D	POLR2E	POLR2F	POLR2G	POLR2H	POLR2I	POLR2J	POLR2K	POLR2L	DNAJC3	RPL3	RPL3L	RPL4	RPL5	RPL6	RPL7	RPL7A	RPL8	RPL9
REACTOME_NEP_NS2_INTERACTS_WITH_THE_CELLULAR_EXPORT_MACHINERY	http://www.broadinstitute.org/gsea/msigdb/cards/REACTOME_NEP_NS2_INTERACTS_WITH_THE_CELLULAR_EXPORT_MACHINERY	NUP50	NUPL2	NUP35	NUP205	NUP210	NUP188	NUP62	NUP43	NUP88	NUP54	NUP133	NUP107	RAN	RANBP2	TPR	XPO1	NUP37	NUP85	NUP214	AAAS	SEH1L	RAE1	NUP155	NUP93	NUPL1	POM121	NUP153
[truncated: 3,503 more rows]
[truncated: 1,924 more columns]
